# Supplementary material for: Abnormal lineage differentiation of peri‐implantation aneuploid embryos revealed by single‐cell RNA sequencing
Source: Clin Transl Med. 2025 May 7;15(5):e70326. doi: 10.1002/ctm2.70326 (PMC12056499; doi:10.1002/ctm2.70326)
Supplement: Supplementary file 2 — Supporting Information [file CTM2-15-e70326-s002.csv]

Table S1 Sample information for single cell RNA sequencing
Cell_ID	Individual_ID	Embryo_ID	Embryo_Karyotype	Embryo_Day	Cell_Group
d10-A039-1	D1	T16D10#1	T16	D10	TrB
d10-A039-10	D1	T16D10#1	T16	D10	TrB
d10-A039-11	D1	T16D10#1	T16	D10	TrB
d10-A039-13	D1	T16D10#1	T16	D10	TrB
d10-A039-15	D1	T16D10#1	T16	D10	TrB
d10-A039-17	D1	T16D10#1	T16	D10	TrB
d10-A039-18	D1	T16D10#1	T16	D10	TrB
d10-A039-19	D1	T16D10#1	T16	D10	TrB
d10-A039-20	D1	T16D10#1	T16	D10	TrB
d10-A039-21	D1	T16D10#1	T16	D10	TrB
d10-A039-22	D1	T16D10#1	T16	D10	TrB
d10-A039-23	D1	T16D10#1	T16	D10	TrB
d10-A039-24	D1	T16D10#1	T16	D10	TrB
d10-A039-25	D1	T16D10#1	T16	D10	TrB
d10-A039-26	D1	T16D10#1	T16	D10	TrB
d10-A039-27	D1	T16D10#1	T16	D10	TrB
d10-A039-28	D1	T16D10#1	T16	D10	TrB
d10-A039-29	D1	T16D10#1	T16	D10	TrB
d10-A039-3	D1	T16D10#1	T16	D10	TrB
d10-A039-30	D1	T16D10#1	T16	D10	TrB
d10-A039-32	D1	T16D10#1	T16	D10	TrB
d10-A039-33	D1	T16D10#1	T16	D10	TrB
d10-A039-34	D1	T16D10#1	T16	D10	TrB
d10-A039-35	D1	T16D10#1	T16	D10	TrB
d10-A039-37	D1	T16D10#1	T16	D10	TrB
d10-A039-39	D1	T16D10#1	T16	D10	TrB
d10-A039-40	D1	T16D10#1	T16	D10	TrB
d10-A039-41	D1	T16D10#1	T16	D10	TrB
d10-A039-42	D1	T16D10#1	T16	D10	TrB
d10-A039-43	D1	T16D10#1	T16	D10	TrB
d10-A039-44	D1	T16D10#1	T16	D10	TrB
d10-A039-47	D1	T16D10#1	T16	D10	TrB
d10-A039-49	D1	T16D10#1	T16	D10	TrB
d10-A039-5	D1	T16D10#1	T16	D10	TrB
d10-A039-54	D1	T16D10#1	T16	D10	TrB
d10-A039-59	D1	T16D10#1	T16	D10	TrB
d10-A039-60	D1	T16D10#1	T16	D10	TrB
d10-A039-67	D1	T16D10#1	T16	D10	TrB
d10-A039-7	D1	T16D10#1	T16	D10	TrB
d10-A039-9	D1	T16D10#1	T16	D10	TrB
D10_A040_1	D2	T16D10#2	T16	D10	EPI
D10_A040_10	D2	T16D10#2	T16	D10	TrB
D10_A040_108	D2	T16D10#2	T16	D10	EPI
D10_A040_11	D2	T16D10#2	T16	D10	EPI
D10_A040_12	D2	T16D10#2	T16	D10	TrB
D10_A040_13	D2	T16D10#2	T16	D10	TrB
D10_A040_14	D2	T16D10#2	T16	D10	TrB
D10_A040_16	D2	T16D10#2	T16	D10	TrB
D10_A040_17	D2	T16D10#2	T16	D10	TrB
D10_A040_2	D2	T16D10#2	T16	D10	EPI
D10_A040_21	D2	T16D10#2	T16	D10	TrB
D10_A040_23	D2	T16D10#2	T16	D10	TrB
D10_A040_24	D2	T16D10#2	T16	D10	TrB
D10_A040_30	D2	T16D10#2	T16	D10	TrB
D10_A040_40	D2	T16D10#2	T16	D10	TrB
D10_A040_42	D2	T16D10#2	T16	D10	TrB
D10_A040_53	D2	T16D10#2	T16	D10	EPI
D10_A040_56	D2	T16D10#2	T16	D10	TrB
D10_A040_58	D2	T16D10#2	T16	D10	EPI
D10_A040_6	D2	T16D10#2	T16	D10	EPI
D10_A040_60	D2	T16D10#2	T16	D10	EPI
D10_A040_61	D2	T16D10#2	T16	D10	TrB
D10_A040_62	D2	T16D10#2	T16	D10	TrB
D10_A040_65	D2	T16D10#2	T16	D10	TrB
D10_A040_67	D2	T16D10#2	T16	D10	TrB
D10_A040_69	D2	T16D10#2	T16	D10	TrB
D10_A040_75	D2	T16D10#2	T16	D10	TrB
D10_A040_8	D2	T16D10#2	T16	D10	TrB
D10_A040_80	D2	T16D10#2	T16	D10	TrB
D10_A040_9	D2	T16D10#2	T16	D10	TrB
D10_A044_001	D3	T16D10#3	T16	D10	TrB
D10_A044_002	D3	T16D10#3	T16	D10	TrB
D10_A044_004	D3	T16D10#3	T16	D10	TrB
D10_A044_006	D3	T16D10#3	T16	D10	TrB
D10_A044_007	D3	T16D10#3	T16	D10	TrB
D10_A044_009	D3	T16D10#3	T16	D10	TrB
D10_A044_010	D3	T16D10#3	T16	D10	TrB
D10_A044_014	D3	T16D10#3	T16	D10	EPI
D10_A044_015	D3	T16D10#3	T16	D10	EPI
D10_A044_016	D3	T16D10#3	T16	D10	TrB
D10_A044_017	D3	T16D10#3	T16	D10	EPI
D10_A044_019	D3	T16D10#3	T16	D10	TrB
D10_A044_021	D3	T16D10#3	T16	D10	TrB
D10_A044_022	D3	T16D10#3	T16	D10	TrB
D10_A044_024	D3	T16D10#3	T16	D10	TrB
D10_A044_027	D3	T16D10#3	T16	D10	TrB
D10_A044_030	D3	T16D10#3	T16	D10	TrB
D10_A044_032	D3	T16D10#3	T16	D10	TrB
D10_A044_036	D3	T16D10#3	T16	D10	TrB
D10_A044_040	D3	T16D10#3	T16	D10	TrB
D10_A044_046	D3	T16D10#3	T16	D10	TrB
D10_A044_051	D3	T16D10#3	T16	D10	TrB
D10_A044_058	D3	T16D10#3	T16	D10	TrB
D10_A044_065	D3	T16D10#3	T16	D10	TrB
D10_A044_070	D3	T16D10#3	T16	D10	TrB
D10_A044_078	D3	T16D10#3	T16	D10	EPI
D10_A044_084	D3	T16D10#3	T16	D10	TrB
D10_A044_097	D3	T16D10#3	T16	D10	TrB
D10_A044_107	D3	T16D10#3	T16	D10	TrB
D10_A044_122	D3	T16D10#3	T16	D10	TrB
D10_A044_129	D3	T16D10#3	T16	D10	TrB
D10_A044_144	D3	T16D10#3	T16	D10	TrB
D10_A044_153	D3	T16D10#3	T16	D10	TrB
D10_A044_163	D3	T16D10#3	T16	D10	EPI
D10_E18_002	D4	EuD10#1	Euploidy	D10	EPI
D10_E18_005	D4	EuD10#1	Euploidy	D10	PrE
D10_E18_006	D4	EuD10#1	Euploidy	D10	EPI
D10_E18_007	D4	EuD10#1	Euploidy	D10	EPI
D10_E18_008	D4	EuD10#1	Euploidy	D10	EPI
D10_E18_009	D4	EuD10#1	Euploidy	D10	EPI
D10_E18_010	D4	EuD10#1	Euploidy	D10	EPI
D10_E18_012	D4	EuD10#1	Euploidy	D10	EPI
D10_E18_013	D4	EuD10#1	Euploidy	D10	TrB
D10_E18_014	D4	EuD10#1	Euploidy	D10	EPI
D10_E18_016	D4	EuD10#1	Euploidy	D10	EPI
D10_E18_019	D4	EuD10#1	Euploidy	D10	EPI
D10_E18_020	D4	EuD10#1	Euploidy	D10	TrB
D10_E18_021	D4	EuD10#1	Euploidy	D10	TrB
D10_E18_022	D4	EuD10#1	Euploidy	D10	TrB
D10_E18_023	D4	EuD10#1	Euploidy	D10	EPI
D10_E18_024	D4	EuD10#1	Euploidy	D10	EPI
D10_E18_025	D4	EuD10#1	Euploidy	D10	EPI
D10_E18_026	D4	EuD10#1	Euploidy	D10	EPI
D10_E18_027	D4	EuD10#1	Euploidy	D10	EPI
D10_E18_028	D4	EuD10#1	Euploidy	D10	TrB
D10_E18_029	D4	EuD10#1	Euploidy	D10	TrB
D10_E18_030	D4	EuD10#1	Euploidy	D10	TrB
D10_E18_031	D4	EuD10#1	Euploidy	D10	TrB
D10_E18_032	D4	EuD10#1	Euploidy	D10	EPI
D10_E18_035	D4	EuD10#1	Euploidy	D10	TrB
D10_E18_036	D4	EuD10#1	Euploidy	D10	TrB
D10_E18_037	D4	EuD10#1	Euploidy	D10	TrB
D10_E18_038	D4	EuD10#1	Euploidy	D10	TrB
D10_E18_040	D4	EuD10#1	Euploidy	D10	TrB
D10_E18_041	D4	EuD10#1	Euploidy	D10	EPI
D10_E18_042	D4	EuD10#1	Euploidy	D10	TrB
D10_E18_044	D4	EuD10#1	Euploidy	D10	EPI
D10_E18_047	D4	EuD10#1	Euploidy	D10	TrB
D10_E18_048	D4	EuD10#1	Euploidy	D10	EPI
D10_E18_050	D4	EuD10#1	Euploidy	D10	EPI
D10_E18_052	D4	EuD10#1	Euploidy	D10	TrB
D10_E18_054	D4	EuD10#1	Euploidy	D10	EPI
D10_E18_055	D4	EuD10#1	Euploidy	D10	TrB
D10_E18_056	D4	EuD10#1	Euploidy	D10	EPI
D10_E18_059	D4	EuD10#1	Euploidy	D10	EPI
D10_E18_060	D4	EuD10#1	Euploidy	D10	EPI
D10_E18_067	D4	EuD10#1	Euploidy	D10	TrB
D10_E18_070	D4	EuD10#1	Euploidy	D10	EPI
D10_E18_073	D4	EuD10#1	Euploidy	D10	EPI
D10_E18_074	D4	EuD10#1	Euploidy	D10	EPI
D10_E18_077	D4	EuD10#1	Euploidy	D10	EPI
D10_E18_078	D4	EuD10#1	Euploidy	D10	EPI
D10_E18_079	D4	EuD10#1	Euploidy	D10	EPI
D10_E18_080	D4	EuD10#1	Euploidy	D10	EPI
D10_E18_081	D4	EuD10#1	Euploidy	D10	EPI
D10_E18_082	D4	EuD10#1	Euploidy	D10	PrE
D10_E18_086	D4	EuD10#1	Euploidy	D10	EPI
D10_E18_087	D4	EuD10#1	Euploidy	D10	EPI
D10_E18_088	D4	EuD10#1	Euploidy	D10	EPI
D10_E18_089	D4	EuD10#1	Euploidy	D10	EPI
D10_E18_090	D4	EuD10#1	Euploidy	D10	EPI
D10_E18_091	D4	EuD10#1	Euploidy	D10	EPI
D10_E18_092	D4	EuD10#1	Euploidy	D10	EPI
D10_E18_093	D4	EuD10#1	Euploidy	D10	EPI
D10_E18_094	D4	EuD10#1	Euploidy	D10	EPI
D10_E18_095	D4	EuD10#1	Euploidy	D10	EPI
D10_E18_096	D4	EuD10#1	Euploidy	D10	EPI
D10_E18_098	D4	EuD10#1	Euploidy	D10	PrE
D10_E18_099	D4	EuD10#1	Euploidy	D10	EPI
D10_E18_100	D4	EuD10#1	Euploidy	D10	EPI
D10_E18_101	D4	EuD10#1	Euploidy	D10	EPI
D10_E18_102	D4	EuD10#1	Euploidy	D10	TrB
D10_E18_103	D4	EuD10#1	Euploidy	D10	EPI
D10_E18_104	D4	EuD10#1	Euploidy	D10	EPI
D10_E18_105	D4	EuD10#1	Euploidy	D10	EPI
D10_E18_106	D4	EuD10#1	Euploidy	D10	EPI
D10_E18_111	D4	EuD10#1	Euploidy	D10	EPI
D10_E18_112	D4	EuD10#1	Euploidy	D10	EPI
D10_E18_114	D4	EuD10#1	Euploidy	D10	EPI
D10_E18_115	D4	EuD10#1	Euploidy	D10	TrB
D10_E18_117	D4	EuD10#1	Euploidy	D10	EPI
D10_E18_122	D4	EuD10#1	Euploidy	D10	EPI
D10_E18_123	D4	EuD10#1	Euploidy	D10	EPI
D10_E18_128	D4	EuD10#1	Euploidy	D10	EPI
D10_E18_129	D4	EuD10#1	Euploidy	D10	EPI
D10_E18_135	D4	EuD10#1	Euploidy	D10	EPI
D10_E18_137	D4	EuD10#1	Euploidy	D10	PrE
D10_E18_139	D4	EuD10#1	Euploidy	D10	EPI
D10_E18_140	D4	EuD10#1	Euploidy	D10	PrE
D10_E18_142	D4	EuD10#1	Euploidy	D10	EPI
D10_E18_143	D4	EuD10#1	Euploidy	D10	EPI
D10_E18_144	D4	EuD10#1	Euploidy	D10	EPI
D10_E18_150	D4	EuD10#1	Euploidy	D10	EPI
D10_E18_152	D4	EuD10#1	Euploidy	D10	PrE
D10_E18_153	D4	EuD10#1	Euploidy	D10	TrB
D10_E18_154	D4	EuD10#1	Euploidy	D10	EPI
D10_E18_156	D4	EuD10#1	Euploidy	D10	TrB
D10_E18_157	D4	EuD10#1	Euploidy	D10	EPI
D10_E18_158	D4	EuD10#1	Euploidy	D10	EPI
D10_E18_159	D4	EuD10#1	Euploidy	D10	EPI
D10_E18_160	D4	EuD10#1	Euploidy	D10	EPI
D10_E18_162	D4	EuD10#1	Euploidy	D10	TrB
D10_E18_163	D4	EuD10#1	Euploidy	D10	TrB
D10_E18_171	D4	EuD10#1	Euploidy	D10	EPI
D10_E19_05	D5	EuD10#2	Euploidy	D10	TrB
D10_E19_08	D5	EuD10#2	Euploidy	D10	TrB
D10_E19_09	D5	EuD10#2	Euploidy	D10	TrB
D10_E19_11	D5	EuD10#2	Euploidy	D10	EPI
D10_E19_13	D5	EuD10#2	Euploidy	D10	TrB
D10_E19_17	D5	EuD10#2	Euploidy	D10	TrB
D10_E19_23	D5	EuD10#2	Euploidy	D10	TrB
D10_E19_25	D5	EuD10#2	Euploidy	D10	TrB
D10_E19_27	D5	EuD10#2	Euploidy	D10	TrB
D10_E19_28	D5	EuD10#2	Euploidy	D10	TrB
D10_E19_30	D5	EuD10#2	Euploidy	D10	TrB
D10_E19_33	D5	EuD10#2	Euploidy	D10	TrB
D10_E19_34	D5	EuD10#2	Euploidy	D10	TrB
D10_E19_35	D5	EuD10#2	Euploidy	D10	TrB
D10_E19_36	D5	EuD10#2	Euploidy	D10	TrB
D10_E19_42	D5	EuD10#2	Euploidy	D10	TrB
D10_E19_49	D5	EuD10#2	Euploidy	D10	TrB
D10_E19_55	D5	EuD10#2	Euploidy	D10	TrB
D10_E19_57	D5	EuD10#2	Euploidy	D10	TrB
D10_E19_61	D5	EuD10#2	Euploidy	D10	PrE
D10_E19_62	D5	EuD10#2	Euploidy	D10	TrB
D10_E19_63	D5	EuD10#2	Euploidy	D10	TrB
D10_E19_68	D5	EuD10#2	Euploidy	D10	TrB
D10_E19_70	D5	EuD10#2	Euploidy	D10	TrB
D10_E19_71	D5	EuD10#2	Euploidy	D10	TrB
D10_E19_80	D5	EuD10#2	Euploidy	D10	TrB
D10_E19_81	D5	EuD10#2	Euploidy	D10	TrB
D10_E19_84	D5	EuD10#2	Euploidy	D10	TrB
D10_E19_85	D5	EuD10#2	Euploidy	D10	PrE
D10_E19_89	D5	EuD10#2	Euploidy	D10	TrB
D10_E19_90	D5	EuD10#2	Euploidy	D10	TrB
D10_E19_93	D5	EuD10#2	Euploidy	D10	TrB
D10_E19_96	D5	EuD10#2	Euploidy	D10	TrB
D10_E19_97	D5	EuD10#2	Euploidy	D10	EPI
D10_E19_99	D5	EuD10#2	Euploidy	D10	TrB
D10_E22_002	D6	EuD10#3	Euploidy	D10	TrB
D10_E22_004	D6	EuD10#3	Euploidy	D10	TrB
D10_E22_005	D6	EuD10#3	Euploidy	D10	TrB
D10_E22_007	D6	EuD10#3	Euploidy	D10	TrB
D10_E22_016	D6	EuD10#3	Euploidy	D10	TrB
D10_E22_022	D6	EuD10#3	Euploidy	D10	TrB
D10_E22_026	D6	EuD10#3	Euploidy	D10	TrB
D10_E22_030	D6	EuD10#3	Euploidy	D10	TrB
D10_E22_039	D6	EuD10#3	Euploidy	D10	TrB
D10_E22_054	D6	EuD10#3	Euploidy	D10	TrB
D10_E22_055	D6	EuD10#3	Euploidy	D10	TrB
D10_E22_061	D6	EuD10#3	Euploidy	D10	TrB
D10_E22_064	D6	EuD10#3	Euploidy	D10	TrB
D10_E22_065	D6	EuD10#3	Euploidy	D10	TrB
D10_E22_070	D6	EuD10#3	Euploidy	D10	TrB
D10_E22_072	D6	EuD10#3	Euploidy	D10	TrB
D10_E22_074	D6	EuD10#3	Euploidy	D10	TrB
D10_E22_078	D6	EuD10#3	Euploidy	D10	TrB
D10_E22_079	D6	EuD10#3	Euploidy	D10	TrB
D10_E22_081	D6	EuD10#3	Euploidy	D10	TrB
D10_E22_092	D6	EuD10#3	Euploidy	D10	TrB
D10_E22_093	D6	EuD10#3	Euploidy	D10	TrB
D10_E22_098	D6	EuD10#3	Euploidy	D10	TrB
D10_E22_100	D6	EuD10#3	Euploidy	D10	TrB
D10_E22_103	D6	EuD10#3	Euploidy	D10	TrB
D10_E22_116	D6	EuD10#3	Euploidy	D10	TrB
D10_E22_124	D6	EuD10#3	Euploidy	D10	TrB
D10_E22_128	D6	EuD10#3	Euploidy	D10	EPI
D10_E22_135	D6	EuD10#3	Euploidy	D10	TrB
D10_E22_141	D6	EuD10#3	Euploidy	D10	EPI
D10_E22_151	D6	EuD10#3	Euploidy	D10	TrB
D10_E22_171	D6	EuD10#3	Euploidy	D10	TrB
D10_E22_172	D6	EuD10#3	Euploidy	D10	TrB
D10_E22_180	D6	EuD10#3	Euploidy	D10	TrB
D10_E22_189	D6	EuD10#3	Euploidy	D10	TrB
D10_E22_191	D6	EuD10#3	Euploidy	D10	TrB
D10_E22_196	D6	EuD10#3	Euploidy	D10	EPI
D10_E22_203	D6	EuD10#3	Euploidy	D10	EPI
D10_E22_204	D6	EuD10#3	Euploidy	D10	EPI
D10_E22_211	D6	EuD10#3	Euploidy	D10	TrB
D10_E22_213	D6	EuD10#3	Euploidy	D10	TrB
D10_E22_216	D6	EuD10#3	Euploidy	D10	TrB
D10_E22_218	D6	EuD10#3	Euploidy	D10	TrB
D10_E22_222	D6	EuD10#3	Euploidy	D10	TrB
d8-A038-1	D7	T16D8#1	T16	D8	TrB
d8-A038-11	D7	T16D8#1	T16	D8	TrB
d8-A038-12	D7	T16D8#1	T16	D8	TrB
d8-A038-13	D7	T16D8#1	T16	D8	TrB
d8-A038-15	D7	T16D8#1	T16	D8	TrB
d8-A038-16	D7	T16D8#1	T16	D8	TrB
d8-A038-17	D7	T16D8#1	T16	D8	TrB
d8-A038-18	D7	T16D8#1	T16	D8	TrB
d8-A038-20	D7	T16D8#1	T16	D8	TrB
d8-A038-21	D7	T16D8#1	T16	D8	TrB
d8-A038-23	D7	T16D8#1	T16	D8	TrB
d8-A038-24	D7	T16D8#1	T16	D8	TrB
d8-A038-25	D7	T16D8#1	T16	D8	TrB
d8-A038-26	D7	T16D8#1	T16	D8	EPI
d8-A038-27	D7	T16D8#1	T16	D8	TrB
d8-A038-28	D7	T16D8#1	T16	D8	TrB
d8-A038-29	D7	T16D8#1	T16	D8	TrB
d8-A038-30	D7	T16D8#1	T16	D8	TrB
d8-A038-32	D7	T16D8#1	T16	D8	TrB
d8-A038-33	D7	T16D8#1	T16	D8	TrB
d8-A038-34	D7	T16D8#1	T16	D8	TrB
d8-A038-35	D7	T16D8#1	T16	D8	TrB
d8-A038-37	D7	T16D8#1	T16	D8	TrB
d8-A038-38	D7	T16D8#1	T16	D8	TrB
d8-A038-41	D7	T16D8#1	T16	D8	TrB
d8-A038-43	D7	T16D8#1	T16	D8	EPI
d8-A038-45	D7	T16D8#1	T16	D8	TrB
d8-A038-47	D7	T16D8#1	T16	D8	TrB
d8-A038-48	D7	T16D8#1	T16	D8	TrB
d8-A038-50	D7	T16D8#1	T16	D8	TrB
d8-A038-51	D7	T16D8#1	T16	D8	TrB
d8-A038-53	D7	T16D8#1	T16	D8	TrB
d8-A038-54	D7	T16D8#1	T16	D8	TrB
d8-A038-55	D7	T16D8#1	T16	D8	TrB
d8-A038-56	D7	T16D8#1	T16	D8	TrB
d8-A038-57	D7	T16D8#1	T16	D8	TrB
d8-A038-60	D7	T16D8#1	T16	D8	TrB
d8-A038-61	D7	T16D8#1	T16	D8	TrB
d8-A038-64	D7	T16D8#1	T16	D8	TrB
d8-A038-66	D7	T16D8#1	T16	D8	TrB
D8_A043_01	D8	T16D8#2	T16	D8	TrB
D8_A043_02	D8	T16D8#2	T16	D8	TrB
D8_A043_03	D8	T16D8#2	T16	D8	TrB
D8_A043_04	D8	T16D8#2	T16	D8	TrB
D8_A043_05	D8	T16D8#2	T16	D8	TrB
D8_A043_06	D8	T16D8#2	T16	D8	TrB
D8_A043_08	D8	T16D8#2	T16	D8	TrB
D8_A043_11	D8	T16D8#2	T16	D8	TrB
D8_A043_16	D8	T16D8#2	T16	D8	TrB
D8_A043_18	D8	T16D8#2	T16	D8	TrB
D8_A043_19	D8	T16D8#2	T16	D8	TrB
D8_A043_20	D8	T16D8#2	T16	D8	TrB
D8_A043_22	D8	T16D8#2	T16	D8	TrB
D8_A043_24	D8	T16D8#2	T16	D8	TrB
D8_A043_25	D8	T16D8#2	T16	D8	TrB
D8_A043_27	D8	T16D8#2	T16	D8	EPI
D8_A043_29	D8	T16D8#2	T16	D8	PrE
D8_A043_30	D8	T16D8#2	T16	D8	TrB
D8_A043_31	D8	T16D8#2	T16	D8	PrE
D8_A043_32	D8	T16D8#2	T16	D8	TrB
D8_A043_34	D8	T16D8#2	T16	D8	TrB
D8_A043_35	D8	T16D8#2	T16	D8	TrB
D8_A043_36	D8	T16D8#2	T16	D8	TrB
D8_A043_37	D8	T16D8#2	T16	D8	TrB
D8_A043_39	D8	T16D8#2	T16	D8	TrB
D8_A043_40	D8	T16D8#2	T16	D8	TrB
D8_A043_41	D8	T16D8#2	T16	D8	TrB
D8_A043_43	D8	T16D8#2	T16	D8	TrB
D8_A043_45	D8	T16D8#2	T16	D8	TrB
D8_A043_46	D8	T16D8#2	T16	D8	TrB
D8_A043_48	D8	T16D8#2	T16	D8	TrB
D8_A043_49	D8	T16D8#2	T16	D8	TrB
D8_A043_51	D8	T16D8#2	T16	D8	TrB
D8_A043_53	D8	T16D8#2	T16	D8	TrB
D8_A043_54	D8	T16D8#2	T16	D8	TrB
D8_A043_56	D8	T16D8#2	T16	D8	TrB
D8_A043_60	D8	T16D8#2	T16	D8	TrB
D8_A043_63	D8	T16D8#2	T16	D8	TrB
D8_A043_68	D8	T16D8#2	T16	D8	TrB
D8_A043_87	D8	T16D8#2	T16	D8	PrE
D8_A045_001	D9	T16D8#3	T16	D8	TrB
D8_A045_003	D9	T16D8#3	T16	D8	EPI
D8_A045_004	D9	T16D8#3	T16	D8	EPI
D8_A045_006	D9	T16D8#3	T16	D8	TrB
D8_A045_009	D9	T16D8#3	T16	D8	EPI
D8_A045_010	D9	T16D8#3	T16	D8	TrB
D8_A045_016	D9	T16D8#3	T16	D8	TrB
D8_A045_018	D9	T16D8#3	T16	D8	EPI
D8_A045_022	D9	T16D8#3	T16	D8	TrB
D8_A045_023	D9	T16D8#3	T16	D8	EPI
D8_A045_031	D9	T16D8#3	T16	D8	TrB
D8_A045_032	D9	T16D8#3	T16	D8	EPI
D8_A045_035	D9	T16D8#3	T16	D8	TrB
D8_A045_037	D9	T16D8#3	T16	D8	TrB
D8_A045_043	D9	T16D8#3	T16	D8	TrB
D8_A045_047	D9	T16D8#3	T16	D8	TrB
D8_A045_049	D9	T16D8#3	T16	D8	PrE
D8_A045_052	D9	T16D8#3	T16	D8	TrB
D8_A045_057	D9	T16D8#3	T16	D8	EPI
D8_A045_058	D9	T16D8#3	T16	D8	EPI
D8_A045_063	D9	T16D8#3	T16	D8	TrB
D8_A045_069	D9	T16D8#3	T16	D8	TrB
D8_A045_071	D9	T16D8#3	T16	D8	TrB
D8_A045_072	D9	T16D8#3	T16	D8	EPI
D8_A045_076	D9	T16D8#3	T16	D8	EPI
D8_A045_081	D9	T16D8#3	T16	D8	TrB
D8_A045_083	D9	T16D8#3	T16	D8	EPI
D8_A045_086	D9	T16D8#3	T16	D8	PrE
D8_A045_091	D9	T16D8#3	T16	D8	TrB
D8_A045_096	D9	T16D8#3	T16	D8	TrB
D8_A045_106	D9	T16D8#3	T16	D8	TrB
D8_A045_108	D9	T16D8#3	T16	D8	TrB
D8_A045_112	D9	T16D8#3	T16	D8	EPI
D8_A045_116	D9	T16D8#3	T16	D8	TrB
D8_A045_120	D9	T16D8#3	T16	D8	PrE
D8_A045_125	D9	T16D8#3	T16	D8	TrB
D8_A045_132	D9	T16D8#3	T16	D8	EPI
D8_A045_145	D9	T16D8#3	T16	D8	TrB
D8_A045_158	D9	T16D8#3	T16	D8	TrB
D8_A045_159	D9	T16D8#3	T16	D8	EPI
D8_A045_171	D9	T16D8#3	T16	D8	EPI
D8_A060_02	D10	M22#1	M22	D8	TrB
D8_A060_04	D10	M22#1	M22	D8	TrB
D8_A060_05	D10	M22#1	M22	D8	EPI
D8_A060_07	D10	M22#1	M22	D8	TrB
D8_A060_08	D10	M22#1	M22	D8	TrB
D8_A060_11	D10	M22#1	M22	D8	TrB
D8_A060_13	D10	M22#1	M22	D8	TrB
D8_A060_16	D10	M22#1	M22	D8	TrB
D8_A060_22	D10	M22#1	M22	D8	TrB
D8_A060_23	D10	M22#1	M22	D8	TrB
D8_A060_27	D10	M22#1	M22	D8	TrB
D8_A060_31	D10	M22#1	M22	D8	TrB
D8_A060_33	D10	M22#1	M22	D8	TrB
D8_A060_34	D10	M22#1	M22	D8	EPI
D8_A060_40	D10	M22#1	M22	D8	TrB
D8_A060_43	D10	M22#1	M22	D8	TrB
D8_A060_44	D10	M22#1	M22	D8	EPI
D8_A060_47	D10	M22#1	M22	D8	EPI
D8_A060_52	D10	M22#1	M22	D8	TrB
D8_A060_54	D10	M22#1	M22	D8	TrB
D8_A060_66	D10	M22#1	M22	D8	EPI
D8_A060_68	D10	M22#1	M22	D8	TrB
D8_A060_71	D10	M22#1	M22	D8	TrB
D8_A060_77	D10	M22#1	M22	D8	TrB
D8_A060_81	D10	M22#1	M22	D8	TrB
D8_A060_82	D10	M22#1	M22	D8	TrB
D8_A060_88	D10	M22#1	M22	D8	TrB
D8_A060_91	D10	M22#1	M22	D8	TrB
D8_A061_002	D11	M22#2	M22	D8	EPI
D8_A061_003	D11	M22#2	M22	D8	PrE
D8_A061_005	D11	M22#2	M22	D8	TrB
D8_A061_007	D11	M22#2	M22	D8	TrB
D8_A061_009	D11	M22#2	M22	D8	TrB
D8_A061_011	D11	M22#2	M22	D8	EPI
D8_A061_012	D11	M22#2	M22	D8	EPI
D8_A061_015	D11	M22#2	M22	D8	TrB
D8_A061_016	D11	M22#2	M22	D8	PrE
D8_A061_018	D11	M22#2	M22	D8	PrE
D8_A061_019	D11	M22#2	M22	D8	TrB
D8_A061_023	D11	M22#2	M22	D8	EPI
D8_A061_025	D11	M22#2	M22	D8	TrB
D8_A061_029	D11	M22#2	M22	D8	TrB
D8_A061_033	D11	M22#2	M22	D8	TrB
D8_A061_034	D11	M22#2	M22	D8	TrB
D8_A061_037	D11	M22#2	M22	D8	TrB
D8_A061_042	D11	M22#2	M22	D8	EPI
D8_A061_044	D11	M22#2	M22	D8	TrB
D8_A061_046	D11	M22#2	M22	D8	TrB
D8_A061_051	D11	M22#2	M22	D8	EPI
D8_A061_054	D11	M22#2	M22	D8	TrB
D8_A061_057	D11	M22#2	M22	D8	TrB
D8_A061_066	D11	M22#2	M22	D8	TrB
D8_A061_071	D11	M22#2	M22	D8	TrB
D8_A061_075	D11	M22#2	M22	D8	TrB
D8_A061_076	D11	M22#2	M22	D8	TrB
D8_A061_079	D11	M22#2	M22	D8	TrB
D8_A061_081	D11	M22#2	M22	D8	PrE
D8_A061_084	D11	M22#2	M22	D8	TrB
D8_A061_094	D11	M22#2	M22	D8	EPI
D8_A061_096	D11	M22#2	M22	D8	TrB
D8_A061_100	D11	M22#2	M22	D8	TrB
D8_A061_104	D11	M22#2	M22	D8	PrE
D8_A061_109	D11	M22#2	M22	D8	PrE
D8_A061_111	D11	M22#2	M22	D8	PrE
D8_A061_114	D11	M22#2	M22	D8	TrB
D8_A061_119	D11	M22#2	M22	D8	TrB
D8_A061_143	D11	M22#2	M22	D8	TrB
D8_A061_148	D11	M22#2	M22	D8	TrB
D8_A061_151	D11	M22#2	M22	D8	PrE
D8_A061_152	D11	M22#2	M22	D8	PrE
D8_A061_158	D11	M22#2	M22	D8	TrB
D8_A061_159	D11	M22#2	M22	D8	TrB
D8_A062_01	D12	M22#3	M22	D8	TrB
D8_A062_02	D12	M22#3	M22	D8	TrB
D8_A062_05	D12	M22#3	M22	D8	TrB
D8_A062_08	D12	M22#3	M22	D8	TrB
D8_A062_12	D12	M22#3	M22	D8	TrB
D8_A062_14	D12	M22#3	M22	D8	TrB
D8_A062_17	D12	M22#3	M22	D8	TrB
D8_A062_22	D12	M22#3	M22	D8	TrB
D8_A062_23	D12	M22#3	M22	D8	TrB
D8_A062_26	D12	M22#3	M22	D8	TrB
D8_A062_30	D12	M22#3	M22	D8	TrB
D8_A062_33	D12	M22#3	M22	D8	TrB
D8_A062_35	D12	M22#3	M22	D8	TrB
D8_A062_38	D12	M22#3	M22	D8	TrB
D8_A062_41	D12	M22#3	M22	D8	TrB
D8_A062_43	D12	M22#3	M22	D8	TrB
D8_A062_47	D12	M22#3	M22	D8	TrB
D8_A062_49	D12	M22#3	M22	D8	TrB
D8_A062_52	D12	M22#3	M22	D8	TrB
D8_A062_58	D12	M22#3	M22	D8	TrB
D8_A062_62	D12	M22#3	M22	D8	TrB
D8_A062_69	D12	M22#3	M22	D8	TrB
D8_A062_70	D12	M22#3	M22	D8	TrB
D8_A095_1	D13	M16#3	A095	D8	TrB
D8_A095_10	D13	M16#3	A095	D8	TrB
D8_A095_100	D13	M16#3	A095	D8	TrB
D8_A095_106	D13	M16#3	A095	D8	EPI
D8_A095_108	D13	M16#3	A095	D8	TrB
D8_A095_11	D13	M16#3	A095	D8	EPI
D8_A095_111	D13	M16#3	A095	D8	EPI
D8_A095_117	D13	M16#3	A095	D8	TrB
D8_A095_118	D13	M16#3	A095	D8	EPI
D8_A095_12	D13	M16#3	A095	D8	EPI
D8_A095_127	D13	M16#3	A095	D8	EPI
D8_A095_128	D13	M16#3	A095	D8	TrB
D8_A095_129	D13	M16#3	A095	D8	TrB
D8_A095_131	D13	M16#3	A095	D8	PrE
D8_A095_132	D13	M16#3	A095	D8	EPI
D8_A095_133	D13	M16#3	A095	D8	PrE
D8_A095_136	D13	M16#3	A095	D8	EPI
D8_A095_137	D13	M16#3	A095	D8	TrB
D8_A095_139	D13	M16#3	A095	D8	EPI
D8_A095_14	D13	M16#3	A095	D8	EPI
D8_A095_141	D13	M16#3	A095	D8	PrE
D8_A095_142	D13	M16#3	A095	D8	TrB
D8_A095_144	D13	M16#3	A095	D8	TrB
D8_A095_18	D13	M16#3	A095	D8	TrB
D8_A095_19	D13	M16#3	A095	D8	TrB
D8_A095_23	D13	M16#3	A095	D8	TrB
D8_A095_26	D13	M16#3	A095	D8	TrB
D8_A095_27	D13	M16#3	A095	D8	TrB
D8_A095_29	D13	M16#3	A095	D8	EPI
D8_A095_30	D13	M16#3	A095	D8	TrB
D8_A095_31	D13	M16#3	A095	D8	TrB
D8_A095_32	D13	M16#3	A095	D8	EPI
D8_A095_36	D13	M16#3	A095	D8	EPI
D8_A095_37	D13	M16#3	A095	D8	PrE
D8_A095_38	D13	M16#3	A095	D8	TrB
D8_A095_4	D13	M16#3	A095	D8	TrB
D8_A095_41	D13	M16#3	A095	D8	TrB
D8_A095_42	D13	M16#3	A095	D8	EPI
D8_A095_44	D13	M16#3	A095	D8	EPI
D8_A095_45	D13	M16#3	A095	D8	TrB
D8_A095_46	D13	M16#3	A095	D8	EPI
D8_A095_47	D13	M16#3	A095	D8	TrB
D8_A095_48	D13	M16#3	A095	D8	PrE
D8_A095_5	D13	M16#3	A095	D8	TrB
D8_A095_50	D13	M16#3	A095	D8	TrB
D8_A095_53	D13	M16#3	A095	D8	TrB
D8_A095_54	D13	M16#3	A095	D8	EPI
D8_A095_55	D13	M16#3	A095	D8	EPI
D8_A095_56	D13	M16#3	A095	D8	TrB
D8_A095_57	D13	M16#3	A095	D8	TrB
D8_A095_60	D13	M16#3	A095	D8	TrB
D8_A095_7	D13	M16#3	A095	D8	TrB
D8_A095_70	D13	M16#3	A095	D8	TrB
D8_A095_76	D13	M16#3	A095	D8	EPI
D8_A095_8	D13	M16#3	A095	D8	TrB
D8_A095_85	D13	M16#3	A095	D8	PrE
D8_A095_90	D13	M16#3	A095	D8	TrB
D8_A095_96	D13	M16#3	A095	D8	PrE
D8_A095_99	D13	M16#3	A095	D8	EPI
D8_A097_01	D14	M16#1	M16	D8	TrB
D8_A097_04	D14	M16#1	M16	D8	TrB
D8_A097_05	D14	M16#1	M16	D8	TrB
D8_A097_08	D14	M16#1	M16	D8	TrB
D8_A097_11	D14	M16#1	M16	D8	TrB
D8_A097_12	D14	M16#1	M16	D8	TrB
D8_A097_15	D14	M16#1	M16	D8	TrB
D8_A097_16	D14	M16#1	M16	D8	TrB
D8_A097_17	D14	M16#1	M16	D8	TrB
D8_A097_18	D14	M16#1	M16	D8	TrB
D8_A097_32	D14	M16#1	M16	D8	TrB
D8_A097_33	D14	M16#1	M16	D8	TrB
D8_A097_34	D14	M16#1	M16	D8	TrB
D8_A097_35	D14	M16#1	M16	D8	TrB
D8_A097_36	D14	M16#1	M16	D8	TrB
D8_A097_38	D14	M16#1	M16	D8	TrB
D8_A097_39	D14	M16#1	M16	D8	TrB
D8_A097_40	D14	M16#1	M16	D8	TrB
D8_A097_42	D14	M16#1	M16	D8	TrB
D8_A097_44	D14	M16#1	M16	D8	TrB
D8_A097_49	D14	M16#1	M16	D8	TrB
D8_A097_56	D14	M16#1	M16	D8	TrB
D8_A097_65	D14	M16#1	M16	D8	TrB
D8_A097_73	D14	M16#1	M16	D8	TrB
D8_A097_74	D14	M16#1	M16	D8	TrB
D8_A097_75	D14	M16#1	M16	D8	TrB
D8_A097_76	D14	M16#1	M16	D8	TrB
D8_A097_78	D14	M16#1	M16	D8	TrB
D8_A097_79	D14	M16#1	M16	D8	TrB
D8_A097_80	D14	M16#1	M16	D8	TrB
D8_A097_83	D14	M16#1	M16	D8	TrB
D8_A097_84	D14	M16#1	M16	D8	TrB
D8_A097_86	D14	M16#1	M16	D8	TrB
D8_A097_87	D14	M16#1	M16	D8	TrB
D8_A097_90	D14	M16#1	M16	D8	TrB
D8_A101_1	D15	M16#2	M16	D8	TrB
D8_A101_12	D15	M16#2	M16	D8	EPI
D8_A101_13	D15	M16#2	M16	D8	TrB
D8_A101_2	D15	M16#2	M16	D8	TrB
D8_A101_25	D15	M16#2	M16	D8	TrB
D8_A101_3	D15	M16#2	M16	D8	TrB
D8_A101_50	D15	M16#2	M16	D8	TrB
D8_A101_59	D15	M16#2	M16	D8	TrB
D8_A101_6	D15	M16#2	M16	D8	TrB
D8_A101_60	D15	M16#2	M16	D8	TrB
D8_A101_62	D15	M16#2	M16	D8	TrB
D8_A101_7	D15	M16#2	M16	D8	TrB
D8_A101_70	D15	M16#2	M16	D8	TrB
D8_A101_8	D15	M16#2	M16	D8	TrB
D8_E16_004	D16	EuD8#1	Euploidy	D8	TrB
D8_E16_010	D16	EuD8#1	Euploidy	D8	EPI
D8_E16_012	D16	EuD8#1	Euploidy	D8	TrB
D8_E16_019	D16	EuD8#1	Euploidy	D8	TrB
D8_E16_022	D16	EuD8#1	Euploidy	D8	TrB
D8_E16_029	D16	EuD8#1	Euploidy	D8	TrB
D8_E16_033	D16	EuD8#1	Euploidy	D8	TrB
D8_E16_040	D16	EuD8#1	Euploidy	D8	TrB
D8_E16_045	D16	EuD8#1	Euploidy	D8	TrB
D8_E16_048	D16	EuD8#1	Euploidy	D8	TrB
D8_E16_061	D16	EuD8#1	Euploidy	D8	TrB
D8_E16_067	D16	EuD8#1	Euploidy	D8	TrB
D8_E16_072	D16	EuD8#1	Euploidy	D8	TrB
D8_E16_078	D16	EuD8#1	Euploidy	D8	TrB
D8_E16_081	D16	EuD8#1	Euploidy	D8	TrB
D8_E16_085	D16	EuD8#1	Euploidy	D8	TrB
D8_E16_089	D16	EuD8#1	Euploidy	D8	TrB
D8_E16_094	D16	EuD8#1	Euploidy	D8	TrB
D8_E16_104	D16	EuD8#1	Euploidy	D8	TrB
D8_E16_107	D16	EuD8#1	Euploidy	D8	TrB
D8_E16_114	D16	EuD8#1	Euploidy	D8	TrB
D8_E16_129	D16	EuD8#1	Euploidy	D8	TrB
D8_E16_136	D16	EuD8#1	Euploidy	D8	TrB
D8_E16_149	D16	EuD8#1	Euploidy	D8	TrB
D8_E16_153	D16	EuD8#1	Euploidy	D8	TrB
D8_E16_158	D16	EuD8#1	Euploidy	D8	TrB
D8_E16_166	D16	EuD8#1	Euploidy	D8	TrB
D8_E16_182	D16	EuD8#1	Euploidy	D8	TrB
D8_E16_195	D16	EuD8#1	Euploidy	D8	TrB
D8_E16_198	D16	EuD8#1	Euploidy	D8	TrB
D8_E16_200	D16	EuD8#1	Euploidy	D8	EPI
D8_E16_201	D16	EuD8#1	Euploidy	D8	TrB
D8_E16_208	D16	EuD8#1	Euploidy	D8	TrB
D8_E21_01	D17	EuD8#2	Euploidy	D8	TrB
D8_E21_03	D17	EuD8#2	Euploidy	D8	TrB
D8_E21_05	D17	EuD8#2	Euploidy	D8	EPI
D8_E21_06	D17	EuD8#2	Euploidy	D8	TrB
D8_E21_07	D17	EuD8#2	Euploidy	D8	TrB
D8_E21_08	D17	EuD8#2	Euploidy	D8	EPI
D8_E21_10	D17	EuD8#2	Euploidy	D8	TrB
D8_E21_11	D17	EuD8#2	Euploidy	D8	EPI
D8_E21_13	D17	EuD8#2	Euploidy	D8	TrB
D8_E21_14	D17	EuD8#2	Euploidy	D8	TrB
D8_E21_15	D17	EuD8#2	Euploidy	D8	TrB
D8_E21_17	D17	EuD8#2	Euploidy	D8	TrB
D8_E21_19	D17	EuD8#2	Euploidy	D8	TrB
D8_E21_20	D17	EuD8#2	Euploidy	D8	EPI
D8_E21_21	D17	EuD8#2	Euploidy	D8	EPI
D8_E21_23	D17	EuD8#2	Euploidy	D8	TrB
D8_E21_25	D17	EuD8#2	Euploidy	D8	EPI
D8_E21_27	D17	EuD8#2	Euploidy	D8	TrB
D8_E21_30	D17	EuD8#2	Euploidy	D8	TrB
D8_E21_32	D17	EuD8#2	Euploidy	D8	TrB
D8_E21_34	D17	EuD8#2	Euploidy	D8	TrB
D8_E21_35	D17	EuD8#2	Euploidy	D8	EPI
D8_E21_36	D17	EuD8#2	Euploidy	D8	TrB
D8_E21_39	D17	EuD8#2	Euploidy	D8	TrB
D8_E21_40	D17	EuD8#2	Euploidy	D8	EPI
D8_E21_45	D17	EuD8#2	Euploidy	D8	TrB
D8_E21_46	D17	EuD8#2	Euploidy	D8	TrB
D8_E21_48	D17	EuD8#2	Euploidy	D8	EPI
D8_E21_49	D17	EuD8#2	Euploidy	D8	EPI
D8_E21_53	D17	EuD8#2	Euploidy	D8	EPI
D8_E21_56	D17	EuD8#2	Euploidy	D8	TrB
D8_E21_57	D17	EuD8#2	Euploidy	D8	EPI
D8_E21_58	D17	EuD8#2	Euploidy	D8	TrB
D8_E21_63	D17	EuD8#2	Euploidy	D8	TrB
D8_E21_64	D17	EuD8#2	Euploidy	D8	TrB
D8_E21_65	D17	EuD8#2	Euploidy	D8	PrE
D8_E21_68	D17	EuD8#2	Euploidy	D8	EPI
D8_E21_70	D17	EuD8#2	Euploidy	D8	TrB
D8_E21_71	D17	EuD8#2	Euploidy	D8	EPI
D8_E21_76	D17	EuD8#2	Euploidy	D8	EPI
D8_E23_1	D18	EuD8#3	Euploidy	D8	TrB
D8_E23_10	D18	EuD8#3	Euploidy	D8	TrB
D8_E23_104	D18	EuD8#3	Euploidy	D8	TrB
D8_E23_12	D18	EuD8#3	Euploidy	D8	TrB
D8_E23_13	D18	EuD8#3	Euploidy	D8	TrB
D8_E23_14	D18	EuD8#3	Euploidy	D8	TrB
D8_E23_15	D18	EuD8#3	Euploidy	D8	TrB
D8_E23_16	D18	EuD8#3	Euploidy	D8	TrB
D8_E23_18	D18	EuD8#3	Euploidy	D8	TrB
D8_E23_19	D18	EuD8#3	Euploidy	D8	TrB
D8_E23_2	D18	EuD8#3	Euploidy	D8	TrB
D8_E23_20	D18	EuD8#3	Euploidy	D8	TrB
D8_E23_23	D18	EuD8#3	Euploidy	D8	TrB
D8_E23_26	D18	EuD8#3	Euploidy	D8	TrB
D8_E23_27	D18	EuD8#3	Euploidy	D8	TrB
D8_E23_29	D18	EuD8#3	Euploidy	D8	TrB
D8_E23_3	D18	EuD8#3	Euploidy	D8	TrB
D8_E23_30	D18	EuD8#3	Euploidy	D8	TrB
D8_E23_33	D18	EuD8#3	Euploidy	D8	TrB
D8_E23_34	D18	EuD8#3	Euploidy	D8	TrB
D8_E23_36	D18	EuD8#3	Euploidy	D8	TrB
D8_E23_42	D18	EuD8#3	Euploidy	D8	TrB
D8_E23_44	D18	EuD8#3	Euploidy	D8	TrB
D8_E23_49	D18	EuD8#3	Euploidy	D8	TrB
D8_E23_5	D18	EuD8#3	Euploidy	D8	TrB
D8_E23_59	D18	EuD8#3	Euploidy	D8	TrB
D8_E23_6	D18	EuD8#3	Euploidy	D8	TrB
D8_E23_60	D18	EuD8#3	Euploidy	D8	EPI
D8_E23_61	D18	EuD8#3	Euploidy	D8	TrB
D8_E23_62	D18	EuD8#3	Euploidy	D8	TrB
D8_E23_66	D18	EuD8#3	Euploidy	D8	TrB
D8_E23_7	D18	EuD8#3	Euploidy	D8	EPI
D8_E23_78	D18	EuD8#3	Euploidy	D8	TrB
D8_E23_8	D18	EuD8#3	Euploidy	D8	PrE
D8_E23_83	D18	EuD8#3	Euploidy	D8	TrB
D8_E23_88	D18	EuD8#3	Euploidy	D8	TrB
D8_E23_9	D18	EuD8#3	Euploidy	D8	TrB
