# Supplementary material for: Abnormal lineage differentiation of peri‐implantation aneuploid embryos revealed by single‐cell RNA sequencing
Source: Clin Transl Med. 2025 May 7;15(5):e70326. doi: 10.1002/ctm2.70326 (PMC12056499; doi:10.1002/ctm2.70326)
Supplement: Supplementary file 3 — Supporting Information [file CTM2-15-e70326-s004.xlsx]

## Sheet: T16 D8
Table 2.1 Lists of differentially expressed genes between trisomy 16 and euploid embryos at d.p.f.8. P-val: p-values estimated with Wilcoxon Rank Sum tests. avg_log2FC: log fold-chage of the average expression between the two groups.
Upregulated Genes				Downregulated Genes
SYMBOL	p_val	avg_log2FC		SYMBOL	p_val	avg_log2FC
CARHSP1	3.56412e-17	1.05691		EIF5A	1.5312e-23	-1.06162
JPT2	1.82175e-16	1.79037		MTND5P11	5.80054e-23	-1.41765
AARS	4.36797e-13	1.08245		MTRNR2L12	9.14647e-20	-1.27837
COTL1	1.75494e-12	1.76898		MTCO3P12	4.3722e-16	-0.853787
C1DP1	1.88995e-12	1.06994		RN7SL1	1.42446e-14	-3.77374
PSPHP1	2.20268e-12	1.13466		MT-CYB	5.68978e-13	-2.2955
COG4	4.81764e-10	1.07782		LINC01925	7.48972e-13	-2.67677
VCX3A	6.35963e-10	2.58622		AC024293.1	7.7917e-13	-0.873842
VCX3B	8.14402e-10	2.88757		SF1	4.08741e-12	-0.770799
CRYBA2	1.73411e-09	1.84213		TMUB1	5.42487e-12	-1.32163
AC026468.1	9.86526e-09	2.69996		RAB5IF	5.62681e-12	-1.03805
PHKB	1.51857e-08	0.961736		SCAMP4	3.94199e-11	-1.55567
ROGDI	3.48072e-08	1.22114		HLA-C	1.35625e-10	-1.63977
NUTF2	4.44002e-08	0.670484		FASN	1.37497e-10	-0.861961
ADAT1	5.34402e-08	1.13232		COBL	3.61158e-10	-0.905026
VCX	7.44877e-08	3.18874		SNF8	3.85142e-10	-1.09618
C5orf66-AS1	9.19815e-08	1.43866		C19orf47	6.81512e-10	-1.33418
LINC01670	9.83614e-08	0.753631		RNA5-8SN2.2	9.03601e-10	-0.792741
WDR34	1.72253e-07	0.793934		RN7SL2	1.32234e-09	-3.72931
ZP3	2.25022e-07	0.80362		MT-RNR1	2.09152e-09	-1.61366
POLR3E	2.38995e-07	0.807947		ADA	2.6511e-09	-1.23685
TBC1D4	2.39953e-07	1.32041		LRP1	2.71979e-09	-1.04192
AKR1B1	2.90827e-07	3.59972		FAM160A2	3.76971e-09	-2.19891
PDXDC1	3.11139e-07	1.15492		RNA5-8SN2	4.63629e-09	-1.24563
SPSB3	3.36722e-07	0.833693		AC008753.3	5.56386e-09	-0.927915
GINS2	4.65212e-07	0.953325		FAM110A	7.26551e-09	-2.57809
AC016065.1	5.00001e-07	0.967903		CSF2RA	9.1618e-09	-1.69553
PAGE5	5.31658e-07	1.99789		DESI2	1.26854e-08	-0.882268
VPS35L	6.39728e-07	1.44857		ZNF208	1.38726e-08	-1.4481
CIAPIN1	9.88917e-07	0.632892		CTSD	1.44022e-08	-0.759496
KHK	1.00795e-06	1.92069		MT-ND3	1.81242e-08	-1.44421
PSAT1	1.01697e-06	1.241		RPS15AP30	2.07205e-08	-1.26329
PTER	1.01885e-06	1.53056		VANGL2	2.21943e-08	-1.18803
METTL26	1.05014e-06	0.789708		MT-CO1	2.31363e-08	-1.26184
				CDC34	2.34691e-08	-1.10878
				MT-ND4L	2.37059e-08	-1.40988
				AL669831.3	2.37457e-08	-0.949422
				SLC25A6	2.61233e-08	-0.725925
				AL732372.2	2.75437e-08	-1.38108
				RPS27A	3.41485e-08	-0.641763
				CHD8	4.17245e-08	-0.929796
				SDF4	4.93354e-08	-0.889066
				PCBP1	5.88958e-08	-0.939752
				HPGD	6.07779e-08	-1.2285
				DDR1	7.36001e-08	-1.57658
				AHDC1	8.13733e-08	-1.62078
				AC092447.7	9.04269e-08	-1.33274
				TRIM71	1.03719e-07	-1.56813
				MT-ATP8	1.07174e-07	-1.31614
				AC010615.1	1.12956e-07	-1.26794
				RNA5-8SN2.1	1.18911e-07	-1.2157
				IRS1	1.26137e-07	-1.59899
				NCLN	1.30445e-07	-0.713682
				PET100	1.31656e-07	-0.767359
				RBM25	1.87633e-07	-0.681911
				KLHL11	1.94511e-07	-1.47697
				CNOT3	2.02028e-07	-0.808789
				AC073046.1	2.02187e-07	-1.52845
				TET3	2.02443e-07	-1.58703
				L1TD1	2.22251e-07	-1.03196
				TPM3P6	2.59658e-07	-1.80937
				MIR520C	2.60402e-07	-3.35269
				MT-TR	2.86832e-07	-1.2809
				RNU6-2	3.10096e-07	-0.788769
				H19	3.24295e-07	-0.943851
				ITLN2	3.89384e-07	-2.31765
				UTY	3.99467e-07	-0.823108
				ANKRD52	4.43646e-07	-1.02336
				DDX39A	4.71095e-07	-0.651645
				DBN1	4.88286e-07	-1.13744
				PLA2G16	5.29911e-07	-1.42125
				MIR205HG	5.42173e-07	-1.40058
				AC011447.3	5.52861e-07	-1.47465
				FBXL19	6.12855e-07	-0.863966
				PAK4	6.39398e-07	-1.18571
				RPS12	6.53719e-07	-0.624439
				MT-ND2	6.63512e-07	-0.983798
				MT-TI	6.78134e-07	-1.30204
				CSRNP2	7.19038e-07	-1.47465
				MT-TM	7.43981e-07	-1.35118
				MT-ND1	7.64274e-07	-1.06778
				RNF19B	7.76122e-07	-1.00515
				TOR3A	8.17513e-07	-1.08462
				RPS27L	8.2528e-07	-0.773858
				PPP2R5E	8.46305e-07	-0.912321
				UCP2	8.92731e-07	-1.19623
				RBM33	9.89921e-07	-1.89329
				RPS4Y1	9.94526e-07	-0.68759
				DYNC1H1	1.01918e-06	-0.597772

## Sheet: T16 D10
Table 2.2 Lists of differentially expressed genes between trisomy 16 and euploid embryos at d.p.f.10. P-val: p-values estimated with Wilcoxon Rank Sum tests. avg_log2FC: log fold-chage of the average expression between the two groups.
Upregulated Genes				Downregulated Genes
SYMBOL	p_val	avg_log2FC		SYMBOL	p_val	avg_log2FC
MIR7846	1.34478e-33	2.26713		MT-CO1	6.53927e-47	-13.6423
PDIA3P2	1.0076e-31	2.45415		MT-ND6	6.53927e-47	-9.57961
GSPT1	1.156e-31	1.90381		MT-CO2	6.53927e-47	-8.17983
SLC25A6.1	1.43046e-31	1.55587		SLC25A6	6.53927e-47	-2.05433
CYBA	5.09886e-31	2.40496		MT-ND3	6.53927e-47	-6.74063
COX4I1	1.61923e-30	1.23899		MT-ND4	6.53927e-47	-12.4857
NDUFB2	1.11942e-28	2.17647		MT-ND1	6.53927e-47	-13.0338
TMEM258	1.59368e-28	1.5386		MT-CYB	6.53927e-47	-13.2019
CEBPB	2.73532e-28	3.00332		MT-ND2	6.53927e-47	-11.5482
C4orf48	6.44707e-28	2.43435		MT-ND4L	6.53927e-47	-8.85672
COX5A	7.3032e-28	1.83538		MT-ND5	6.53927e-47	-11.7869
ANKRD11	1.9716e-27	1.94536		MT-CO3	6.53927e-47	-12.5546
GNG5	1.74359e-26	1.93768		MT-RNR2	6.53927e-47	-14.0571
BCAR4	4.52797e-26	2.7382		MT-ATP6	6.53927e-47	-11.4048
RSL1D1	7.60092e-26	1.42672		MT-TI	6.53927e-47	-7.05958
PSMD7	3.71445e-25	1.49601		MT-ATP8	1.78049e-46	-7.13451
BCAR1	6.07132e-25	2.06705		MT-RNR1	1.78049e-46	-11.4751
NR2F6	2.27468e-24	1.47603		MT-TL1	1.78049e-46	-5.51563
RPS11	4.99793e-24	1.45779		MT-TD	4.81693e-46	-8.49094
SEC61B	9.96149e-24	1.44812		MT-TR	1.2949e-45	-6.22756
AKAP17A	1.08325e-23	2.40959		PLCXD1	9.18166e-45	-2.68957
S100P	1.25485e-23	2.76721		MT-TM	9.18166e-45	-5.24504
GPT2	1.31059e-23	2.00176		MT-TC	2.42196e-44	-8.84767
TMEM147	1.66549e-23	1.49675		MT-TY	2.42196e-44	-9.71558
RBBP6	3.18374e-23	1.96525		MT-TN	6.34891e-44	-6.84536
RRBP1	3.51247e-23	1.45137		MT-TW	6.34891e-44	-3.50161
RPL21P16	4.33751e-23	1.34026		MT-TQ	4.28226e-43	-6.09513
ZNF598	9.1612e-23	2.01533		MT-TA	4.28226e-43	-5.63107
ARID3A	2.30925e-22	1.64575		MT-TS1	4.28226e-43	-9.52497
SNRNP70	2.31792e-22	2.91255		MT-TK	1.1019e-42	-5.28317
CIAO2B	2.37672e-22	1.30149		VAMP7.1	1.8098e-41	-4.58615
H1FX	2.64696e-22	2.15818		MT-TH	1.8098e-41	-4.11182
JUND	3.35261e-22	1.66097		MT-TF	1.70292e-39	-3.55321
CTDNEP1	8.06204e-22	1.34477		MT-TG	4.15136e-39	-2.16155
RPS2	8.30472e-22	1.21238		MT-TV	5.80744e-38	-2.81215
AP3D1	8.67675e-22	1.21748		MT-TS2	1.38324e-37	-3.49163
TMEM208	9.26478e-22	1.06532		MT-TE	7.71393e-37	-4.34055
PSG9	9.71972e-22	5.26457		ASMTL	3.18979e-32	-2.7622
MTX1P1	1.2119e-21	0.901506		ZBED1.1	1.51006e-31	-2.44611
CENPN	1.25773e-21	1.53292		MT-TL2	3.26e-31	-3.19635
HTRA4	2.14896e-21	2.57685		GTPBP6.1	3.18044e-30	-1.89217
RPL21P75	2.83548e-21	1.14915		CD99	1.41567e-29	-4.85897
LMAN1	2.97814e-21	1.54324		AKAP17A.1	2.96435e-29	-1.71889
NDUFA13	3.97138e-21	1.98253		CSF2RA	1.84031e-26	-4.60609
RPL13AP5	4.50742e-21	1.13112		RPS28P7	7.36183e-26	-1.09586
TCF25	5.76191e-21	1.25522		CD99P1.1	5.40542e-23	-3.12317
MRPL41	1.08545e-20	2.13911		DHRSX.1	8.47952e-20	-2.55714
STT3B	1.29864e-20	1.56684		TUBG2	1.05748e-19	-1.47606
MFSD12	1.33628e-20	1.8904		MT-TT	4.73279e-18	-1.87224
GULP1	1.38098e-20	1.56085		BAK1	2.10846e-14	-1.5686
SMS	1.5834e-20	1.35331		AC024293.1	4.5531e-14	-0.777273
TENT4B	1.67448e-20	2.07669		SNRPN	5.20847e-14	-1.35121
TRIR	1.74395e-20	1.59431		MYADM	1.44911e-13	-1.62847
POLR2K	2.53498e-20	1.2679		TPM2	2.08907e-13	-0.881216
COTL1	2.82284e-20	1.89561		PHC1P1	1.18626e-12	-0.797836
TXNDC11	3.25345e-20	2.02788		PPIAP11	1.20993e-12	-0.676511
BOLA2B	3.34181e-20	1.33965		CAV1	2.02343e-12	-2.09005
PGP	3.9933e-20	1.79982		EPB41L1	2.98057e-12	-1.65455
IQSEC1	4.27884e-20	1.71903		PPP2R3B.1	4.84613e-12	-1.07757
PET100	4.48473e-20	1.49288		CCND3	5.69273e-12	-1.47613
AES	5.15033e-20	1.3945		TMEM98	6.19204e-12	-0.587627
SF3B5	7.48207e-20	1.29576		CRTAP	9.75376e-12	-1.18834
CSNK1E	8.27658e-20	1.59305		PPIAP31	2.09773e-11	-0.580924
HMG20B	9.25192e-20	1.46887		NRSN2	2.25122e-11	-1.50002
IGSF3	9.81614e-20	1.66413		PCAT14	2.71007e-11	-1.80902
PFDN2	1.07751e-19	1.36126		LINC00189	2.84025e-11	-1.64485
LYPLA1	1.12319e-19	1.02822		ST6GAL1	3.19834e-11	-1.47681
RPL13P12	1.17073e-19	0.974853		HPDL	3.66524e-11	-2.25136
PLXNA1	1.55969e-19	1.70593		LBH	4.75668e-11	-1.57248
ATP6V1C2	1.69936e-19	1.64434		CCNK	5.04995e-11	-0.778858
COX7B	1.78065e-19	1.2617		PGD	7.36076e-11	-1.22891
RPS13	1.84564e-19	0.921391		MAT2A	7.44277e-11	-1.20008
Z97180.1	1.95453e-19	1.46158		TAF9B	7.51907e-11	-1.07937
N4BP1	2.29222e-19	1.62666		PIM1	7.78806e-11	-1.69144
MYDGF	2.33108e-19	1.51811		IFT52	9.49154e-11	-1.1575
RPS11P5	2.62664e-19	0.955048		CS	9.51352e-11	-1.06442
SPIRE2	2.68197e-19	1.78782		FP236383.3	1.13822e-10	-0.673834
CMC2	2.94224e-19	1.70707		FP671120.3	1.2081e-10	-0.645717
MALAT1	3.4184e-19	1.75624		ELP1	1.35051e-10	-0.884916
RASA1	3.86418e-19	1.70941		M6PR	1.44733e-10	-0.866189
RPL41	4.19593e-19	1.26626		SHISA5	1.5615e-10	-1.17914
COX6B1	4.55306e-19	1.25112		HDAC7	1.72688e-10	-1.53096
IMPA2	4.98153e-19	1.83		PEG10	1.75239e-10	-1.26165
FKBP11	5.00559e-19	1.66046		FP671120.4	1.75864e-10	-0.643246
SPG7	5.04006e-19	1.3657		CLU	2.30706e-10	-1.77358
NFATC3	5.35087e-19	1.80835		TUBB4A	2.31891e-10	-1.22931
HEG1	6.13133e-19	2.62827		RAB13	2.45143e-10	-1.13763
KRTCAP2	6.49873e-19	1.34986		PAGE4	2.55452e-10	-4.46754
HACD3	6.56843e-19	1.19195		PGM1	2.64848e-10	-1.0056
SLC16A3	6.74053e-19	2.31169		FAM162A	2.65216e-10	-0.887305
IGF2BP3	7.70959e-19	1.22007		OLFML3	2.67709e-10	-2.8798
PPP2R2D	8.32683e-19	1.80518		SNHG14	3.64152e-10	-0.854191
QKI	9.33565e-19	1.43475		LINC-ROR	3.93566e-10	-2.09224
SLC7A5	1.01163e-18	1.78046		HBB	4.45597e-10	-1.22886
ZNRF1	1.05184e-18	1.68942		IFITM3	4.59634e-10	-0.768252
PLCXD1.1	1.05335e-18	1.37099		ATP5MC3	5.02401e-10	-0.881326
PPP4C	1.12736e-18	1.16855		XAB2	5.09593e-10	-1.17636
GET4	1.1581e-18	1.55063		CCND1	5.2789e-10	-0.831282
AC090498.1	1.1581e-18	1.20313		PHC1	5.42502e-10	-1.54812
WDR59	1.17337e-18	1.37455		FOXH1	5.95826e-10	-1.93034
SPSB3	1.33814e-18	1.26315		CAPG	5.96241e-10	-1.04913
STK11	1.35538e-18	2.14494		IFT22	6.23363e-10	-1.23403
SMG1P2	1.57696e-18	0.868677		GSTT2B	6.33783e-10	-2.06522
RPP21	1.87011e-18	1.28902		ESRG	7.39368e-10	-1.56653
RAPGEF1	1.91168e-18	1.33853		EID1	7.93729e-10	-1.19386
RPLP2	2.3552e-18	1.03728		AL117378.1	8.26852e-10	-2.05279
EZR	2.83794e-18	1.45011		ZNF727	8.91594e-10	-2.64015
CGB5	2.87594e-18	2.05858		TDGF1	9.43366e-10	-1.02564
RPL35	2.99298e-18	1.18097		GPX2	9.59123e-10	-3.84321
CYP11A1	3.1941e-18	1.99222		CADM1	1.01686e-09	-0.709161
MIF-AS1	3.46537e-18	1.37779		TAGLN2	1.03674e-09	-1.32434
CGB1	3.51005e-18	2.07402		FP236383.2	1.05512e-09	-0.633601
FKBP2	3.80071e-18	1.26249		AC007207.2	1.2375e-09	-1.89165
MAP1LC3B2	4.04175e-18	0.792685		VCAN	1.29049e-09	-1.47566
HIST2H2AC	4.27794e-18	1.32748		SALL4	1.29873e-09	-1.35809
RPL18	4.69713e-18	0.978749		CALB1	1.33105e-09	-1.67994
MRPS24	4.71029e-18	1.32733		MRPL4	1.43161e-09	-0.687959
DAP3	6.03559e-18	1.17742		SLC16A2	1.43284e-09	-1.52246
PRKCZ	6.46683e-18	1.43934		TSPYL4	1.47476e-09	-1.42749
MTX1	7.15893e-18	0.877198		ARMCX2	1.48844e-09	-1.64195
ERBB3	7.25247e-18	1.39496		BEX3	1.59046e-09	-0.646076
DNASE1	8.19371e-18	1.87899		NANOGP8	1.61423e-09	-2.33473
EIF4EBP1	8.6635e-18	1.38723		GSTO1	1.63784e-09	-1.22793
BIN2	8.98799e-18	2.16938		NANOGP1	1.69959e-09	-2.33849
CDH5	9.3002e-18	2.05844		RND2	1.72474e-09	-0.949506
RICTOR	9.32832e-18	1.56392		LSR	2.00778e-09	-0.838879
SLX1B	9.55738e-18	1.45673		HNRNPA1P10	2.10675e-09	-0.831364
ATP5MPL	1.00722e-17	1.07612		REEP6	2.11031e-09	-1.28868
PSG4	1.13253e-17	3.30283		HNRNPA1P7	2.18623e-09	-0.769187
ANXA2P2	1.21561e-17	0.907926		RGS2	2.19838e-09	-0.772205
NUS1	1.24105e-17	1.35906		SNHG4	2.33061e-09	-1.51244
CGB8	1.24148e-17	1.98909		HLA-DPB2	2.43061e-09	-1.89714
EVA1B	1.29942e-17	2.18675		RBM14	2.49614e-09	-1.14342
CGA	1.30799e-17	2.17208		POU5F1	2.51646e-09	-1.24527
AHCYL1	1.42247e-17	1.40781		OXT	2.63958e-09	-2.97189
CD99P1	1.4533e-17	2.12899		CMBL	2.67328e-09	-1.91979
ST3GAL1	1.53501e-17	2.18442		GAGE13	2.81406e-09	-4.70434
ADAM9	1.73831e-17	1.57862		HLA-F	3.48807e-09	-2.55973
GDE1	1.76417e-17	1.94981		ERVH-1	3.75354e-09	-1.96786
EPS8L1	1.88268e-17	1.58204		LINC02582	3.89072e-09	-1.9432
TM9SF3	1.98316e-17	1.34562		GAGE12J	4.07595e-09	-4.59459
RPL41P1	2.28678e-17	1.1633		NANOG	4.10351e-09	-1.65493
CREBBP	2.56889e-17	1.16692		PDPN	4.11008e-09	-1.6165
AC245297.1	2.68505e-17	2.04284		ITM2A	4.14993e-09	-2.50343
NDUFA12	2.69826e-17	1.20588		LIN28A	4.17386e-09	-1.50481
MTHFD1L	2.92023e-17	1.65437		GAGE2A	4.17441e-09	-3.44896
HSP90B1	3.00001e-17	1.00067		ZNF675	4.23257e-09	-2.19374
RPL21P119	3.03816e-17	0.601273		CDK4	4.35559e-09	-1.004
CALU	3.24128e-17	1.1967		CYP2S1	4.67969e-09	-1.33892
PDIA6	3.93142e-17	0.975119		TUBB4B	4.84946e-09	-0.746202
GNAS	3.93142e-17	0.872256		HAS2	4.99114e-09	-1.38417
EIF2S2	3.93142e-17	0.973725		AC100868.1	5.19146e-09	-1.90412
SLX1A	4.03054e-17	1.49909		PIFO	5.19679e-09	-1.44884
SMIM26	4.0568e-17	0.939893		FAM124A	5.25934e-09	-1.34055
SNRPD2	4.30126e-17	1.35219		HDAC2-AS2	5.47594e-09	-0.924994
ECM1	4.32883e-17	2.23984		ZYG11A	5.48588e-09	-1.67281
SDC1	4.38975e-17	1.8896		MEG3	5.71312e-09	-0.675883
RPS29	4.5254e-17	1.31283		DHRS4	6.19363e-09	-1.47236
CDK19	4.72234e-17	1.70915		ABCA1	6.25753e-09	-0.757284
PXDC1	5.10514e-17	2.03254		PSRC1	7.03901e-09	-1.14655
TREM1	5.91206e-17	2.31255		PXDN	7.10433e-09	-1.13122
GADD45G	6.28345e-17	1.90379		RTP3	7.39826e-09	-1.76732
PSMB1	6.47871e-17	0.882998		MAGED4B	7.46126e-09	-0.991064
CDS1	6.6256e-17	1.29844		SNHG15	7.46848e-09	-0.859423
USP3	6.72311e-17	2.04542		CYR61	7.86708e-09	-1.03722
STARD10	7.67514e-17	1.23834		SALL2	8.0493e-09	-1.54013
CGB3	7.84392e-17	1.76323		ZNF814	8.06364e-09	-0.994987
PCMTD1	8.32571e-17	1.76332		LIMD2	8.136e-09	-1.40593
SLC39A11	9.00435e-17	1.9484		KCTD7	8.48348e-09	-1.70659
LSM7	9.38742e-17	1.32961		TPM1	8.66811e-09	-0.642239
SRP19	9.73521e-17	1.15709		HLA-DPB1	9.23769e-09	-0.971374
CGB7	1.28654e-16	1.87533		ERC2	1.02094e-08	-1.12099
ATP1B3	1.35326e-16	1.03079		SCNN1A	1.04737e-08	-1.6983
GOLGA4	1.38789e-16	1.24973		GGT1	1.09329e-08	-0.94527
C2orf72	1.77628e-16	2.24992		C13orf42	1.10843e-08	-1.8895
XAGE2	1.83298e-16	1.82019		SLC7A3	1.12139e-08	-1.41283
RPS2P5	1.97496e-16	1.1897		NODAL	1.12139e-08	-1.24431
EIF3B	2.21127e-16	1.01492		MAGED4	1.13199e-08	-0.985869
SLC35E1	2.2124e-16	1.43063		CXCL12	1.16109e-08	-1.22463
WWC1	2.37716e-16	1.68569		UCHL1	1.17697e-08	-2.092
MYL12B	2.66852e-16	0.797762		ZNF462	1.22683e-08	-1.16531
CRK	2.66852e-16	1.30664		AC078899.4	1.23454e-08	-2.7688
CGB2	2.66852e-16	1.8035		PDCL2	1.49403e-08	-1.32265
STK24	2.66889e-16	1.22298		HMGA1P3	1.61126e-08	-0.701618
SLC35F2	2.75244e-16	1.69153		HSPA8	1.61505e-08	-0.995305
CD55	2.98071e-16	1.6987		RNF167	1.65803e-08	-0.724755
PNPLA2	3.23395e-16	1.42037		GSTT2	1.71527e-08	-0.868973
CSGALNACT1	3.2918e-16	1.87634		CAVIN1	1.85625e-08	-2.36976
FURIN	3.5006e-16	1.54306		TKFC	1.87365e-08	-1.9501
LMAN2	4.28634e-16	0.769643		AC009055.2	1.99109e-08	-1.63945
FDX1	4.33671e-16	1.76271		ZFYVE19	2.03016e-08	-1.31721
ESYT2	4.63159e-16	1.37085		MT-TP	2.03915e-08	-1.33104
TAX1BP1	5.22789e-16	1.08265		PIMREG	2.04786e-08	-2.11093
DACT2	5.54008e-16	2.34682		DHRS4L2	2.05971e-08	-1.38114
BRD4	8.15559e-16	1.22362		HEY2	2.24409e-08	-0.877294
GAN	9.19404e-16	1.82112		KHDC3L	2.36111e-08	-1.52899
FOCAD	9.52816e-16	1.31709		RTL8A	2.49872e-08	-1.01499
RPL39	9.92855e-16	0.945269		ZNF589	2.52829e-08	-2.03766
GNG12	1.00361e-15	1.51018		ZIK1	2.53894e-08	-0.904776
LCMT1	1.06793e-15	1.48364		AC007536.1	2.58636e-08	-0.740366
USP47	1.09111e-15	1.48092		AC064802.1	2.68349e-08	-1.30446
BRD7	1.1044e-15	1.49667		MGC32805	2.69054e-08	-2.13539
KIAA0100	1.12241e-15	1.24734		GLO1	2.74497e-08	-0.666218
KRT18P38	1.15227e-15	0.818705		AC026412.1	3.16877e-08	-1.57595
RPL23AP4	1.24672e-15	1.41973		PVT1	3.25098e-08	-1.38919
TES	1.2514e-15	1.51782		HPGD	3.30389e-08	-1.8158
PPM1N	1.25351e-15	1.77893		LINC01224	3.39452e-08	-0.795233
IER2	1.36515e-15	1.67707		BEND4	3.41625e-08	-1.2044
GRAMD1B	1.45186e-15	2.80595		WASF1	3.44864e-08	-1.65322
ZFP91	1.59073e-15	1.36283		THY1	3.51931e-08	-1.88448
SELENOF	1.67976e-15	0.840846		ZNF827	3.60861e-08	-1.23491
RPL35P1	1.81902e-15	0.689572		RBBP4P1	3.65605e-08	-0.999552
RPS2P46	1.89714e-15	1.19681		DCTN1	3.85648e-08	-0.851164
PSMA6	1.89714e-15	1.01327		HMGA1	4.21397e-08	-0.873101
PHPT1	1.93705e-15	0.990987		ZIC2	4.22929e-08	-0.773008
DHX32	1.94291e-15	1.72741		ARSE	4.37551e-08	-1.41583
CARS	1.96666e-15	1.0992		CNN1	4.39324e-08	-1.06471
GOLGB1	2.16824e-15	1.24467		SLC2A3	4.42319e-08	-1.16059
ABCG2	2.17986e-15	1.93894		CAV2	4.50386e-08	-1.0836
CHD2	2.19459e-15	1.3149		STMN1	4.50464e-08	-0.65125
RPN1	2.30386e-15	0.897139		PCSK9	4.53939e-08	-1.10681
SERF2	2.30386e-15	1.21335		UCP2	4.79021e-08	-0.906248
OAZ1	2.36039e-15	0.600668		ZNF296	4.80949e-08	-1.73346
KIF5B	2.89931e-15	1.14665		AGPAT2	4.84471e-08	-0.763111
RTN3	3.2321e-15	1.02006		IFT46	4.98825e-08	-1.19231
TRIP11	3.30768e-15	1.30583		PIWIL2	5.21896e-08	-1.27959
MB	3.53136e-15	2.3784		TRMT10C	5.26638e-08	-0.995757
HERC3	3.75024e-15	1.86132		CDCA7L	5.31759e-08	-1.17659
BMP1	3.78551e-15	2.08467		LDOC1	5.68258e-08	-1.02873
SLC12A4	3.99092e-15	1.54767		ETV1	5.77166e-08	-0.853332
PSMB6	4.01422e-15	1.00412		MAEL	5.81341e-08	-0.974872
PITX1	4.3278e-15	2.10466		TCEAL4	5.84934e-08	-1.27181
CTSL	4.41906e-15	0.981648		PTPRN	5.95702e-08	-2.05859
MVP	4.52017e-15	1.77641		MIF	6.1168e-08	-0.786771
MAP3K8	4.61087e-15	1.74022		HHLA1	6.22033e-08	-2.41033
PDIA3P1	4.92266e-15	1.35102		GAMT	6.34797e-08	-0.945218
CLEC11A	5.52395e-15	2.98138		CNMD	6.39505e-08	-1.3471
NPIPB11	5.74861e-15	1.06034		DDT	6.433e-08	-0.693846
AL354714.2	5.98757e-15	0.605621		POMK	6.70018e-08	-1.29419
TNFRSF12A	6.09702e-15	1.40456		AC008753.3	6.94964e-08	-1.43523
XBP1	6.25259e-15	1.56093		POU5F1B	7.6327e-08	-0.961938
RPL19	6.25279e-15	0.954398		QDPR	7.76704e-08	-1.01634
COX14	6.26911e-15	1.02177		HNRNPA1P48	7.86686e-08	-0.62976
CMIP	6.2989e-15	1.22637		CHST9	7.9573e-08	-0.779312
CLIC4P3	6.37345e-15	1.39353		GAGE12G	8.50888e-08	-3.85937
AL358472.6	6.61142e-15	1.32343		MAPKAPK3	8.67266e-08	-0.841203
TRADD	6.89299e-15	1.82426		GPC3	8.7769e-08	-2.3673
MROH1	7.16343e-15	1.48948		FGF19	8.97743e-08	-1.03317
PWWP2B	7.68635e-15	1.37407		LARGE2	9.05126e-08	-0.706462
CAPN14	8.12507e-15	2.22292		RHOC	9.0921e-08	-0.968565
COX5B	8.72661e-15	0.954003		AL162411.1	9.15069e-08	-1.92239
TOR1AIP2	8.83084e-15	1.06802		FAM171B	9.30412e-08	-1.1401
TTC3	9.06816e-15	1.29117		SC5D	9.35401e-08	-0.769797
MRPL54	9.11324e-15	0.764567		GDF3	9.76515e-08	-1.15352
WDFY2	9.23645e-15	1.45013		DPPA3	1.03226e-07	-0.806373
RER1	9.65181e-15	1.01451		NREP	1.13296e-07	-0.694074
RPS23	9.70997e-15	0.720953		GAGE12F	1.15587e-07	-3.65088
FANK1	9.75644e-15	1.8628		FADS2	1.16178e-07	-0.90729
ANAPC11	9.82574e-15	0.873068		DPPA3P2	1.18398e-07	-1.12573
FRMD4B	1.02007e-14	1.70101		OGDHL	1.19447e-07	-1.54837
CD63	1.04253e-14	0.77262		ZNF560	1.217e-07	-1.09145
IRF2BP2	1.10659e-14	1.76525		TTC30B	1.24676e-07	-1.10234
SIAH1	1.2448e-14	1.94717		PRODH	1.28275e-07	-1.07084
SOD1	1.24483e-14	1.05099		RFX5	1.34629e-07	-1.19896
RUNX1	1.32059e-14	1.42436		PHACTR4	1.35791e-07	-1.23027
PDIA3	1.33617e-14	1.32347		CRABP2	1.38566e-07	-1.65278
QSOX1	1.35164e-14	1.20365		AL392023.1	1.44243e-07	-1.15577
HERPUD1	1.38296e-14	1.64516		TRO	1.49947e-07	-1.36253
CTSA	1.45097e-14	1.07812		DTNB	1.52369e-07	-1.41824
ARHGAP17	1.48561e-14	1.2796		TMEM159	1.57378e-07	-1.20947
OSTF1	1.55278e-14	1.16912		LNCPRESS1	1.57901e-07	-1.20319
NECTIN3	1.73036e-14	1.4886		PHLDA1	1.5814e-07	-0.719702
ATP5MF	1.75149e-14	1.08697		AGL	1.61241e-07	-1.37892
NANS	1.81422e-14	1.18105		ENO2	1.64995e-07	-1.6848
DYNC1LI2	1.87927e-14	0.954326		RNF220	1.65425e-07	-1.3806
MON1B	1.90924e-14	1.21905		NEFL	1.67606e-07	-1.13629
STK10	1.91927e-14	1.30521		AC022784.2	1.69073e-07	-1.43085
ATP2B4	2.15344e-14	1.38616		BIN1	1.72388e-07	-1.96174
PRNP	2.17836e-14	1.79918		SUPT7L	1.73387e-07	-1.09734
C1orf122	2.23977e-14	1.78017		SPATC1L	1.76338e-07	-1.34053
MANF	2.32016e-14	1.13923		SPDYE2	1.77733e-07	-0.920283
LSM3	2.37503e-14	1.04625		UBAP2	1.80873e-07	-0.650646
PTER	2.72482e-14	1.7129		STRADB	1.80994e-07	-1.2039
HAGH	2.81253e-14	1.04425		CNN2	1.85447e-07	-1.25701
CFDP1	2.91715e-14	0.945652		GAGE2E	1.85881e-07	-3.98833
SMIM13	3.11502e-14	1.1726		VRTN	1.87401e-07	-1.38475
SNRPG	3.34916e-14	1.22049		BICD1	1.87798e-07	-1.95355
B4GALT3	3.4662e-14	1.00879		BCL9	1.98109e-07	-1.50781
FAM120A	3.56004e-14	1.02461		PCED1B	2.13932e-07	-1.27227
TERF2IP	3.57743e-14	1.55975		SH3BGRL3	2.17813e-07	-0.785756
BRI3	3.78354e-14	1.53629		ZC3HAV1	2.18982e-07	-1.66517
MRPS28	3.94893e-14	1.17465		PLPP1	2.23215e-07	-0.927272
PACSIN2	4.14889e-14	1.27477		FXYD6	2.23795e-07	-1.17947
MARK2	4.17347e-14	1.15296		MAP2K6	2.30401e-07	-0.643181
ECI1	4.75898e-14	1.4029		AXDND1	2.31898e-07	-1.55105
RHBDF1	4.9748e-14	1.6842		SCGB3A2	2.36597e-07	-1.1282
SNX5	5.11048e-14	0.844697		DBN1	2.38283e-07	-1.77084
BNIP3	5.11048e-14	1.27329		AC012368.1	2.39467e-07	-0.679682
MYCN	5.16138e-14	1.6681		CAMKV	2.48625e-07	-1.36414
HSD17B1	5.19304e-14	2.10855		ZNF691	2.56597e-07	-1.40849
AC007319.1	5.23957e-14	2.34628		ZIC3	2.57308e-07	-0.928937
RAB31	5.25871e-14	1.42979		TTC30A	2.66676e-07	-0.775307
SLC31A1	5.70141e-14	1.16024		FILIP1	2.696e-07	-0.976558
PRKCH	5.88291e-14	1.62784		POU5F1P3	2.86553e-07	-1.06082
SMCHD1	6.2246e-14	1.20686		VSNL1	2.98114e-07	-0.930062
GSK3B	6.50726e-14	1.48456		MLF2	3.02997e-07	-0.646349
ATP6V0C	6.81416e-14	0.906872		PRDM14	3.06077e-07	-0.639338
FIBCD1	6.84502e-14	2.4356		PPP1R26	3.33431e-07	-1.52576
TRAPPC3	7.21009e-14	1.18845		AL138720.1	3.40706e-07	-1.83122
STK40	7.27701e-14	1.60735		HSPA1A	3.46286e-07	-0.73
CAP2	7.58211e-14	1.90251		DLL3	3.56572e-07	-0.86393
RBM47	7.81832e-14	1.07616		ENPP1	3.83519e-07	-0.814864
EIF3CL	8.00065e-14	0.801289		COL26A1	3.86473e-07	-1.21671
ZNF706	8.09277e-14	1.11135		ZNF728	3.89474e-07	-1.57323
CSF2RA.1	8.32928e-14	2.00661		LAMC2	3.91458e-07	-1.14504
CSNK1A1	8.66754e-14	0.967705		NLRP7	3.96726e-07	-1.3722
TMBIM6	8.6678e-14	0.735236		GCNT2	3.97873e-07	-1.30234
CD47	8.71403e-14	1.77434		DCTN3	3.9884e-07	-0.842352
LCAT	8.94117e-14	1.57011		MDGA2	4.01918e-07	-1.10773
AC008687.1	8.94511e-14	3.16921		CDIP1	4.03328e-07	-0.750078
REXO2	9.28294e-14	0.705635		ESS2	4.2422e-07	-0.905484
TFPI	9.38885e-14	1.88975		PLSCR1	4.40197e-07	-0.794474
MCEE	9.40958e-14	1.68523		SYPL1	4.42967e-07	-0.838474
STX10	9.71261e-14	1.16667		RTKN	4.6314e-07	-1.13988
FLVCR2	9.73379e-14	1.20979		IQSEC2	4.66837e-07	-0.99393
SMG1	9.77219e-14	0.955401		POU5F1P4	4.68861e-07	-1.09261
AC020978.7	9.82041e-14	2.20178		PRKCQ	4.68871e-07	-1.43666
VMP1	1.00547e-13	0.74132		LRRC2	4.8313e-07	-1.09122
TREML3P	1.12094e-13	1.83745		AC008753.2	4.871e-07	-0.870526
PHYHIP	1.12169e-13	2.03084		HCFC1	5.15016e-07	-0.621866
PLPP5	1.21695e-13	1.35362		SERPINH1	5.195e-07	-1.69037
KIF13A	1.23991e-13	1.64305		NNAT	5.22889e-07	-1.61206
PSG3	1.30481e-13	3.05896		S100A10	5.47511e-07	-1.04505
HSPA5	1.3363e-13	1.21123		P3H1	5.78039e-07	-1.0103
CEBPD	1.36565e-13	1.69462		GPR19	5.78584e-07	-1.2444
ZNF165	1.3671e-13	1.69045		HSPA1B	5.92166e-07	-0.72015
CSNK2A2	1.37465e-13	1.20328		PIK3R5	5.94431e-07	-3.17065
SH3TC1	1.38318e-13	1.51928		XACT	5.98835e-07	-1.1816
DDIT4	1.54014e-13	1.4116		PDZD4	6.09308e-07	-1.96485
EIF4BP6	1.5839e-13	0.700947		IL23A	6.27031e-07	-1.85983
SPNS1	1.65575e-13	1.01292		PYY	6.29723e-07	-1.93788
SLC38A1	1.67718e-13	1.26681		TRDMT1	6.35026e-07	-1.23055
UBE2H	1.69498e-13	1.09123		LITAF	6.35988e-07	-1.69241
TUFM	1.75355e-13	0.684625		RBP1	6.57176e-07	-0.961154
SYDE1	2.0222e-13	2.60102		DCAF7	6.64317e-07	-0.690479
PGRMC2	2.05063e-13	1.29879		IFITM1	6.79479e-07	-0.604757
COPE	2.05353e-13	0.605041		TUBA1A	7.01086e-07	-1.23749
CLIC4	2.12409e-13	1.41039		BCOR	7.55673e-07	-1.0242
TCL6	2.15531e-13	2.27777		ASRGL1	7.83197e-07	-0.663105
LINC01895	2.18088e-13	2.13438		AL023574.1	7.85005e-07	-0.878307
SPCS3	2.24701e-13	1.19493		DTD1	7.8915e-07	-1.32646
SH2D4A	2.29527e-13	1.4473		ZNF687	7.97081e-07	-1.15459
BACE2	2.41572e-13	2.21456		CBR3	8.44114e-07	-0.756557
RPL36	2.68924e-13	0.886991		PCYT1B	8.47241e-07	-1.68734
OCEL1	2.71043e-13	1.1228		WNK3	8.69032e-07	-0.828078
BZW2	2.9086e-13	1.07833		GAGE12C	8.70495e-07	-2.52692
ATP5MC1	3.00794e-13	0.81651		VENTX	9.11826e-07	-0.621902
ETFA	3.02405e-13	1.04746		MAP4K1	9.27874e-07	-2.15968
H2AFV	3.18113e-13	1.16437		PRKAR1B	9.4962e-07	-1.33073
SNORD17	3.24333e-13	1.52491		FOXM1	9.52581e-07	-1.05735
SSSCA1	3.55666e-13	1.36125		FAM229B	9.82745e-07	-0.778688
NOL7	3.55669e-13	1.05299		ACTA1	9.86417e-07	-1.35876
SIRPA	3.5647e-13	1.94593		HLA-H	1.04656e-06	-1.33355
SYT7	3.69447e-13	1.43323
FBRS	3.7386e-13	1.65942
ITCH	3.75909e-13	1.17752
TGFBR3	3.76131e-13	1.45315
JOSD1	3.92014e-13	1.55028
EIF3C	4.02047e-13	0.736879
S100A11	4.02047e-13	1.2719
NUP93	4.27383e-13	1.196
RBX1	4.49331e-13	0.857825
PSG2	4.56489e-13	4.18054
NRBF2	4.56877e-13	1.19048
EFHD2	4.71185e-13	1.52165
PKIB	4.79536e-13	1.21132
RNF181	4.91019e-13	1.39486
MYL12A	4.91054e-13	0.899579
RPL7P1	4.91054e-13	0.905661
LRPAP1	5.02062e-13	0.716875
ELF1	5.21482e-13	1.2797
CSF3R	5.2251e-13	1.60963
ALG5	5.48263e-13	1.0267
MEX3D	5.60957e-13	0.952523
AP001351.1	5.62128e-13	0.791599
AKTIP	5.63199e-13	1.46563
SQLE	6.19527e-13	0.910429
RN7SL3	6.2683e-13	0.646946
ZNF436-AS1	6.41463e-13	1.50322
ITFG1	6.68723e-13	1.17164
ESAM	6.69392e-13	2.22032
CUL1	6.75668e-13	1.08298
CSNK1D	6.83938e-13	0.971669
TNFAIP8L1	6.89365e-13	1.82996
C4orf19	7.16246e-13	1.5293
KRT18	7.30958e-13	0.977055
FNDC3A	7.50439e-13	1.36863
AC022872.1	7.646e-13	1.21213
MCAM	7.86557e-13	1.38666
STUB1	7.91215e-13	1.25885
SP3	8.02137e-13	0.852007
MESD	8.07026e-13	0.879003
ACSL4	8.25243e-13	1.79822
SPATA13.1	8.49425e-13	1.22238
ADAMTS1	8.57995e-13	1.24098
NFIL3	8.66205e-13	1.62918
SNX14	8.92857e-13	1.23523
MBNL2	9.03985e-13	1.38021
RPS18	9.30791e-13	0.762074
ADK	9.61105e-13	1.47034
TMPRSS2	9.92475e-13	2.17211
FADS3	1.00927e-12	1.21321
TLK1	1.02706e-12	1.40372
SBSN	1.04549e-12	2.72138
SH3GLB2	1.07848e-12	1.66397
CTSH	1.10488e-12	1.31842
GPX1P1	1.10941e-12	0.977805
AC009163.4	1.13049e-12	1.7778
CAMSAP2	1.15747e-12	0.962414
GSE1	1.15833e-12	1.20868
RCN1	1.17113e-12	1.12194
TOR1B	1.18447e-12	1.15653
CISD3	1.19279e-12	0.750382
ATF4	1.25033e-12	0.776242
ARHGAP21	1.26344e-12	1.26556
KRT8	1.26404e-12	1.00344
IGF1R	1.2882e-12	1.14864
ADAMTS3	1.37596e-12	1.38712
MINDY2	1.37704e-12	1.1696
NUPR1	1.38341e-12	3.09352
IGSF5	1.43098e-12	2.21332
FAM160B1	1.47796e-12	1.06927
KAT8	1.4948e-12	0.973108
HYOU1	1.50441e-12	1.06093
PRKAA2	1.50539e-12	1.24689
CLDN3	1.5115e-12	1.70044
PCSK6	1.55453e-12	1.48402
GNB2	1.60566e-12	1.03866
RPL13	1.65877e-12	0.711564
MAFF	1.72209e-12	1.65387
AC008687.6	1.84938e-12	2.07346
GGPS1	1.90807e-12	1.12896
CLIP1	1.9176e-12	1.48463
ANXA2	1.93026e-12	0.788854
INSIG1	1.95078e-12	1.00441
ENTR1	2.03598e-12	1.29945
DYSF	2.0441e-12	1.31691
SPPL2A	2.12508e-12	1.09467
GATA2	2.19923e-12	1.48607
NPIPB15	2.27946e-12	1.86047
TNIP2	2.35229e-12	0.972386
SMIM14	2.40544e-12	1.6149
STX4	2.51809e-12	1.27103
SLC25A26	2.55284e-12	1.05463
WIPI1	2.55533e-12	1.33768
CCDC125	2.55702e-12	1.54055
ATF6	2.65003e-12	1.23968
MAP1LC3B	2.75446e-12	0.960726
RHOA	2.75446e-12	0.691682
CCSAP	2.79655e-12	1.46781
DNAJC1	2.8075e-12	1.19722
RELL1	2.84116e-12	1.47658
TCL1B	2.84759e-12	2.66895
EXT1	3.11432e-12	1.25547
AC008687.4	3.14088e-12	2.10948
RBMS1	3.34724e-12	1.19106
KLHDC10	3.36126e-12	1.44145
PTP4A2P1	3.37482e-12	0.998568
SPEN	3.37606e-12	0.918835
RNU6-2	3.3809e-12	1.47345
ABTB1	3.43622e-12	1.95249
ZC3H18	3.48875e-12	1.12239
TRAK1	3.48971e-12	1.08041
RNF11	3.59627e-12	1.12943
MMP15	3.60737e-12	1.7627
ROMO1	3.67787e-12	1.13539
DIRC2	3.69767e-12	1.39385
PLAC4	3.88841e-12	2.11477
C18orf32	3.92016e-12	0.967621
SWAP70	3.94176e-12	0.999326
MAP2K2	4.26764e-12	0.918133
LHB	4.3281e-12	1.69365
TNFRSF1B	4.35889e-12	1.63411
HLA-G	4.4017e-12	2.4941
MAN1A2	4.46625e-12	1.28013
SPDYC	4.5799e-12	1.8228
CBLB	4.62067e-12	1.27936
AZIN1	4.64926e-12	0.941859
MLLT10	4.74407e-12	0.889917
NPIPB13	4.74741e-12	0.867905
PMM2	4.77411e-12	1.07377
NOP10	4.79984e-12	0.867775
RHEB	4.8511e-12	0.919593
DLX6	4.8841e-12	1.47839
PDXDC1	4.90257e-12	1.1513
LRRC1	5.10153e-12	1.23972
NDUFS5	5.11551e-12	1.27645
DNAJA3	5.19474e-12	0.926984
CLPTM1L	5.22115e-12	1.11431
MCFD2	5.28054e-12	0.925116
AC078881.1	5.42779e-12	1.65094
FDX1P1	5.47202e-12	0.684699
NHSL1	5.59814e-12	1.21054
SLC7A1	5.88891e-12	1.51582
MARK3	5.91209e-12	1.11331
RNU6-3P	6.0607e-12	1.85685
TINCR	6.16816e-12	1.41691
OST4	6.28847e-12	0.935683
CORO1B	6.43377e-12	1.28263
SEC22B	6.52448e-12	1.09768
TPRXL	6.55692e-12	2.35489
CCP110	6.60581e-12	1.65046
SLC43A2	6.74508e-12	1.55594
RHEBP2	6.80622e-12	0.990336
MAP2K1	6.90734e-12	1.47668
POLR2F	7.02543e-12	0.917923
MPHOSPH8	7.09898e-12	1.50325
AMPD3	7.65392e-12	2.0623
AL121944.1	7.65998e-12	1.30084
PSG5	7.88556e-12	2.54279
NTF6B	8.24119e-12	1.88683
CHMP2A	8.40144e-12	0.734855
MRPS15	8.49036e-12	0.60772
TMEM214	8.54331e-12	0.883458
CLTB	8.65787e-12	1.77132
C16orf72	8.8342e-12	1.19693
CALR	9.0422e-12	0.863994
MTND4P12	9.07605e-12	0.621002
CLN3	9.85644e-12	1.55123
PDE4DIP	1.02965e-11	1.35044
TRIB3	1.06021e-11	1.45949
KPNA4	1.07271e-11	0.986415
SHMT2	1.07467e-11	0.83247
CRIP2	1.08617e-11	1.52357
AC099329.2	1.0996e-11	1.49858
PPTC7	1.14735e-11	1.57067
DERL2	1.15618e-11	1.30036
RNF149	1.17388e-11	1.00839
HSPA13	1.19089e-11	0.919039
RPS15A	1.19925e-11	0.886765
SRP72	1.22452e-11	0.734171
ADAM12	1.23178e-11	1.57417
AK6	1.27648e-11	0.956387
UBE2B	1.31713e-11	1.25403
DNAJC21	1.33907e-11	1.62042
FHL2	1.34097e-11	2.07234
NCK2	1.3623e-11	1.46179
CCDC47	1.40196e-11	0.899861
PITPNA	1.40679e-11	1.11536
SGPP1	1.41773e-11	1.17814
MOCOS	1.43324e-11	1.63301
UBE2D2	1.44636e-11	0.624324
ERC1	1.48589e-11	1.03152
ARPC5L	1.49209e-11	0.747391
NDUFA1	1.49347e-11	0.952717
SERP1	1.5077e-11	0.984454
PPP1R13L	1.57295e-11	1.41795
PUM2	1.58714e-11	1.02456
BCAP29	1.68284e-11	1.28884
ARHGAP18	1.68686e-11	1.14948
PTRH2	1.7504e-11	1.04037
DYNLL1	1.78868e-11	1.05639
CNOT6	1.79493e-11	0.910079
PSMA6P1	1.81676e-11	0.62832
AC016912.1	1.82802e-11	1.26993
ADAT3	1.84441e-11	1.64164
TNS3	1.87146e-11	1.34684
GPR1	1.90637e-11	1.88884
EIF2S2P4	1.97328e-11	0.72336
MORF4L2	1.98348e-11	0.741697
SH2B2	2.02428e-11	2.25772
NPIPB4	2.0454e-11	1.04789
GALNT2	2.09716e-11	1.13818
GNAI2	2.09773e-11	1.58031
TOP1	2.14298e-11	0.806424
YIPF6	2.16741e-11	1.02458
DVL1	2.21818e-11	1.29662
CCSER1	2.23747e-11	1.58881
PSG8	2.24906e-11	2.37664
LYN	2.25966e-11	1.06559
PCTP	2.40578e-11	1.23495
RAB11A	2.44968e-11	0.681108
BOLA2-SMG1P6	2.46284e-11	0.882359
TGFBRAP1	2.47038e-11	1.23637
BTG1	2.47492e-11	1.10349
SIRT7	2.48726e-11	1.36996
THSD7A	2.59691e-11	1.55035
ZNF800	2.63041e-11	1.36566
OSBPL2	2.66205e-11	1.1918
PAM	2.6872e-11	1.39408
ACADVL	2.74237e-11	0.868029
PPP4R1	2.75514e-11	0.977282
TMEM131	2.77769e-11	1.1464
ESRRA	2.7982e-11	1.03075
LONP2	2.89761e-11	1.19644
PMM1	2.93132e-11	1.12015
SLC6A2	2.93575e-11	1.60055
PDIA5	3.0627e-11	0.880218
C1orf21	3.07263e-11	1.07255
RNU6-4P	3.1462e-11	1.80762
ZBTB7A	3.14935e-11	1.04359
RASAL2	3.29087e-11	1.1523
HSH2D	3.33754e-11	1.71059
GRIN2D	3.39859e-11	1.42892
CASTOR1	3.58551e-11	1.35989
MARS	3.61394e-11	0.650552
MUC15	3.6829e-11	1.57544
RNU6-5P	3.71845e-11	2.1162
DAD1	3.80274e-11	0.784437
HDLBP	3.84164e-11	0.60885
ADCY5	3.91564e-11	1.50063
TBC1D4	3.94547e-11	1.47179
GRHL1	3.99657e-11	0.938139
PTP4A2	4.20975e-11	1.07171
TMEM247	4.2486e-11	0.901876
TTC7B	4.27035e-11	1.58446
CRB3	4.2901e-11	1.32228
ABCF1	4.29612e-11	0.673865
ANO6	4.31073e-11	1.24334
TMEM186	4.53053e-11	0.874928
SURF4	4.80308e-11	0.773397
PYROXD1	4.84956e-11	1.46889
C16orf74	4.91411e-11	1.85763
STRA6	4.9548e-11	1.39629
AC093535.2	5.06702e-11	1.32599
SNRPA1	5.1038e-11	0.687706
SH3BP5	5.24571e-11	1.24659
SSU72	5.26099e-11	0.658024
NFKB1	5.2731e-11	1.26129
NME3	5.28768e-11	1.09663
YY1	5.36809e-11	1.09693
CEACAMP10	5.47969e-11	2.74639
FKBP14	5.49814e-11	1.25758
MLST8	5.56125e-11	0.95759
RPS19BP1	5.64639e-11	0.979451
AFAP1L1	5.74896e-11	1.57505
KTN1	5.81993e-11	0.864453
TIMM8B	5.95278e-11	0.829816
RDH11	5.99745e-11	0.863056
SNX2	6.30854e-11	0.802804
RHOBTB1	6.32988e-11	1.94581
AC012645.1	6.38315e-11	1.49073
EGFR	6.43586e-11	1.264
KNOP1	6.43679e-11	0.976134
GRHL2	6.4655e-11	1.38542
ELMO1	6.64211e-11	1.0025
BCL2L12	6.70095e-11	0.728639
CCDC174	6.75165e-11	1.40646
NPIPB3	6.76804e-11	1.03225
UBALD2	6.95494e-11	2.00271
PCSK7	7.02335e-11	1.4256
NPIPB6	7.22278e-11	1.17095
TMC3-AS1	7.25148e-11	1.46776
PRSS23	7.28035e-11	2.05027
SBF1	7.39735e-11	0.95236
SETD6	7.39998e-11	0.811921
KHK	7.66855e-11	1.4476
ARFGAP3	7.67481e-11	1.33597
DNAJC3	7.78998e-11	1.02794
ERO1A	7.87794e-11	1.54946
AC016734.1	8.0277e-11	0.735317
SNX13	8.36982e-11	1.26641
NSMCE4A	8.63093e-11	0.90344
RDX	8.78408e-11	0.937531
NOMO2	8.96134e-11	1.20799
HILPDA	9.18424e-11	1.24684
HEY1	9.22112e-11	1.60894
RANGRF	9.29696e-11	1.0908
URI1	9.40068e-11	1.08729
EHD3	9.40925e-11	1.74684
CALCB	9.41509e-11	1.90515
RAD51C	9.46336e-11	1.4793
FLNB	9.51454e-11	0.962374
SERPINB8	9.53283e-11	1.6448
PHKB	9.95349e-11	1.14021
DVL3	9.97525e-11	1.00793
ABTB2	1.00443e-10	1.28568
FHOD1	1.01407e-10	2.03804
SARNP	1.01515e-10	1.18
SNX29	1.04503e-10	1.00387
RPL41P5	1.06482e-10	0.769743
ERLIN1	1.0701e-10	0.790027
DAPK3	1.0808e-10	1.05953
AARS	1.16106e-10	0.996214
AP2S1	1.19617e-10	0.640752
SASH1	1.19915e-10	1.22845
CCDC12	1.2081e-10	0.720702
FAM83F	1.23466e-10	1.4823
RNU6-1	1.24678e-10	1.88238
PSG1	1.24965e-10	4.03073
MLLT6	1.28512e-10	0.951114
GFER	1.28793e-10	0.783654
CAMK2N1	1.30495e-10	0.964255
UFC1	1.33396e-10	0.828834
GMPPA	1.41385e-10	1.01429
OSMR	1.42297e-10	1.47474
AC015849.5	1.45146e-10	1.87368
TMED10	1.45816e-10	0.824954
RB1CC1	1.46533e-10	1.14461
MT1XP1	1.50878e-10	1.66217
DEXI	1.58155e-10	1.81405
ADAMTS20	1.58414e-10	1.07311
YIPF1	1.59579e-10	1.2265
LTN1	1.60915e-10	0.882423
GH2	1.60948e-10	1.50513
TBX3	1.63534e-10	1.55948
C1GALT1	1.64119e-10	1.12733
HSPBAP1	1.73406e-10	1.72408
TP53BP2	1.75245e-10	1.35417
SDF2L1	1.79339e-10	1.22249
LINC00920	1.79937e-10	1.30975
LYPD3	1.81615e-10	1.39819
TBC1D20	1.87386e-10	1.15202
EIF3A	1.88393e-10	0.697942
RALB	1.90931e-10	1.34165
TFAP2A	1.9379e-10	1.35834
AP1G1	1.9498e-10	0.97754
TM9SF2	1.95939e-10	0.737963
MAOA	2.00901e-10	1.88494
NPIPB9	2.03877e-10	0.829145
KCTD13	2.04385e-10	1.21909
CHCHD10	2.09599e-10	1.18233
SEC16A	2.11791e-10	0.940125
HAPLN1	2.12242e-10	1.88742
KCNN4	2.1315e-10	1.38412
TNFRSF21	2.16099e-10	1.21266
MAP4K5	2.17733e-10	1.20169
PPP2CB	2.22418e-10	0.966087
AL365217.1	2.23563e-10	0.602416
NCF4-AS1	2.2392e-10	2.34536
CLDN4	2.24124e-10	1.09445
MREG	2.26226e-10	1.00552
RAB2A	2.26962e-10	0.812495
FUBP3	2.33438e-10	1.11105
LSM10	2.42295e-10	1.22013
MRPL24	2.4673e-10	0.921298
FNBP1	2.51175e-10	1.11885
LONP1	2.52595e-10	0.878897
ATG5	2.52705e-10	1.00774
ZDHHC7	2.52785e-10	1.0672
MICALL1	2.53897e-10	1.37348
MRPS6	2.57689e-10	0.869676
DNAJB11	2.64046e-10	0.898786
MKNK2	2.65336e-10	1.017
MOGS	2.77578e-10	1.23237
DNM1L	2.82661e-10	1.06884
GSEC	2.94598e-10	1.60699
AAGAB	2.95235e-10	0.866675
SEC11C	2.99605e-10	1.10064
GNPTG	3.00431e-10	0.920516
SLC30A5	3.06936e-10	0.931978
SLC35C1	3.13969e-10	1.89017
AL078621.1	3.17639e-10	0.699519
VSIR	3.18474e-10	1.12874
ABHD17C	3.19417e-10	1.49892
PTK2	3.2228e-10	0.854601
METRNL	3.26408e-10	0.923359
RF00100.1	3.26729e-10	2.45359
TMEM170A	3.28512e-10	1.23941
KAT2B	3.42689e-10	1.20817
RNA5-8SN2.3	3.5405e-10	1.89469
TMED2	3.55093e-10	0.79807
GCNT1	3.55613e-10	1.52098
LCMT1-AS2	3.57872e-10	1.28426
TEAD3	3.62797e-10	1.20004
BUD23	3.63786e-10	0.635537
RAD23B	3.68543e-10	1.10606
MAN2A1	3.69097e-10	0.865535
RAI14	3.72364e-10	1.09992
ARF6	3.72689e-10	0.992415
AMMECR1	3.76194e-10	1.25545
TUSC3	3.76271e-10	0.916212
SELENOT	3.79966e-10	0.953705
SLC50A1	3.91015e-10	0.951901
JPT2	3.92959e-10	1.04401
MRPL34	4.02558e-10	0.937505
MFSD6	4.1007e-10	1.29067
CKMT1B	4.12749e-10	1.21943
MAP7	4.16034e-10	0.980042
COQ9	4.171e-10	1.26124
AC092718.4	4.30298e-10	1.21076
GRPEL2	4.32451e-10	1.23945
RBMS1P1	4.32846e-10	0.668571
PDXK	4.34787e-10	1.56836
TGIF1	4.39125e-10	0.846624
COBLL1	4.39483e-10	1.32221
UNC50	4.4299e-10	1.15569
AC019181.1	4.45938e-10	1.90226
FNDC3B	4.51471e-10	0.960094
ZBTB41	4.57403e-10	0.836249
ATP1B1	4.60641e-10	1.4155
YME1L1	4.6523e-10	0.999682
SEL1L	4.89904e-10	1.468
KCTD1	4.95009e-10	1.32135
ATP8B1	4.98203e-10	1.10451
MYO6	5.00376e-10	0.938228
AC024405.2	5.05069e-10	0.902237
C1orf61	5.09802e-10	0.758705
DHX38	5.10637e-10	0.887775
UBALD1	5.12127e-10	1.29878
TRIM33	5.1675e-10	0.880224
COX7CP1	5.24366e-10	1.39016
PDIA4	5.27078e-10	0.619304
ITPRIP	5.28839e-10	1.25634
SELENOTP1	5.47398e-10	0.772801
VEGFA	5.63723e-10	0.972291
AKNA	5.67946e-10	0.846039
LONRF1	5.69123e-10	1.20589
DDIT3	5.78631e-10	1.09115
BCR	5.8477e-10	0.800475
RPL23AP7	5.86617e-10	1.74904
FOXO3	5.88236e-10	1.02757
GLTP	5.90084e-10	1.11074
MED8	5.9015e-10	0.866347
FMC1	6.03116e-10	0.763957
RNA5-8SN2.1	6.06115e-10	1.77404
GOLPH3	6.08456e-10	0.803683
LMTK2	6.09146e-10	0.967364
BNIP3L	6.16982e-10	0.919026
NUS1P1	6.40118e-10	0.946831
EPS15	6.46874e-10	0.840269
AL133352.1	6.47962e-10	1.31494
RAB11FIP5	6.51885e-10	1.21392
EDEM3	6.67928e-10	1.01086
ATMIN	6.74226e-10	1.0397
REX1BD	6.74543e-10	1.11946
AC026271.1	6.758e-10	1.55142
MAML3	6.80596e-10	1.15389
RN7SL1	7.30799e-10	4.10355
TMEM209	7.35608e-10	1.14422
CBFB	7.47941e-10	1.14159
USP24	7.50187e-10	1.05097
ZKSCAN2	7.71531e-10	1.13701
MBD3	7.98201e-10	0.886875
IFNGR1	8.00134e-10	1.15949
IDS	8.06992e-10	1.04371
ARL8B	8.09649e-10	0.691121
RSU1	8.17015e-10	0.93345
MMP2	8.17816e-10	1.64774
CXCR6	8.18367e-10	0.855168
MYO9B	8.36567e-10	0.986201
ZNF354B	8.55718e-10	1.21817
TBC1D15	8.96937e-10	1.10194
AKT1S1	9.07054e-10	1.42095
TM2D3	9.08617e-10	0.874785
SESTD1	9.27504e-10	1.02323
DDA1	9.33209e-10	0.797927
FBXW7	9.49138e-10	1.13493
SLC35B1	9.51049e-10	0.691352
SH3YL1	9.51841e-10	1.11997
DENND5A	9.83614e-10	1.12583
COX20	1.01577e-09	1.1068
DDX59	1.0358e-09	0.985768
AP006222.1	1.04555e-09	0.919086
AL133268.1	1.05395e-09	0.599676
SPCS1	1.05512e-09	0.614516
SMIM7	1.06511e-09	0.893494
MIA2	1.07853e-09	1.22987
ATP5PDP4	1.08164e-09	2.05578
SELENOS	1.11117e-09	1.08529
SSR3	1.11647e-09	0.827443
GTF2E2	1.12386e-09	1.05654
SKAP2	1.13032e-09	1.23695
LYPLA1P3	1.1356e-09	0.700534
DSC2	1.14285e-09	1.0441
ACBD6	1.16209e-09	1.33793
CANX	1.17025e-09	0.654699
AC241952.1	1.18854e-09	1.10347
SUZ12	1.19233e-09	0.994304
BTBD7	1.20239e-09	1.17898
GRB2	1.23811e-09	0.70204
ZC3H11B	1.25928e-09	0.814457
NUTF2	1.26157e-09	0.713691
RIN2	1.27618e-09	0.74483
NCF4	1.30579e-09	1.27893
TMOD1	1.32517e-09	1.4772
FAM184A	1.34398e-09	1.42126
CARD9	1.36098e-09	1.94315
TXNL4B	1.37806e-09	0.937173
SPHK1	1.39823e-09	1.70622
UTP18	1.41172e-09	0.751009
IRF7	1.41428e-09	1.31389
VPS35	1.42485e-09	0.871374
EMC8	1.43167e-09	0.804809
PRLR	1.4756e-09	1.29985
NAA38	1.4789e-09	0.806403
CDR2	1.48876e-09	1.91598
ERGIC2	1.49305e-09	0.626064
GNL3	1.55001e-09	0.630763
ZDHHC14	1.56174e-09	1.21957
NFE2L3	1.5635e-09	1.26427
TMED9	1.57909e-09	0.918441
SDCBP	1.59405e-09	0.964485
GRAMD2B	1.59802e-09	1.13743
AF240627.1	1.64847e-09	2.28123
TMEM184B	1.68475e-09	0.957318
CKS1B	1.70152e-09	0.711844
GPR107	1.71506e-09	1.08116
PPARG	1.79236e-09	1.12787
SNX9	1.83064e-09	1.31625
DNAJC10	1.90223e-09	1.12375
MELK	1.91748e-09	0.861465
PHLPP1	1.93277e-09	0.882143
WBP1L	1.97292e-09	1.09046
H2AFY	2.06584e-09	1.11235
LMNA	2.08733e-09	0.739187
PTGER3	2.12777e-09	1.91635
BAZ1A	2.22728e-09	1.07552
EFHD1	2.23532e-09	1.68454
TMEM265	2.28325e-09	0.915736
ILVBL	2.30012e-09	1.64535
KLHL8	2.31009e-09	1.3946
EPRS	2.33241e-09	0.585388
KDM6B	2.38748e-09	0.791441
SSR1	2.39793e-09	0.769149
HK2	2.46649e-09	1.30418
UBTD2	2.47988e-09	1.22544
SAR1A	2.51114e-09	0.714369
KISS1	2.58342e-09	0.83756
PSPC1-AS2	2.59208e-09	1.69539
PSCA	2.6e-09	3.28795
HERPUD2	2.6158e-09	1.07635
TMEM38B	2.63304e-09	0.909956
PDCD6	2.6528e-09	0.82191
ZNF702P	2.65566e-09	1.11737
ADAM17	2.65566e-09	1.10641
VAMP7	2.7426e-09	1.00481
MRPL52	2.77881e-09	0.904084
WEE1	2.82815e-09	0.87882
FAM83G	2.84716e-09	1.23125
TYRO3	2.84722e-09	0.806799
ATP5F1B	2.9095e-09	0.642612
IFT20	2.93585e-09	1.1275
RPL23AP25	2.99414e-09	1.07068
ADCK2	3.02011e-09	0.937145
MIR548XHG	3.05847e-09	2.32793
CBWD3	3.0742e-09	1.11363
SMAGP	3.08598e-09	1.08461
SMOC2	3.09863e-09	0.728047
MAFK	3.12037e-09	1.26244
PLEKHF1	3.12133e-09	1.30077
IRAK2	3.19496e-09	1.30068
PRSS8	3.21281e-09	1.32233
TRAM1	3.21839e-09	0.662375
EML3	3.25535e-09	1.28584
CD58	3.27753e-09	1.41116
DOCK9	3.2865e-09	1.0834
TBK1	3.33496e-09	0.907292
B4GALT1	3.43101e-09	1.365
ZFR	3.4627e-09	0.844476
KIF3C	3.47581e-09	1.11124
ZDHHC21	3.5254e-09	0.955681
RNF207	3.62155e-09	1.44722
RPS7	3.62474e-09	0.736523
SOS2	3.6612e-09	1.37818
SLC7A2	3.67895e-09	1.14722
PSMB3	3.7084e-09	0.650272
RASA2	3.72976e-09	1.54686
NPIPB5	3.82837e-09	0.939484
PHOSPHO1	3.9199e-09	1.79305
FBXO3	4.00191e-09	1.20257
CD59	4.0201e-09	1.15192
ARL11	4.03831e-09	1.13255
FNBP4	4.06231e-09	1.0017
KCNA7	4.14155e-09	2.15033
PAIP1	4.19373e-09	1.77956
CNTN4	4.23194e-09	0.832853
ANXA1	4.40649e-09	1.05828
TBC1D12	4.44449e-09	1.20273
ADGRG1	4.45665e-09	2.04963
NRIP1	4.50073e-09	1.25081
NPIPB12	4.55097e-09	1.12519
AC093525.6	4.56539e-09	0.662357
CHMP5	4.57186e-09	0.651453
LGALS13	4.58723e-09	1.35934
GADD45GIP1	4.61353e-09	0.679621
LRIF1	4.64084e-09	0.954176
ATP6V0A4	4.64493e-09	1.59574
HNRNPR	4.71937e-09	0.589215
OSTC	4.80572e-09	0.658202
RBCK1	4.86768e-09	1.07841
GMPPB	4.94214e-09	0.938264
IER5L	4.99e-09	0.891517
SNX18	5.0247e-09	0.96679
RPL13A	5.07408e-09	0.668992
RPL30	5.07408e-09	0.65096
CXorf40A	5.19098e-09	1.17686
ATG7	5.31853e-09	1.14958
PDXDC2P-NPIPB14P	5.45354e-09	1.27221
GPR157	5.66944e-09	0.909203
DHPS	5.6765e-09	0.814165
YRDC	5.82894e-09	0.968767
RN7SL5P	5.83015e-09	0.651388
WDR18	5.86289e-09	0.595719
KMT2C	5.96961e-09	0.83398
PPFIBP1	6.00967e-09	1.26221
MRPS34	6.02366e-09	0.728623
TXNL4A	6.14299e-09	0.877709
RFK	6.18745e-09	1.43514
WWP2	6.42919e-09	0.876713
OTUD3	6.44211e-09	1.19196
AC090826.1	6.45209e-09	1.02157
C6orf99	6.45956e-09	1.38493
AC137932.1	6.50605e-09	1.43468
RGL2	6.55115e-09	0.81183
WHAMM	6.59184e-09	1.18141
ASAP1	6.70515e-09	0.776596
TBC1D10A	6.71105e-09	1.43793
AC012321.1	6.89865e-09	0.662277
RPL37A	6.95555e-09	0.668555
SRSF5	7.01823e-09	0.817663
AL157935.1	7.01948e-09	1.07571
SHISA8	7.08224e-09	0.608399
SBNO2	7.08901e-09	0.700268
AC005288.1	7.13158e-09	1.32808
TRIM41	7.17832e-09	0.895854
CASP4	7.39827e-09	1.92758
SORBS2	7.46342e-09	1.55034
AC009407.1	7.56316e-09	1.66574
SIGLEC6	7.58286e-09	2.42537
NCK1	7.6364e-09	0.891139
FAM129B	7.8179e-09	1.07708
SFXN1	7.91888e-09	0.862581
AAK1	7.9536e-09	0.762494
SLC3A2	7.95562e-09	0.758608
ZNHIT1	7.95562e-09	0.622386
METTL4	7.95934e-09	1.16992
UBE2J1	8.01466e-09	0.876982
PHGDH	8.17049e-09	0.893074
UBAC2	8.17104e-09	0.751779
RHEBP1	8.24196e-09	0.938971
CCZ1	8.24301e-09	0.706534
TAOK3	8.29569e-09	1.33669
PRR14	8.40841e-09	1.1543
MPP5	8.42575e-09	1.30088
SETD7	8.63682e-09	1.37587
CDK8	8.81266e-09	0.803893
AC109635.4	8.91642e-09	0.983058
UBA52P8	8.99586e-09	1.66179
SLC44A1	9.1321e-09	0.959509
AC005176.1	9.15512e-09	1.05595
MTMR6	9.38007e-09	0.804435
YES1	9.50527e-09	0.910256
SLC30A2	9.57097e-09	1.81225
ATXN2	9.59363e-09	1.32169
PTOV1	9.67706e-09	0.775774
ZFY	9.93868e-09	0.939906
RTN4	1.00739e-08	1.12251
AURKA	1.0204e-08	1.04254
EXOSC6	1.02482e-08	0.95067
MGAT1	1.03003e-08	1.01573
CNOT1	1.03005e-08	0.666192
ABHD8	1.04979e-08	1.53229
RETREG1	1.06027e-08	2.15103
NPLOC4	1.06709e-08	0.678174
NDUFB8	1.06725e-08	0.87797
ZNF888	1.07132e-08	0.966326
LMO4	1.07649e-08	0.823528
NARS	1.07675e-08	0.588412
LGMN	1.09112e-08	0.746808
HP1BP3	1.09574e-08	0.884702
PLXNA3	1.10736e-08	0.68578
MIGA1	1.12073e-08	1.12438
CRLF3	1.14997e-08	0.904326
PIM3	1.15184e-08	1.0797
SMCO4	1.15565e-08	1.00938
TXNRD1	1.16607e-08	0.934358
TOB2	1.21846e-08	0.941444
MORC4	1.25688e-08	1.00996
LINC01119	1.27344e-08	2.9875
CARHSP1	1.31949e-08	0.891615
FOLR1	1.32832e-08	1.25272
PTPN14	1.33537e-08	0.960279
IL20RB	1.34182e-08	1.32215
NCOA7	1.35656e-08	0.744429
BASP1	1.3916e-08	1.21483
XPO6	1.40203e-08	0.955533
CKMT1A	1.40327e-08	1.10133
DEPP1	1.42114e-08	1.34584
FAM107B	1.4464e-08	1.31216
CSNK1G2	1.45661e-08	0.887754
LINC01949	1.49428e-08	0.958299
XPA	1.5051e-08	1.59498
NUP58	1.50548e-08	0.856114
LINC02506	1.5329e-08	1.26619
PTN	1.55165e-08	1.15109
ARF4	1.58699e-08	0.590018
NR4A2	1.60618e-08	1.18594
DEGS2	1.61404e-08	1.72338
NUCB2	1.61546e-08	1.06398
AFG3L1P	1.62473e-08	1.20711
RAB11FIP1	1.62912e-08	0.86829
CGREF1	1.63252e-08	1.16539
CHMP4C	1.65511e-08	1.07752
MISP3	1.66321e-08	1.57746
TNPO1	1.67261e-08	0.787868
USP34	1.67263e-08	0.755988
NR4A3	1.68512e-08	1.69565
PTS	1.68708e-08	1.29133
ROCK2	1.7046e-08	0.893519
MOB2	1.73882e-08	1.07435
CASK	1.75326e-08	1.11179
AMDHD2	1.77544e-08	0.93634
TTC32	1.80316e-08	1.32954
MUC20-OT1	1.80365e-08	1.15663
AC073174.1	1.86427e-08	1.77452
DEF8	1.89014e-08	0.845902
SRA1	1.93195e-08	0.687597
EHD1	1.94037e-08	1.0241
MTPN	1.94039e-08	0.765791
MPV17	1.94879e-08	0.717854
LINC00869	2.04031e-08	1.04374
PIGN	2.04957e-08	1.24312
CHSY1	2.07496e-08	1.21709
ZNF148	2.0805e-08	0.879054
ASB2	2.0816e-08	1.41965
ATAD1	2.1167e-08	0.758728
ADGRG6	2.16574e-08	1.3308
EGLN1	2.16919e-08	0.871618
ATF1	2.2679e-08	0.850283
WDR45	2.32541e-08	0.926664
AC093155.3	2.34352e-08	1.50357
MRVI1	2.34352e-08	1.13761
NOL8	2.36808e-08	0.759472
ARSG	2.36816e-08	1.10166
OSBP	2.37881e-08	1.00792
RPL7P9	2.39036e-08	0.846462
INAFM1	2.41239e-08	1.05978
RNU6-6P	2.43537e-08	1.23112
CNNM2	2.47e-08	0.920677
PNPLA8	2.48749e-08	0.825255
TFAP2C	2.49552e-08	1.20913
CLN8	2.50656e-08	1.01074
IL1RAP	2.52709e-08	1.43066
MIDN	2.53366e-08	1.72647
KCTD20	2.55177e-08	0.995824
RIPOR2	2.59733e-08	1.1385
NDUFS4	2.62862e-08	0.718848
CENPBD1P1	2.72793e-08	1.55973
DRAM2	2.73485e-08	0.940075
TREML2	2.73571e-08	1.15618
RNH1	2.75644e-08	0.653734
NR2C2	2.76868e-08	1.11718
MTNR1B	2.77301e-08	1.81225
SEC62	2.7927e-08	0.970113
EVI5	2.80517e-08	0.951548
ACTR6	2.82868e-08	0.840802
SRSF8	2.83032e-08	1.28788
EEF2KMT	2.85448e-08	0.922843
PIK3CB	2.88724e-08	0.847012
CYP2C18	2.90991e-08	1.5136
PPIP5K2	2.92689e-08	0.85394
PSPHP1	2.9521e-08	0.966897
AKAP13	3.02723e-08	0.869131
THAP5	3.03275e-08	1.17361
INSL4	3.07833e-08	1.65808
PCDH1	3.12604e-08	1.6904
SLC35D2	3.17964e-08	1.06208
ZNF420	3.20232e-08	1.34033
FICD	3.2025e-08	1.3991
MAST4	3.24899e-08	1.41067
ATP6V0D1	3.26052e-08	0.589516
ZBED6	3.28857e-08	0.985918
GOLGA3	3.31194e-08	0.739443
PPCS	3.36925e-08	0.791034
SLC35E2A	3.37709e-08	0.693649
ICA1	3.46486e-08	1.13525
RPS7P1	3.4771e-08	0.633126
TMEM160	3.47795e-08	1.60768
CALCOCO2	3.5549e-08	1.00885
SRC	3.70505e-08	0.903478
CCDC9	3.72418e-08	1.20121
MRPS21	3.73947e-08	0.843052
TPM4	3.80394e-08	0.645496
HIST1H4C	3.89806e-08	1.26566
SH3D21	3.90138e-08	1.14968
C11orf68	3.92647e-08	1.35434
ARMC10	4.05914e-08	0.803585
PGF	4.10667e-08	0.993401
WDR89	4.10847e-08	1.15194
LGALS16	4.12843e-08	0.92726
ERCC4	4.18988e-08	0.870901
AP4E1	4.19533e-08	1.03841
NBPF25P	4.21522e-08	0.921869
CTU1	4.22694e-08	1.22211
TERF2	4.23375e-08	0.91449
ELOB	4.28633e-08	0.873946
C9orf40	4.34757e-08	1.08028
AL157700.1	4.3587e-08	1.19391
BCL2	4.37093e-08	0.692975
SYTL3	4.47592e-08	0.843078
CPLX1	4.50144e-08	1.73343
SIN3B	4.51073e-08	0.626975
HYPK	4.58812e-08	1.13523
RN7SL2	4.65757e-08	4.34487
SDHAP1	4.72628e-08	0.914409
ECPAS	4.72633e-08	0.840188
FAM135A	4.73581e-08	0.986423
RILP	4.94803e-08	1.39283
INTS10	4.94982e-08	0.692823
USP43	4.98888e-08	1.44012
MBD2	5.025e-08	1.08452
TCERG1	5.03687e-08	0.657432
TRIM13	5.07383e-08	0.817984
ZNF292	5.12291e-08	1.00804
TBL1X	5.14293e-08	1.02538
SNX27	5.16645e-08	1.03761
MKRN2	5.21292e-08	0.740559
BAG6	5.29927e-08	0.675527
FRRS1	5.30675e-08	0.952621
CITED2	5.41853e-08	1.38418
CCL5	5.45005e-08	1.61475
LINC01719	5.5371e-08	1.47756
RABEP2	5.55735e-08	0.965221
LCORL	5.65228e-08	0.94117
AMOTL1	5.69742e-08	0.774121
AC090515.4	5.81001e-08	1.90044
SRPRB	5.86313e-08	0.676867
GHET1	5.88761e-08	0.970224
E2F4	5.90888e-08	0.94063
CREBRF	5.94601e-08	0.760092
TXNDC5	5.98478e-08	1.85339
THUMPD1	6.11631e-08	1.02467
EIF5B	6.22065e-08	0.649061
AURKAIP1	6.27322e-08	0.704489
FAM229A	6.33141e-08	1.84625
ZNF777	6.3316e-08	1.20343
AL139393.2	6.34273e-08	0.619845
FAM151B	6.61302e-08	1.03721
TMCO1	6.76607e-08	0.818108
SPACA6	6.81402e-08	1.35474
XPOT	6.88062e-08	0.663817
PTGES	6.90459e-08	1.00279
CEP85	6.98147e-08	0.953807
IPPK	7.03953e-08	1.00985
APOBEC2	7.06847e-08	1.81909
PLCL2	7.14202e-08	1.33521
MAGI1	7.2216e-08	1.23219
EIF2B2	7.29583e-08	0.857283
PDE8A	7.32904e-08	1.04023
PCP4	7.39963e-08	1.85014
ANKHD1	7.47947e-08	0.888178
DPEP2NB	7.49625e-08	1.04746
TMBIM1	7.71186e-08	0.906553
CBWD1	7.73648e-08	0.652177
TMEM40	7.75977e-08	1.0512
GPR32P1	7.82385e-08	0.988199
PPP3CA	7.89546e-08	1.30788
BNIP2	7.8987e-08	0.91292
TMEM150A	7.96058e-08	1.5738
AC011939.2	7.97057e-08	0.632329
FOXK2	8.08569e-08	0.813311
PI4KAP2	8.23476e-08	0.75228
AL445363.3	8.34629e-08	1.31349
MIR210HG	8.37317e-08	1.39058
LIMA1	8.39325e-08	1.63115
NBPF15	8.45831e-08	0.788982
EPHB4	8.48028e-08	0.856035
EAF1	8.58152e-08	0.884955
FAM3C2	8.72906e-08	0.85949
VLDLR	8.73985e-08	1.05431
FTH1	8.76774e-08	0.82842
SRR	8.8005e-08	1.15089
TRPT1	8.82459e-08	0.959002
LINC00623	8.85444e-08	1.21471
SMG1P7	8.8896e-08	1.58615
VHL	8.90254e-08	0.947599
ZNF276	8.90987e-08	0.831327
GPBP1	9.25483e-08	0.678701
PITPNB	9.2934e-08	0.75892
ADAM15	9.34126e-08	0.984498
PFDN1	9.52791e-08	0.644771
BCAR3	9.52875e-08	1.54752
KCNE5	9.55992e-08	1.80255
NFYC	9.8891e-08	0.787052
UBE2G1	1.00558e-07	0.65456
ACTR2	1.00976e-07	0.794089
FES	1.01095e-07	1.19249
CLPB	1.01367e-07	0.947797
RPL8	1.01816e-07	0.732385
GNE	1.02207e-07	1.01759
JTB	1.02663e-07	0.596724
AC010655.3	1.06195e-07	0.901848
UGDH	1.06211e-07	0.99975
CEPT1	1.06678e-07	0.857584
FBXO9	1.06911e-07	0.604716
ATF3	1.07121e-07	1.13093
C2CD2	1.07788e-07	1.55779
CENPW	1.07944e-07	0.968215
RALY	1.08778e-07	0.826238
TVP23B	1.09681e-07	0.835734
EFNA1	1.10162e-07	1.26278
CUL5	1.11912e-07	0.833417
ATP6V1E1	1.14787e-07	0.843905
TIGAR	1.14961e-07	1.01506
MTCO1P12	1.16217e-07	0.697145
MSX2	1.16614e-07	1.30497
LRRFIP1	1.18012e-07	1.51569
PPM1B	1.19124e-07	0.960669
SEPT9	1.19412e-07	1.26211
GATA3-AS1	1.19432e-07	0.991592
RBM24	1.20734e-07	1.33567
ASNS	1.24003e-07	1.15613
CCDC77	1.24219e-07	1.0528
SLC38A7	1.25559e-07	0.785498
DPM3	1.27327e-07	1.02855
UBL7-AS1	1.32378e-07	1.07287
GGNBP2	1.36361e-07	0.748408
KPNA6	1.36446e-07	0.671273
EMC2	1.36859e-07	0.889559
DNAJB9	1.41444e-07	0.810657
YKT6	1.42158e-07	0.651391
AL050343.1	1.42261e-07	0.662539
BNIP3P1	1.42732e-07	0.828728
PDLIM2	1.4296e-07	1.00283
SLC39A7	1.43473e-07	0.805688
PLIN2	1.43917e-07	0.976499
RPUSD1	1.4498e-07	1.14836
UBE2M	1.45278e-07	1.07463
PSG10P	1.46971e-07	1.48859
CDYL	1.47137e-07	1.37021
PPP4R3B	1.47478e-07	0.655712
TIMM13	1.47497e-07	0.656487
ZNF432	1.48012e-07	0.837911
ETV5	1.49661e-07	1.01742
TJP3	1.52196e-07	1.13362
SYNJ1	1.55968e-07	0.959823
TSEN15	1.56896e-07	0.77161
CSH2	1.58114e-07	2.96749
CYP2C9	1.58203e-07	0.944056
SLC38A3	1.60778e-07	1.00132
SYDE2	1.63801e-07	0.809646
TMEM39B	1.69194e-07	1.17489
FBXL3	1.73344e-07	0.903045
SEC22A	1.748e-07	0.94997
RPS6KA5	1.75708e-07	1.15932
EDEM1	1.75868e-07	0.836539
AL139353.2	1.76504e-07	0.60331
ST8SIA6-AS1	1.76695e-07	0.991216
MTFR2	1.78619e-07	0.875156
S100A9	1.79775e-07	1.24329
ZFHX3	1.81076e-07	0.953066
DOCK8	1.82949e-07	1.03175
LINC00857	1.83632e-07	1.182
DUSP8	1.8453e-07	1.17465
ISG20	1.84592e-07	2.23457
FYCO1	1.8471e-07	0.983623
ZBTB38	1.8579e-07	1.45599
DPM2	1.88366e-07	0.633798
AQP11	1.88559e-07	1.59306
MFN2	1.89869e-07	0.637865
FGFR1OP2	1.91288e-07	0.830096
TMEM219	1.91417e-07	0.71945
IQGAP1	1.91457e-07	0.67727
TDGF1P3	1.94445e-07	0.856176
PKP2	1.9472e-07	1.59824
NEK7	1.94957e-07	1.11744
OSBPL9	1.95379e-07	0.671313
GATAD1	1.97185e-07	0.896274
LYSMD3	1.97687e-07	0.984752
AC023300.2	2.05456e-07	1.16951
TLDC1	2.0613e-07	1.26943
EXOSC7	2.07557e-07	0.806646
ZNF670	2.10571e-07	0.912844
TUT7	2.11293e-07	0.93291
IPO7	2.1272e-07	0.708182
ACBD3	2.15134e-07	0.745434
NBPF26	2.16703e-07	0.957215
SLC1A4	2.22885e-07	1.01524
IFRD1	2.23288e-07	0.785701
GSTK1	2.25048e-07	1.02499
PHIP	2.26826e-07	0.756623
PTPRF	2.28717e-07	0.770036
KDELR2	2.32485e-07	0.602308
CCNDBP1	2.38166e-07	0.714105
YDJC	2.39161e-07	0.984319
DUSP12	2.39505e-07	0.62
LINC02009	2.42197e-07	0.958511
CANT1	2.43404e-07	1.02693
POLR3E	2.43893e-07	0.803885
GATAD2A	2.43982e-07	0.623419
ATP5PF	2.44e-07	0.738318
FANCA	2.45017e-07	0.894785
ACSL1	2.46681e-07	0.923284
KLHL42	2.51257e-07	0.754333
ELP2	2.51971e-07	0.796412
UBQLN1	2.54014e-07	0.92955
TDRP	2.5586e-07	0.904455
BICDL2	2.59153e-07	1.27723
GALE	2.59798e-07	0.973491
POMZP3	2.62956e-07	0.948178
PHLDB2	2.64787e-07	1.3626
ZNF117	2.71522e-07	1.27222
RAP1GAP	2.73053e-07	2.31499
GABPB1	2.77177e-07	0.638108
NSMCE2	2.78718e-07	0.823857
LINC01118	2.81174e-07	1.55619
VPS4B	2.81937e-07	0.636946
SHANK2	2.82253e-07	0.872122
SHCBP1	2.84598e-07	1.09322
TSPAN9	2.86945e-07	0.712027
CENPT	2.90892e-07	0.65384
PHLDA2	2.90997e-07	1.31737
ZNF205	2.98306e-07	0.877534
PRSS16	3.00194e-07	1.0384
DHRSX	3.00478e-07	2.00899
SRSF9	3.00586e-07	0.743264
MSL2	3.00944e-07	0.581461
HECA	3.041e-07	1.23696
OTOGL	3.0461e-07	1.53174
SLC25A19	3.0534e-07	1.34541
PREX1	3.08156e-07	1.21137
DYRK2	3.16124e-07	0.868211
TMEM87B	3.16257e-07	1.05599
TACC1	3.17595e-07	0.899579
USP7	3.17863e-07	0.754869
SMURF1	3.18399e-07	0.804954
AL359220.1	3.22785e-07	1.2257
MAPK9	3.23906e-07	1.02823
CCSER2	3.2514e-07	0.750752
TPT1-AS1	3.26379e-07	0.590703
MTAP	3.2807e-07	1.03555
AC012181.2	3.28726e-07	0.844972
SIAH2	3.34656e-07	1.10398
RNF14	3.36023e-07	0.964471
TRIB1	3.36515e-07	1.28885
PI4KAP1	3.45025e-07	0.994888
CBWD6	3.46977e-07	0.951309
GNA11	3.47861e-07	0.907094
AC026470.2	3.51557e-07	1.29902
PLA2G12A	3.54778e-07	0.658493
ODR4	3.57357e-07	0.797431
ADM2	3.58259e-07	0.743132
ESRP2	3.58457e-07	0.840768
SMAD7	3.58457e-07	1.00911
SEC22B4P	3.60972e-07	0.601273
COX7C	3.61044e-07	0.608627
RNU6-9	3.69911e-07	0.981536
ACKR2	3.70847e-07	1.26773
FAM3C	3.71616e-07	1.05741
FAM43A	3.71865e-07	1.48517
MAPK6	3.7416e-07	0.665377
U2AF2	3.78088e-07	0.838895
RPS6KB1	3.78491e-07	0.735359
ATP5ME	3.8318e-07	0.821207
GORASP2	3.84703e-07	0.614699
NECTIN4	3.8561e-07	1.05226
AL078590.3	3.85651e-07	1.32936
AGAP6	3.86217e-07	0.658685
TRAPPC9	3.90301e-07	0.771121
DAB2	3.90473e-07	1.37378
KIF21A	3.90732e-07	0.90276
PPP1R35	3.92084e-07	1.65843
MED13	3.93927e-07	0.861152
CTRB2	4.02247e-07	0.636449
TMEM87A	4.06454e-07	0.829108
SIVA1	4.06626e-07	0.612082
BGN	4.08747e-07	2.86159
VEGFB	4.09768e-07	0.725188
LATS2	4.20115e-07	1.20085
TCAF2P1	4.21634e-07	0.873273
LTF	4.24825e-07	0.656732
TENT5A	4.26937e-07	1.082
FYB1	4.30055e-07	1.22487
CAPN10	4.31415e-07	0.815614
STK3	4.3305e-07	1.07073
ADAT1	4.33857e-07	1.29614
COPG1	4.40041e-07	0.69516
SECISBP2L	4.44641e-07	0.769688
MTA1	4.46753e-07	0.876717
AOC1	4.49956e-07	1.477
NEDD4	4.51067e-07	0.818958
FUT11	4.60103e-07	0.921801
LTBP1	4.62624e-07	1.14935
AC073610.1	4.62812e-07	0.817964
KLHL36	4.65903e-07	0.722771
HIST1H2AM	4.72728e-07	0.80325
ACVRL1	4.77036e-07	1.27192
SEC63	4.7987e-07	0.644022
NCOR2	4.81744e-07	1.10625
IL1R1	5.15348e-07	0.794464
NT5C2	5.15636e-07	0.8793
TRMT10B	5.27596e-07	0.818682
BCL2L13	5.33353e-07	0.942484
GRK6	5.3524e-07	0.892918
WASH6P.1	5.36971e-07	1.30245
GOPC	5.56558e-07	0.677402
GAL3ST1	5.72447e-07	1.09813
OSER1	5.83719e-07	0.820796
GSKIP	5.88274e-07	0.920053
RPL23AP82	5.90552e-07	1.45209
FTL	5.92904e-07	0.863764
PTEN	5.97541e-07	0.770348
GDF15	6.04387e-07	1.6383
TEX30	6.08556e-07	0.79942
FAM122B	6.09242e-07	1.3805
TMEM206	6.12769e-07	1.26954
CDK17	6.18137e-07	1.09334
GOLGA2	6.32153e-07	0.856198
SLC27A6	6.35674e-07	0.96426
REV3L	6.3788e-07	1.07238
CDIPT	6.40698e-07	1.01389
PMF1-BGLAP	6.41739e-07	1.28446
WDR26	6.55283e-07	1.02631
CTRB1	6.57375e-07	0.85891
PIK3R1	6.74607e-07	0.861043
DAP	6.76431e-07	0.870644
INF2	6.79456e-07	0.784516
CPM	6.86764e-07	1.13368
ANO10	6.87272e-07	0.66926
ERVW-1	6.87984e-07	0.729131
HS2ST1	6.98757e-07	0.875244
SGPP2	7.04706e-07	1.37537
TNIP1	7.05289e-07	0.900395
WNK2	7.09157e-07	1.04318
NSFL1C	7.11799e-07	0.846994
CKS2	7.1371e-07	1.19377
AFMID	7.1522e-07	1.15842
SUOX	7.19075e-07	0.9648
ST3GAL4	7.24722e-07	1.01213
NR1D2	7.25379e-07	0.879553
SEC61G	7.31393e-07	0.801998
PRPF4	7.36669e-07	0.680204
TAOK2	7.4241e-07	0.681047
CCDC186	7.42597e-07	0.597821
APOBR	7.43149e-07	1.79451
MGLL	7.43197e-07	1.59344
TAB2	7.50331e-07	0.767093
AKR1A1	7.54342e-07	0.700374
PFN1	7.54393e-07	1.02668
CCDC13	7.77905e-07	1.10987
VAV3	7.78178e-07	0.748185
MKNK1	7.86592e-07	0.684805
AATF	7.9601e-07	0.721735
PPP1R21	7.98603e-07	0.823599
CAPN7	8.00168e-07	0.819636
PPIP5K1	8.03835e-07	0.755105
SLC2A11	8.06054e-07	0.917133
MTFR1	8.08273e-07	0.800833
RPS2P44	8.09888e-07	1.22858
KCTD3	8.14041e-07	0.841702
GSTA3	8.19306e-07	2.37609
UQCR10	8.24438e-07	0.614192
ZMYND8	8.2764e-07	0.853704
MGAT4A	8.29857e-07	0.625489
MARF1	8.30866e-07	0.927777
NBPF9	8.31787e-07	0.948996
CAPZA1	8.34056e-07	0.976453
ITGA2	8.4127e-07	1.19378
SEC24D	8.52599e-07	0.729509
SNORA70F	8.65323e-07	1.51154
RSPH3	8.76552e-07	1.1
PGM2	8.85702e-07	0.881601
KLHDC2	8.86556e-07	0.723378
RAP1B	8.87042e-07	1.06047
TAOK1	8.93723e-07	0.629952
LARP1B	8.93723e-07	0.762988
OTUB2	8.95497e-07	1.20425
CC2D1A	9.19027e-07	1.0347
FLAD1	9.21532e-07	0.814086
SLC22A11	9.30169e-07	1.0619
NFE2L2	9.35541e-07	0.61067
SETD1A	9.4353e-07	0.790586
NEMF	9.50008e-07	0.798848
BOD1	9.51462e-07	0.991634
AC113404.3	9.54068e-07	0.798464
IGF2BP2	9.65204e-07	0.649085
DCAF10	9.70119e-07	0.716252
C2CD2L	9.76719e-07	0.979418
AC009812.4	9.78732e-07	1.5308
NOMO3	9.87659e-07	0.731899
TNFAIP2	9.92298e-07	1.57409
AGPAT5	9.92585e-07	1.7955
RSBN1L	9.94862e-07	0.740658
CTCF	1.00218e-06	1.08654
OPHN1	1.0097e-06	1.07572
NOTCH2NLA	1.01384e-06	1.24429
EPOP	1.02207e-06	1.71156
OR52Q1P	1.0277e-06	1.26793
SLC12A8	1.0369e-06	1.15647
PGM3	1.04144e-06	0.682322
HRH1	1.04919e-06	1.08155

## Sheet: M16
Table 2.3 Lists of differentially expressed genes between monosomy 16 and euploid embryos at d.p.f.8. P-val: p-values estimated with Wilcoxon Rank Sum tests. avg_log2FC: log fold-chage of the average expression between the two groups.
Upregulated Genes				Downregulated Genes
SYMBOL	p_val	avg_log2FC		SYMBOL	p_val	avg_log2FC
MTND1P23	5.37706e-22	6.9945		BCKDK	9.43727e-18	-3.20592
FTLP3	1.10569e-18	2.32695		CYBA	2.11693e-17	-4.07499
FTH1P2	1.27888e-16	1.60855		NMRAL1	2.31948e-17	-3.87701
S100A14	1.31599e-15	3.75633		FAM173A	4.65517e-17	-4.36633
RFLNA	2.59262e-15	3.64902		TRAPPC2L	5.6546e-16	-2.02543
DYSF	4.24059e-15	2.68956		MTND4P12	1.94919e-15	-1.04312
FTL	5.75302e-15	1.47329		QPRT	1.98528e-15	-2.16995
CLDN4	7.33901e-15	1.79062		NPRL3	6.84913e-15	-2.77302
EIF1	7.72896e-15	1.23893		PSMD7	7.80735e-14	-1.21236
FTH1	1.47273e-14	1.72297		RPL13	8.26277e-14	-1.57242
FTH1P8	1.85877e-14	1.53513		MSRB1	9.61461e-14	-2.82124
SLC19A2	2.36159e-14	2.19324		KATNB1	2.83191e-13	-2.92307
FTH1P7	2.9532e-14	1.52256		APRT	2.9435e-13	-2.20999
FTH1P11	3.12838e-14	1.52465		NME3	5.39213e-13	-2.7432
FTH1P20	4.67559e-14	1.24192		EEF2KMT	5.43281e-13	-3.29588
CEBPA	5.65667e-14	2.03687		FAM234A	6.26299e-13	-2.87168
TRIML1	7.9146e-14	3.62611		CDIPT	6.49647e-13	-1.99747
FTH1P5	1.09456e-13	1.08046		CIAPIN1	6.90631e-13	-2.04415
FTH1P10	1.62455e-13	1.45116		SIGMAR1	7.50527e-13	-2.18223
C6orf62	2.99825e-13	1.53651		GFER	1.30635e-12	-1.7767
SMPDL3A	3.76463e-13	1.98496		SMG1P5	1.54174e-12	-1.66714
SOX4	4.29299e-13	2.17649		AARS	1.74452e-12	-1.80024
AL512599.1	4.97979e-13	4.0249		HMOX2	2.39195e-12	-2.10585
ARHGAP8	1.08549e-12	1.77751		GABARAPL2	5.01685e-12	-1.77796
VAT1	1.14627e-12	1.19965		AKR1B1	5.72307e-12	-2.38089
EZR	2.70365e-12	1.54759		STUB1	6.20257e-12	-1.98001
SLC7A2	2.77073e-12	1.56117		CDT1	7.84866e-12	-2.12139
SEMA6A	3.25582e-12	1.48457		MRPS34	8.48483e-12	-1.58914
ERRFI1	3.33289e-12	2.03595		METTL26	9.35292e-12	-1.89334
RHOU	3.90435e-12	2.13772		KRTCAP3	9.7018e-12	-2.78473
AGPAT3	4.12637e-12	1.3199		DNAJA3	1.08231e-11	-2.26244
NR2F2	4.13667e-12	2.73892		MPG	1.40674e-11	-2.14815
DAB2	5.33096e-12	1.67494		LY6E	1.62754e-11	-2.26375
ARHGDIA	6.98127e-12	0.991604		CARHSP1	1.72627e-11	-1.28686
AMER2	8.87549e-12	1.2878		ALDOA	1.77107e-11	-1.03062
GABARAPL1	1.07408e-11	1.79875		SIAH1	2.327e-11	-2.88231
CSRNP2	1.51528e-11	1.87937		KDELR1	2.40436e-11	-1.65859
PTTG1IP	1.86411e-11	1.07588		GINS2	2.483e-11	-1.97369
DCAF6	2.0187e-11	1.51906		POLR3K	2.92757e-11	-2.61219
LAMA1	2.17259e-11	1.694		APOC1	3.02324e-11	-2.02467
NUP50	2.28654e-11	1.03088		NINJ1	3.24667e-11	-2.94433
AL159166.1	2.32434e-11	3.02139		VPS9D1-AS1	3.59963e-11	-2.79785
ASAP1	3.26105e-11	1.5684		DNPH1	4.59077e-11	-1.79411
PGA5	3.42163e-11	4.63359		DCTPP1	5.01876e-11	-2.63888
PYROXD1	3.45366e-11	1.49066		HDHD5	6.03474e-11	-2.52531
SLCO2A1	3.71888e-11	1.88575		BOLA2-SMG1P6	6.33012e-11	-2.30291
MALAT1	4.30414e-11	1.75166		ACSL4	9.48684e-11	-2.40436
RGPD1	5.24053e-11	1.79835		AIMP2	1.03227e-10	-2.06677
HMOX1	5.67113e-11	1.70106		ZNF85	1.2033e-10	-3.231
FTH1P23	6.00397e-11	0.712048		PEF1	1.23106e-10	-1.76408
STS	6.05296e-11	1.61614		TMEM141	1.52442e-10	-2.07628
S100A6	6.92109e-11	2.0132		NT5DC2	1.69864e-10	-1.79428
SIK1	6.9736e-11	3.68997		COL9A3	1.70761e-10	-1.8251
BMF	7.24058e-11	2.39973		HCFC1R1	1.88262e-10	-1.82019
GADD45G	8.11133e-11	1.83977		UQCRC2	2.41886e-10	-1.38882
FTH1P12	9.43365e-11	1.35748		COQ9	2.83118e-10	-2.41708
SLC3A2	1.16379e-10	0.969664		SMG1P1	2.90851e-10	-1.47667
TINCR	1.16471e-10	1.50605		NUP93	3.15151e-10	-2.12204
PSAP	1.22243e-10	1.05915		DCTN5	3.2301e-10	-1.74326
MYOF	1.2879e-10	1.65105		CD2BP2	3.26567e-10	-1.31216
AP001266.1	1.32402e-10	2.3039		NTHL1	3.33574e-10	-1.87
AL137786.1	1.33556e-10	2.15263		PRMT7	3.95644e-10	-2.13519
VCX3B	1.34926e-10	2.62887		DOLK	4.58261e-10	-2.03999
PGA3	1.40276e-10	4.51465		NUBP2	5.32756e-10	-1.42015
BAIAP2L1	1.48718e-10	1.18018		NOMO3	5.52057e-10	-1.20668
NLRP2	1.52404e-10	1.03267		PEBP1	6.0033e-10	-1.28124
PSD3	1.57593e-10	2.03366		FSD1	6.25155e-10	-2.59793
PGA4	1.63741e-10	4.65711		PYCR1	6.48888e-10	-2.12423
HIC2	1.63938e-10	1.18281		ETV4	6.51267e-10	-2.1014
EPB41L5	1.64107e-10	2.14747		VKORC1	7.1678e-10	-2.07557
KRT19	1.73404e-10	2.16834		NME4	7.53247e-10	-2.32369
MTATP6P1	1.8054e-10	1.70561		MCRIP2	8.13606e-10	-2.27049
FTH1P16	2.20997e-10	0.614667		LDAH	8.24878e-10	-2.12838
KRT8	2.30459e-10	0.978703		TBL3	9.15042e-10	-1.26805
SEMA4C	3.241e-10	2.04827		COG4	9.31012e-10	-1.64663
CELA1	3.65413e-10	3.36192		HSBP1	9.38981e-10	-1.24247
RGPD2	3.81065e-10	1.70076		NOMO2	9.49082e-10	-1.30449
AC020891.3	4.26872e-10	3.02604		SLX1A-SULT1A3	1.21201e-09	-1.51847
YAP1	4.51325e-10	2.07077		THOC6	1.28808e-09	-1.55664
STX3	4.96565e-10	1.16147		KIF1BP	1.30781e-09	-1.87721
PLIN2	5.20794e-10	1.92369		EARS2	1.32781e-09	-2.25134
ITSN1	5.46112e-10	1.23957		COMMD4	1.43854e-09	-1.77736
SIPA1L1	7.764e-10	1.94016		IST1	1.49535e-09	-1.25858
TMEM51	7.9237e-10	3.58956		ARG2	1.49745e-09	-2.39436
TMEM56	8.58596e-10	2.61124		MMP24OS	1.49901e-09	-1.24291
EZH2	8.95754e-10	1.99271		RPL26L1	1.54325e-09	-1.6203
VCX3A	1.00878e-09	3.00885		UBIAD1	1.70041e-09	-1.5636
ASAP2	1.20897e-09	2.0236		DSN1	1.76039e-09	-2.46485
NEU1	1.27135e-09	1.38153		ERBB2	1.76258e-09	-2.16874
SH3BP5	1.70303e-09	1.10366		EEF2K	1.82751e-09	-1.76778
CR392039.3	1.75718e-09	1.94034		GOT2	2.01775e-09	-1.28691
TOR1AIP2	1.8407e-09	1.0272		TUFM	2.01797e-09	-1.04029
S100A16	1.87605e-09	2.34588		C16orf70	2.20602e-09	-1.69637
CDX2	1.92855e-09	2.51695		CRELD2	2.23395e-09	-1.94005
TULP4	2.01742e-09	1.8807		NDUFAB1	2.26307e-09	-1.33625
LINC00974	2.0667e-09	3.64596		AC090204.1	2.47032e-09	-1.97248
WSB1	2.26307e-09	1.00226		CMTM3	2.52802e-09	-3.10332
MTMR7	2.77228e-09	1.7768		TRMT1L	2.5316e-09	-1.90202
MYO6	3.11095e-09	1.09686		TLDC1	2.55444e-09	-2.32394
BEST1	3.25843e-09	1.92973		SLCO4A1	2.62611e-09	-1.5823
RB1CC1	3.33314e-09	1.15801		UBALD1	2.68078e-09	-1.53196
NEAT1	3.40768e-09	1.3667		RILPL2	2.76557e-09	-2.11879
SHB	3.49361e-09	1.7336		CKLF	2.84624e-09	-1.7841
NUFIP2	3.64898e-09	1.22749		ATP6V0C	2.9087e-09	-1.20566
MDM2	3.90479e-09	1.19892		MVD	2.94941e-09	-1.53368
TSPAN15	3.92336e-09	1.70382		ALG12	3.5015e-09	-1.45481
CCKBR	4.2103e-09	1.26239		AP002387.1	3.78089e-09	-3.65803
CYP2F2P	4.38012e-09	1.93056		MRPS33	3.7843e-09	-1.23595
SLC7A8	4.78146e-09	0.788199		LINC00869	3.85186e-09	-3.16619
RHOBTB3	5.0387e-09	1.03851		TMEM52	3.85186e-09	-2.46274
AC003975.1	5.21984e-09	2.53961		DPPA4	3.97495e-09	-2.05253
RNF180	5.31984e-09	1.20687		RPS2P5	4.17804e-09	-0.964111
LINC02237	5.44041e-09	3.07004		SPRYD4	4.30063e-09	-0.939036
UTRN	5.49467e-09	1.5178		TK1	4.91522e-09	-1.60871
ASAH1	6.25303e-09	1.04888		EEF1AKMT1	4.98946e-09	-2.14628
PLEKHA6	6.46473e-09	3.06666		FANCA	4.99567e-09	-1.99727
KRT18	6.53797e-09	0.89483		GALNS	5.00093e-09	-2.2099
FNBP1L	6.61094e-09	1.66457		EXO1	5.30529e-09	-2.18493
ESYT2	7.63671e-09	1.25697		SAC3D1	5.73532e-09	-2.50764
WWC3	7.87913e-09	2.43336		GCHFR	5.73854e-09	-3.28063
RPS13	8.53089e-09	0.927163		ARHGAP42	5.87542e-09	-1.50475
FST	9.18625e-09	1.82008		BOLA1	6.93283e-09	-1.88442
AP002336.1	9.36935e-09	2.33458		SULT1A1	6.99248e-09	-2.66988
GLDN	9.43044e-09	2.77855		CERCAM	6.99768e-09	-2.30626
PRLR	1.02698e-08	2.00711		SLC27A6	7.04329e-09	-3.27978
SLC8A1	1.08563e-08	0.676108		EIF2D	7.14218e-09	-2.76164
ARF6	1.11096e-08	1.35441		ERI2	7.17703e-09	-3.10735
APLP2	1.11096e-08	0.734612		PLOD2	7.6475e-09	-1.90886
TSPAN5	1.1377e-08	2.3005		RAB13	7.6687e-09	-1.88529
KIAA0232	1.15204e-08	1.81216		FLYWCH2	7.72755e-09	-2.55984
BTG3	1.1864e-08	1.34464		ISOC2	8.54284e-09	-2.60772
SLC44A2	1.23945e-08	0.999938		COPZ1	8.56309e-09	-1.28468
C14orf119	1.32342e-08	0.887672		ASPSCR1	8.68045e-09	-2.40086
ID2	1.35143e-08	1.54177		PLEKHG6	8.95743e-09	-2.18376
RNF38	1.47558e-08	1.20448		CCPG1	9.11641e-09	-1.90107
AL133268.1	1.49057e-08	0.9057		RHOF	9.31494e-09	-2.03019
OLR1	1.62637e-08	2.05118		BRK1	9.31801e-09	-1.04848
MIER1	1.79381e-08	1.59047		ZNF720	9.51944e-09	-0.766074
RALBP1	1.87311e-08	1.39373		ITPK1	9.76569e-09	-1.42655
RPL21P16	1.914e-08	1.28525		CLCN7	1.00554e-08	-1.74998
SYBU	1.94211e-08	3.43262		SLC18B1	1.02902e-08	-1.96481
RPL13AP5	1.99671e-08	1.00129		OXLD1	1.04148e-08	-2.19309
YTHDF2	2.13182e-08	1.19466		PDPK1	1.08675e-08	-1.44227
GATA3	2.19988e-08	0.787445		HPRT1	1.09308e-08	-2.36906
RNF11	2.20611e-08	1.21984		MMP15	1.10118e-08	-2.11993
PARD6B	2.37305e-08	1.41834		USO1	1.18368e-08	-1.56131
AL356747.1	2.40099e-08	2.52586		CDK4	1.18724e-08	-1.64662
RPL18A	2.69905e-08	0.636168		RPP25L	1.191e-08	-2.09616
SNHG17	2.93379e-08	1.22509		COG8	1.29146e-08	-1.85523
SOCS3	2.95282e-08	2.43803		CENPV	1.36754e-08	-2.33165
TLE3	3.4116e-08	0.794149		MPI	1.41047e-08	-1.80133
TET2	3.61147e-08	1.4164		RSL1D1	1.41286e-08	-1.41714
TNKS1BP1	3.91823e-08	1.49577		ISG15	1.42541e-08	-2.27004
PPFIA1	3.95665e-08	1.70021		PTCD2	1.43376e-08	-1.80798
CLPB	4.12732e-08	1.18074		EMC8	1.47568e-08	-1.25138
RPL21P75	4.22474e-08	1.29441		CASTOR1	1.54932e-08	-2.655
EWSR1	4.30523e-08	0.775056		AC006329.1	1.62637e-08	-2.05564
AZIN1	4.49045e-08	0.891072		LPCAT2	1.63891e-08	-1.98937
AC129915.3	4.65874e-08	2.66675		CFDP1	1.78293e-08	-1.22181
H3F3B	4.88436e-08	1.04067		DDX28	1.8148e-08	-1.93159
TRIP12	4.98796e-08	1.12608		AGTRAP	1.86425e-08	-1.567
NCMAP	5.02095e-08	2.03802		NAE1	1.91307e-08	-1.57194
KRT8P3	5.09368e-08	1.30276		ARFGAP3	1.93329e-08	-1.77542
OVOL1	5.13749e-08	1.76651		ALG1	2.00176e-08	-1.64295
PPFIBP2	5.25793e-08	1.65963		COL21A1	2.06462e-08	-2.49075
MARC2	5.47961e-08	3.75493		PKMYT1	2.52768e-08	-1.87435
TFAP2C	5.53871e-08	1.02321		H2AFJ	2.58542e-08	-1.36874
CRYBG2	5.59067e-08	1.29978		UAP1L1	2.61119e-08	-2.46527
ERBIN	5.71499e-08	1.95567		PINX1.1	2.63708e-08	-1.63169
COL25A1	6.15697e-08	1.05559		C20orf27	2.64712e-08	-1.67064
BUD31	6.6821e-08	0.904826		SMG1P3	2.65572e-08	-1.20431
TMEM54	6.71906e-08	1.69308		CFAP20	2.68496e-08	-1.45583
SDC4	6.82244e-08	0.851777		KARS	2.69905e-08	-1.39442
ATP2B1	6.96407e-08	1.09166		MGMT	2.70415e-08	-1.80739
PSMC5	6.96547e-08	0.857582		ALKBH7	2.80151e-08	-1.04649
KDM6B	7.22581e-08	1.14162		ADAT1	2.8156e-08	-1.6735
LATS2	7.22581e-08	1.6893		JAM3	2.92404e-08	-1.89315
PKP4	7.49359e-08	2.50241		THAP11	2.96025e-08	-1.18107
LINC01671	7.53701e-08	2.8209		BFAR	3.04135e-08	-1.66026
SAMD8	7.5679e-08	1.06372		DUS2	3.12329e-08	-1.44612
SELENOT	7.56807e-08	0.801345		HERPUD1	3.13351e-08	-1.4361
PI4KAP1	7.69806e-08	2.02232		TMEM219	3.14001e-08	-1.3064
SCD5	7.81289e-08	1.91573		NUDT16	3.16318e-08	-1.47755
SLC38A8	7.81289e-08	3.81214		TCF25	3.22695e-08	-0.986016
RPS18	7.88791e-08	0.740884		DSEL	3.52399e-08	-1.5733
SPPL2A	8.56734e-08	0.988707		TRIM23	3.6133e-08	-1.9501
CYP19A1	8.64933e-08	2.28963		PITX1	3.63979e-08	-1.54435
FRMD4A	8.66232e-08	1.12843		NDUFB10	3.71314e-08	-0.989769
NRXN3	8.68405e-08	2.89037		RPS2P46	3.71349e-08	-0.795016
ALDH1A2	8.91616e-08	3.06112		NDRG3	3.81743e-08	-1.36832
OFD1	9.68639e-08	1.46402		CTU2	3.83595e-08	-1.60625
TMEM52B	1.00458e-07	1.96517		GSPT1	3.87399e-08	-1.08288
RPS23	1.01002e-07	0.786801		SPNS1	3.90752e-08	-1.09441
FRMD4B	1.03628e-07	1.16744		TEX264	3.95496e-08	-2.01829
TIAM1	1.07213e-07	1.36585		CHRNA5	4.02933e-08	-1.80286
AL445363.3	1.11761e-07	1.44872		ZNF826P	4.07784e-08	-2.33039
IL6	1.11976e-07	2.2584		C11orf24	4.16412e-08	-1.75634
MBOAT2	1.13852e-07	2.10073		SRCAP	4.39649e-08	-0.942823
NELFE	1.16567e-07	0.817537		FDPS	5.04095e-08	-1.00249
CALD1	1.18038e-07	1.61267		GAMT	5.49567e-08	-1.18415
FAM110A	1.18038e-07	1.46339		ADAM8	5.70496e-08	-2.60857
TFEB	1.33134e-07	1.44925		RPL13P12	5.7678e-08	-0.589455
IQGAP2	1.34655e-07	1.29918		NAT1	5.78235e-08	-1.36784
WDR26	1.45803e-07	1.07063		SERPINH1	5.83432e-08	-3.86408
JARID2	1.45815e-07	1.28139		NUDT21	6.27709e-08	-1.2457
STON2	1.46337e-07	2.68888		VPS4A	6.51224e-08	-1.25581
AC008753.1	1.52079e-07	2.83139		BANP	6.57004e-08	-1.01271
H19	1.54948e-07	1.49437		NANS	6.94693e-08	-1.01798
FTSJ3	1.54952e-07	0.812978		DCXR	6.96563e-08	-1.08609
CLEC12A-AS1	1.55429e-07	0.866921		APOC1P1	7.65297e-08	-1.6023
SVBP	1.57382e-07	1.09462		NSMCE1	7.70863e-08	-2.18915
WBP1L	1.61691e-07	1.42865		PGP	7.80266e-08	-0.655271
C21orf91-OT1	1.67805e-07	1.96231		SRBD1	7.85384e-08	-2.23557
PFKP	1.67999e-07	0.992056		PDE4A	7.9428e-08	-1.59141
PHF23	1.6868e-07	1.27352		RAD50	8.45134e-08	-1.83436
URAD	1.7221e-07	1.53462		PIGW	8.55066e-08	-1.97956
UCK1	2.28937e-07	1.13602		HIST1H1C	8.86599e-08	-2.76374
SNX8	2.31637e-07	1.07778		PLA2G12A	9.18021e-08	-1.03763
ZNF114	2.54761e-07	1.5947		MPV17	9.20095e-08	-1.20139
CKS2	2.61056e-07	1.3828		PHOSPHO2	9.26481e-08	-2.22386
PHKA1	2.69623e-07	1.6174		PRDM5	9.39959e-08	-2.64293
RPL24P4	2.71642e-07	0.723352		SEPHS2	9.45416e-08	-2.25683
GAPDHP1	2.82618e-07	1.08365		HEATR3	9.51491e-08	-1.57948
FAM118A	2.82664e-07	1.1337		PPIB	1.01002e-07	-0.832582
HIVEP1	2.89084e-07	1.29126		SPTLC2	1.03207e-07	-1.13044
TRIML2	2.9074e-07	1.82847		ZDHHC7	1.05223e-07	-1.00187
PABPC1	2.9407e-07	0.816217		DBNDD1	1.09781e-07	-3.36023
FAT1	3.01971e-07	1.64314		AC016876.1	1.10752e-07	-2.53231
ARID3A	3.18255e-07	0.987971		VPS35L	1.13854e-07	-2.53189
NATD1	3.25961e-07	1.51991		SNRNP25	1.18057e-07	-1.50534
SMC1B	3.30598e-07	1.24489		SNHG15	1.20473e-07	-1.19085
BCL9L	3.36199e-07	1.45032		PAX8-AS1	1.23275e-07	-2.06614
CPNE1	3.37555e-07	1.22959		CGB1	1.24596e-07	-5.1695
TBC1D1	3.43458e-07	1.68627		FOPNL	1.27944e-07	-1.72973
CDX1	3.49759e-07	2.14513		PIGQ	1.34497e-07	-1.4857
AC015849.5	3.57277e-07	2.14339		KRT80	1.38074e-07	-4.36243
CELF2	3.86167e-07	1.62405		ZNF98	1.38084e-07	-3.3323
ENPEP	4.22779e-07	2.39865		Z99129.3	1.38454e-07	-1.0528
RF00100.1	4.46515e-07	2.34275		ALDH7A1	1.39635e-07	-1.58436
DDX6	4.53181e-07	1.00816		PIGF	1.49113e-07	-1.44332
SALL4	4.71016e-07	1.35017		IQSEC1	1.50902e-07	-1.14712
ANKRD17	4.71201e-07	0.842617		GPX1	1.51666e-07	-1.14459
YIPF3	4.89374e-07	0.771537		KLHL9	1.51675e-07	-1.96398
LAMC1	5.50226e-07	1.24279		HSPA5	1.51846e-07	-0.70934
SLC2A8	5.51123e-07	1.6426		TMC6	1.535e-07	-2.05443
CA8	5.73481e-07	2.19965		KREMEN2	1.535e-07	-1.98244
BPGM	5.82716e-07	1.2036		MLST8	1.55022e-07	-1.16507
SUPT6H	5.83347e-07	0.824935		TSC2	1.58243e-07	-0.958915
HUWE1	6.18147e-07	1.13424		ZNF511	1.58579e-07	-1.28337
SAMD4B	6.24018e-07	1.28018		AC016769.2	1.59679e-07	-1.40119
EGLN2	6.42202e-07	0.927485		SGF29	1.60054e-07	-1.51938
BNIP3	6.42449e-07	1.13979		ASL	1.61335e-07	-1.5704
SLC48A1	6.61391e-07	1.77895		SHCBP1	1.68482e-07	-2.07418
CCDC71L	6.61758e-07	1.74482		TMEM186	1.72344e-07	-1.06707
TMEM269	7.77946e-07	2.43891		VAC14	1.72404e-07	-1.74753
SLC15A2	7.83537e-07	1.48775		ALG1L15P	1.72991e-07	-1.08359
SLC2A3	7.9347e-07	1.19643		NR1H3	1.74528e-07	-1.96027
NDFIP1	8.39378e-07	1.2414		BOLA2B	1.85807e-07	-0.905217
AC090498.1	8.40262e-07	1.36259		HSD17B6	1.93296e-07	-0.596877
AL162718.1	9.21667e-07	0.612418		INO80E	2.0386e-07	-1.25556
CTSB	9.24212e-07	0.776514		ZNF208	2.06059e-07	-1.22087
PLD2	9.3007e-07	1.31824		BBS2	2.13735e-07	-0.803739
RPL24	9.41945e-07	0.591018		UBLCP1	2.20695e-07	-1.3135
ADTRP	9.48531e-07	1.30697		GCSHP5	2.27037e-07	-1.5606
GATA2	1.02428e-06	1.06482		UAP1	2.27039e-07	-1.30732
PLXNA2	1.03835e-06	1.59882		ARHGAP17	2.27759e-07	-1.50817
				ATP5MC2	2.31369e-07	-1.14835
				GSS	2.31692e-07	-1.61572
				YARS2	2.383e-07	-1.08712
				GTF2H3	2.50763e-07	-1.38621
				NAGPA	2.60071e-07	-1.15413
				MPHOSPH6	2.60415e-07	-1.51662
				LDHAP4	2.66189e-07	-1.30569
				COLGALT1	2.73882e-07	-1.56897
				NRSN2	2.75648e-07	-1.43762
				JPT2	2.81376e-07	-0.813586
				ZNF646	2.87114e-07	-1.27298
				CGB3	3.07589e-07	-5.66291
				PTPMT1	3.116e-07	-1.59618
				HLA-B	3.16591e-07	-2.72285
				LINC00623	3.33512e-07	-1.768
				AK1	3.3405e-07	-1.44522
				ZNF738	3.35752e-07	-1.14325
				CMBL	3.37363e-07	-1.40205
				EFHD1	3.39021e-07	-3.75777
				SPATA33	3.39597e-07	-2.43381
				ZDHHC8	3.53853e-07	-1.72771
				ZNF771	3.54179e-07	-1.16727
				CIAO3	3.56185e-07	-1.44703
				PEG10	3.57462e-07	-3.5091
				DHODH	3.64545e-07	-1.95886
				CGB8	3.91963e-07	-5.40707
				CDIP1	4.00119e-07	-2.59679
				TELO2	4.06702e-07	-1.54115
				CU638689.5	4.18526e-07	-1.29555
				TEDC2	4.28987e-07	-2.232
				PDIA3	4.35827e-07	-0.674807
				DHX40P1	4.40226e-07	-0.844131
				AC004241.3	4.54457e-07	-1.54708
				LDLR	4.60019e-07	-1.17455
				UBFD1	4.66043e-07	-0.934402
				TMEM198B	4.80197e-07	-0.6653
				COMT	4.87734e-07	-1.81812
				SLX1B	4.89374e-07	-1.71048
				ACP6	4.93579e-07	-1.93479
				SORBS3	4.99556e-07	-0.919443
				TATDN3	5.0093e-07	-1.83476
				WWOX	5.17124e-07	-1.44363
				LAMB2	5.18024e-07	-1.59934
				PAICS	5.18475e-07	-1.35995
				GINS3	5.19107e-07	-1.77538
				NOB1	5.27239e-07	-1.44952
				LINC00960	5.3272e-07	-2.1318
				PIAS3	5.44714e-07	-1.56866
				PGRMC1	5.45432e-07	-1.43495
				WDR24	5.57342e-07	-2.09591
				POLG2	5.71027e-07	-2.10349
				C12orf66	5.76352e-07	-1.55392
				MT1X	6.13537e-07	-3.05917
				CSNK2A2	6.42449e-07	-0.757343
				NPIPA3	6.46842e-07	-1.25867
				PIFO	6.54617e-07	-2.56937
				CHMP1A	6.54818e-07	-1.02373
				USB1	6.57932e-07	-1.88099
				VIPAS39	6.67322e-07	-1.90363
				OGFOD1	6.83114e-07	-1.21686
				MRPS2	6.83114e-07	-1.30407
				ITFG1	6.90068e-07	-1.17392
				COMTD1	6.96381e-07	-1.75289
				GRIN2D	7.04527e-07	-0.843151
				LINC02055	7.36932e-07	-1.78136
				ST8SIA6-AS1	7.54669e-07	-1.03414
				GNE	7.59576e-07	-2.38631
				CLUAP1	7.80147e-07	-2.12873
				CGB7	7.829e-07	-6.68705
				RCCD1	7.92181e-07	-1.68139
				M1AP	7.95191e-07	-1.54135
				GPC4	8.0357e-07	-1.53683
				PEMT	8.22928e-07	-1.28432
				HMBS	8.40142e-07	-1.18814
				NPIPA2	8.43312e-07	-1.2445
				E2F1	8.51119e-07	-1.66602
				KNOP1	8.56527e-07	-1.12898
				MAP2K3	8.64365e-07	-1.43977
				GALNT3	8.76141e-07	-1.42188
				CAT	8.90385e-07	-1.80376
				TAF9B	9.04262e-07	-1.82781
				INSIG1	9.20338e-07	-1.43534
				ABHD14B	9.36379e-07	-1.97708
				APIP	9.42015e-07	-1.31145
				NLE1	9.47376e-07	-1.41265
				DERA	9.49921e-07	-1.99699
				VSIR	9.51155e-07	-2.97203
				FAIM	9.59114e-07	-1.90028
				TMEM150A	9.67873e-07	-1.64154
				KYAT3	9.68976e-07	-0.974054
				C6orf203	9.69794e-07	-1.56954
				IGSF8	1.00009e-06	-2.07122
				HMGN5	1.00296e-06	-1.30605
				PJA2	1.00715e-06	-1.19957
				RXYLT1	1.04233e-06	-2.74559
				SEPT9	1.04538e-06	-1.46042
				BCL3	1.0518e-06	-1.8667
				EIF3J-DT	1.05539e-06	-2.34765
				TENT4B	1.05728e-06	-1.48287

## Sheet: M22
Table 2.4 Lists of differentially expressed genes between monosomy 22 and euploid embryos at d.p.f.8. P-val: p-values estimated with Wilcoxon Rank Sum tests. avg_log2FC: log fold-chage of the average expression between the two groups.
Upregulated Genes				Downregulated Genes
SYMBOL	p_val	avg_log2FC		SYMBOL	p_val	avg_log2FC
VAMP7.1	3.81083e-21	2.11914		EIF3L	5.38719e-18	-1.2247
MT-CO1	1.0026e-20	1.44201		PRDX5	1.70014e-17	-1.51846
PSPHP1	2.6522e-17	1.50283		YWHAH	1.8182e-17	-1.92397
SLC25A6	1.21105e-16	1.00973		AL158801.5	4.58216e-17	-0.949272
BX276092.2	1.59006e-16	2.34134		NUP50-DT	1.31427e-16	-2.54897
CXorf49B	6.31105e-16	5.005		ATP6V1E1	1.45656e-16	-1.24663
CXorf49	6.63669e-16	4.99168		TXN2	5.2952e-16	-1.84286
BX276092.5	1.13896e-15	1.77598		POLR2F	6.32252e-16	-1.72986
ZNF229	1.35461e-15	1.8143		LINC00665	1.82991e-15	-2.86175
EGLN3	3.51172e-15	1.77978		EIF1AY	1.99915e-15	-1.93075
ZNF226	1.34609e-14	1.94262		NDUFA6	6.56794e-15	-1.79704
B2M	1.13537e-13	2.67921		ALG12	6.74269e-15	-1.62641
ZNF667-AS1	6.43258e-13	1.56688		MIF	7.07753e-15	-1.1503
LINC01670	7.67319e-13	1.16283		PHF5A	2.86429e-14	-1.41882
TTC32	1.10442e-12	1.67697		SNRPD3	3.64821e-14	-1.01895
XIST	2.13411e-12	3.08143		SDF2L1	3.89982e-13	-1.39599
MT-TP	2.38756e-12	1.46822		EIF3D	4.03981e-13	-1.074
AC109326.1	6.53281e-12	2.50293		DRG1	5.8703e-13	-1.32748
ALPK3	6.99652e-12	1.45287		SAMM50	7.39115e-13	-1.62853
DENND2D	1.10619e-11	1.8738		ADSL	8.91315e-13	-1.91597
RPL41P1	1.20423e-11	0.979121		TTLL12	9.31433e-13	-1.5169
GAGE12E	1.55655e-11	1.34155		RRP7A	9.75937e-13	-1.54828
VCX	1.56883e-11	4.34001		BCL2L13	1.17157e-12	-1.76264
CD59	1.58604e-11	1.70363		RBX1	1.6296e-12	-0.980178
MT-TH	1.90561e-11	1.52864		LGALS1	1.70964e-12	-2.01747
C1DP1	2.14051e-11	1.38567		NOL12	2.13403e-12	-1.29648
SNURF	4.10977e-11	1.88439		FASN	2.9945e-12	-0.966662
AC090498.1	5.12822e-11	1.00804		EP300	3.0968e-12	-1.18371
CU634019.6	7.0084e-11	1.15934		POP7	3.42469e-12	-0.881692
MT-TS2	7.80688e-11	1.62398		ST13P5	3.72016e-12	-0.826179
GAGE12C	8.33355e-11	1.36951		CDC45	4.73367e-12	-1.58395
GAGE12D	1.23838e-10	1.41446		SLC25A1	5.88341e-12	-1.59338
DUXAP9	1.24582e-10	2.05164		TTTY15	6.32222e-12	-1.83616
KIF3C	1.83647e-10	1.49076		ST13	6.55596e-12	-1.08672
PRR23A	2.28171e-10	1.73129		FBLN1	7.38125e-12	-1.6462
MT-ND5	2.75707e-10	0.816804		SNU13	9.89727e-12	-1.0927
MT-TA	3.7211e-10	1.06602		THOC5	1.63577e-11	-1.18179
CLDN3	3.73067e-10	2.26905		UFD1	1.70954e-11	-1.26177
MT-TW	5.12459e-10	1.04239		XRCC6	1.75167e-11	-1.22998
PLEK2	5.36166e-10	1.89511		RANBP1	3.55648e-11	-1.72772
TSIX	6.36597e-10	0.850993		MCAT	7.43164e-11	-1.57514
DHRSX.1	6.7149e-10	1.21717		UBE2L3	7.49007e-11	-1.09464
MT-TL1	8.04388e-10	1.098		MVD	9.32978e-11	-1.69217
BMS1P17	8.77707e-10	2.62994		GCAT	1.20303e-10	-1.69838
PLIN4	1.08768e-09	2.23893		SCO2	1.61947e-10	-1.78181
GAGE12H	1.244e-09	0.77028		RTCB	2.25526e-10	-1.15015
MT-TT	1.43157e-09	1.17806		RPS4Y1	2.38717e-10	-1.05548
RPL26P19	1.5878e-09	0.666116		SH3BP1	2.38752e-10	-1.439
KDM6A	1.8885e-09	1.14322		CHEK2	2.70318e-10	-1.99118
ZIK1	2.14828e-09	1.21115		RRP7BP	2.87981e-10	-1.26774
RPL39P3	2.18853e-09	0.967175		AC097263.1	3.36244e-10	-0.796895
OXCT1	2.39677e-09	1.1664		MTND5P11	4.89051e-10	-1.20559
INA	2.42591e-09	1.60235		MCM5	6.501e-10	-1.13447
GAGE1	2.63548e-09	0.874041		ST13P4	6.50844e-10	-1.03428
TAF13	2.8653e-09	0.88633		ST13P3	7.13728e-10	-0.708593
COL16A1	2.96981e-09	1.25569		UCP2	1.14046e-09	-1.64236
ATP1A4	3.32824e-09	2.39406		ATXN10	1.19548e-09	-1.53664
MT-TE	3.47319e-09	1.26182		BCR	1.25906e-09	-1.12835
SLN	3.74822e-09	3.37468		NIPSNAP1	1.34967e-09	-1.52917
CCNL1	3.8724e-09	1.05144		SF3A1	1.41603e-09	-0.82091
ZNF140	4.95744e-09	2.00018		MRPL39	1.55747e-09	-0.811381
SYCP3	5.43664e-09	1.06151		EIF5AP4	1.68535e-09	-0.585943
COX7B	6.57953e-09	0.915501		MTND2P28	1.75055e-09	-0.747268
PSG6	6.79254e-09	3.75688		CRELD2	1.87755e-09	-1.62271
SYCE1	7.12652e-09	2.17452		IRX4	4.77978e-09	-2.03039
RPL39	7.74741e-09	0.926117		CFD	5.91396e-09	-1.96118
GAGE2A	8.54488e-09	1.36431		CKLF	5.93592e-09	-1.7768
MSN	8.74415e-09	1.74419		AL671710.1	6.22713e-09	-1.17705
LINC00624	9.0757e-09	1.93006		RN7SL1	1.02813e-08	-2.30346
PDXDC1	1.02436e-08	1.01559		MTRNR2L12	1.08294e-08	-0.891162
MT-TV	1.02813e-08	0.96003		WDR18	1.23537e-08	-0.927369
HIST1H2BJ	1.02817e-08	1.40297		HIKESHI	1.26078e-08	-1.39289
DUXAP10	1.31452e-08	1.43101		RBMY1A1	1.27553e-08	-2.09367
GAGE13	1.3525e-08	0.887089		SREBF2	1.35583e-08	-1.27751
S100A14	1.41607e-08	3.56786		TOMM22	1.37028e-08	-1.28038
CBWD2	1.70755e-08	0.967566		RBMY1B	1.39656e-08	-2.54986
IP6K2	1.75502e-08	0.952716		AMDHD2	1.54464e-08	-0.99029
UCA1	1.85078e-08	2.04808		SMARCB1	1.67278e-08	-1.43549
DUXAP8	1.89614e-08	1.43753		RBMY1HP	1.8133e-08	-2.3578
PHPT1	1.95899e-08	0.817858		CRYBB2P1	2.00025e-08	-1.27942
SEPT7P3	2.05408e-08	1.90487		TRMT112	2.78743e-08	-0.862972
ZNF404	2.16279e-08	2.66573		RBMY1D	2.90681e-08	-1.93064
IFI6	2.39947e-08	3.2734		RBMY1J	2.90883e-08	-1.45961
SCIN	2.55261e-08	1.41956		NTHL1	2.94684e-08	-1.26467
ADAD1	2.6122e-08	1.41668		RANGAP1	3.10483e-08	-0.970402
OFD1	2.7483e-08	1.03767		RBMY1F	3.15493e-08	-1.4724
PEA15	3.59527e-08	0.729249		ATP5MC1	3.1899e-08	-0.842262
MT-ND4L	4.12073e-08	0.831029		RBMY1E	3.32957e-08	-1.827
MIR22HG	4.50376e-08	1.35911		RNA5-8SN2.2	4.36844e-08	-0.9004
HES2	4.79034e-08	1.4702		ATP5F1D	4.45855e-08	-0.725157
BCL2L1	5.26243e-08	0.926431		TRIP6	5.27892e-08	-1.23919
PLCXD1	5.57337e-08	0.802108		MXRA8	6.28679e-08	-1.20556
GAGE12J	5.63683e-08	1.25252		TRABD	6.36184e-08	-0.996914
ZNF559-ZNF177	5.67507e-08	1.01743		FBXO7	7.08407e-08	-1.15093
MED14	5.88373e-08	0.831043		POLDIP3	7.86635e-08	-0.938404
AC073349.2	6.49228e-08	1.96638		SELENOW	7.97165e-08	-0.690761
ZNF560	7.57763e-08	1.0635		KRT8P3	8.96098e-08	-0.616149
ADAM18	7.73906e-08	1.89223		NDUFB7	8.96614e-08	-0.776917
PIWIL2	8.24009e-08	0.889959		CYB5R3	9.25508e-08	-1.20734
HIST1H1C	8.39358e-08	1.76792		EXOSC5	9.37639e-08	-0.989227
LGALS12	8.85494e-08	1.29917		USP9Y	9.94489e-08	-1.06197
AC110619.1	9.5416e-08	2.12888		RCN1P2	1.34823e-07	-0.820836
ACTN1	1.04127e-07	0.82821		DGCR6L	1.41729e-07	-1.52568
CD99	1.19123e-07	1.46487		MRPL18	1.44662e-07	-1.08945
PAGE2	1.24405e-07	1.50929		C22orf39	1.56924e-07	-1.78533
UBE2B	1.28894e-07	0.700394		PRR14L	1.7038e-07	-1.03973
MT-ATP8	1.3638e-07	0.869693		TRAPPC5	1.8451e-07	-1.30417
PTCHD4	1.46731e-07	2.00287		NUP50	2.20405e-07	-1.00995
PVR	1.49775e-07	1.64483		MRPL24	2.23158e-07	-1.37416
LAMP2	1.50362e-07	0.844111		FOXRED2	2.47161e-07	-1.72449
MT-TL2	1.5705e-07	1.54866		PSMD7	2.50084e-07	-0.58859
NECTIN4	1.61309e-07	0.888357		DCTPP1	3.05958e-07	-1.31972
ZNF542P	1.68668e-07	1.4196		SUMF2	3.61793e-07	-1.1205
AC092368.3	1.7268e-07	1.01718		CBY1	3.69268e-07	-2.15949
BMS1P22	1.85843e-07	1.25469		GTPBP1	4.02682e-07	-1.23177
AK3	1.87758e-07	1.35511		SSSCA1	4.07203e-07	-1.1728
MT-TN	2.0275e-07	0.777362		MPST	4.10725e-07	-1.13673
ZNF283	2.36621e-07	1.20707		RN7SL2	4.18189e-07	-3.17138
ATAD1	2.6298e-07	1.17947		PUS1	4.67414e-07	-1.21122
CCL28	2.65137e-07	1.16432		RPL26L1	5.21681e-07	-0.980138
SLC7A6	2.66333e-07	0.72585		DCXR	5.4076e-07	-0.751428
PLCL2	2.69265e-07	2.35292		LAMTOR4	5.4076e-07	-0.703434
GATAD2B	2.84226e-07	0.643368		XPNPEP3	5.70619e-07	-1.16924
ZNF544	2.88332e-07	0.656882		SLC25A17	5.92794e-07	-1.39047
MT-TY	2.89033e-07	0.759908		TRAPPC6A	6.04447e-07	-1.71791
ZNF75A	3.52034e-07	1.11108		DDT	6.33679e-07	-0.760395
RPS13	3.77981e-07	0.581215		TIPIN	6.65345e-07	-0.998475
SH3GL3	4.0704e-07	1.43647		SLIRP	7.51695e-07	-1.227
TRPM2	4.7314e-07	0.909778		AL035446.1	7.56307e-07	-2.34692
ZNF559	4.95485e-07	0.741166		TBC1D22A	8.2404e-07	-1.46099
NMNAT2	5.2441e-07	1.02633		RNA5-8SN2	8.69361e-07	-1.14376
ZBTB1	5.24837e-07	1.06396		PPIL2	9.48698e-07	-1.01536
AC107959.4	5.27781e-07	0.882096		MED15	9.56963e-07	-0.627562
MT-TC	5.45339e-07	0.731665		KLK8	9.7987e-07	-1.09746
IFITM2	5.64347e-07	0.847085		LSM4	1.01616e-06	-0.767224
MT-ND6	6.55894e-07	0.748268		NDUFB10	1.02841e-06	-0.704695
GJB5	6.70466e-07	1.96799
SFXN3	7.53868e-07	2.03165
PSG5	7.80412e-07	3.32837
ZNF419	8.0978e-07	0.930473
GIGYF2	8.28117e-07	0.76607
AC092535.2	8.46965e-07	0.885392
CHPF2	8.86859e-07	1.16459
ZSCAN18	9.02442e-07	1.22635
ZNF667	9.94829e-07	1.40243
NFE2	9.97102e-07	1.29552
FXYD3	1.0056e-06	1.30357
FAM135A	1.05857e-06	1.0351
