# Supplementary material for: Abnormal lineage differentiation of peri‐implantation aneuploid embryos revealed by single‐cell RNA sequencing
Source: Clin Transl Med. 2025 May 7;15(5):e70326. doi: 10.1002/ctm2.70326 (PMC12056499; doi:10.1002/ctm2.70326)
Supplement: Supplementary file 4 — Supporting Information [file CTM2-15-e70326-s005.xlsx]

## Sheet: T16 D10
Table S3.1 KEGG pathway analysis of between trisomy 16 and euploid embryos at d.p.f.10. The pvalue column listed p-values of enrichments of KEGG pathways evaluated with the Hypergeometric tests. The p.adjust column listed multiple test corrected p-values calculated with the Benjamini and Hochberg method.
Enriched Pathways of Upregulated Genes						Enriched Pathways of Downregulated Genes
ID	Description	GeneRatio	BgRatio	pvalue		ID	Description	GeneRatio	BgRatio	pvalue
hsa04141	Protein processing in endoplasmic reticulum	27/378	171/8170	1.64069e-08		hsa00480	Glutathione metabolism	4/82	57/8170	0.00248631
hsa05010	Alzheimer disease	33/378	384/8170	0.000402698		hsa01200	Carbon metabolism	5/82	115/8170	0.00584149
hsa04150	mTOR signaling pathway	17/378	156/8170	0.000848683		hsa04218	Cellular senescence	5/82	156/8170	0.0200055
hsa04010	MAPK signaling pathway	26/378	294/8170	0.00109075		hsa00830	Retinol metabolism	3/82	68/8170	0.0306216
hsa05020	Prion disease	24/378	273/8170	0.00182086		hsa05218	Melanoma	3/82	72/8170	0.0354239
hsa00510	N-Glycan biosynthesis	8/378	50/8170	0.00189798		hsa00020	Citrate cycle (TCA cycle)	2/82	30/8170	0.0361025
hsa04932	Non-alcoholic fatty liver disease	16/378	155/8170	0.00211386		hsa00030	Pentose phosphate pathway	2/82	30/8170	0.0361025
hsa05131	Shigellosis	22/378	247/8170	0.00236978		hsa01524	Platinum drug resistance	3/82	73/8170	0.0366819
hsa04211	Longevity regulating pathway	11/378	89/8170	0.0025517		hsa04115	p53 signaling pathway	3/82	73/8170	0.0366819
hsa04062	Chemokine signaling pathway	18/378	192/8170	0.00334058		hsa01230	Biosynthesis of amino acids	3/82	75/8170	0.0392663
hsa03060	Protein export	5/378	23/8170	0.00348131		hsa05100	Bacterial invasion of epithelial cells	3/82	77/8170	0.0419413
hsa00051	Fructose and mannose metabolism	6/378	33/8170	0.00360796		hsa00980	Metabolism of xenobiotics by cytochrome P450	3/82	78/8170	0.0433124
hsa05163	Human cytomegalovirus infection	20/378	225/8170	0.00376759
hsa04910	Insulin signaling pathway	14/378	137/8170	0.0043026
hsa04917	Prolactin signaling pathway	9/378	70/8170	0.00471063
hsa05120	Epithelial cell signaling in Helicobacter pylori infection	9/378	70/8170	0.00471063
hsa05417	Lipid and atherosclerosis	19/378	215/8170	0.0049974
hsa04330	Notch signaling pathway	8/378	59/8170	0.00546223
hsa04140	Autophagy - animal	14/378	141/8170	0.00556027
hsa04012	ErbB signaling pathway	10/378	85/8170	0.00563297
hsa04137	Mitophagy - animal	9/378	72/8170	0.00568598
hsa05012	Parkinson disease	22/378	266/8170	0.00579642
hsa01250	Biosynthesis of nucleotide sugars	6/378	37/8170	0.0064827
hsa04068	FoxO signaling pathway	13/378	131/8170	0.00744567
hsa04722	Neurotrophin signaling pathway	12/378	119/8170	0.00878961
hsa04392	Hippo signaling pathway - multiple species	5/378	29/8170	0.00978724
hsa05014	Amyotrophic lateral sclerosis	27/378	364/8170	0.0100654
hsa04714	Thermogenesis	19/378	232/8170	0.0110211
hsa04530	Tight junction	15/378	169/8170	0.0114935
hsa05022	Pathways of neurodegeneration - multiple diseases	33/378	476/8170	0.0124244
hsa04151	PI3K-Akt signaling pathway	26/378	354/8170	0.0128838
hsa05215	Prostate cancer	10/378	97/8170	0.0139026
hsa04668	TNF signaling pathway	11/378	112/8170	0.0142813
hsa04926	Relaxin signaling pathway	12/378	129/8170	0.0160692
hsa04670	Leukocyte transendothelial migration	11/378	114/8170	0.01614
hsa05167	Kaposi sarcoma-associated herpesvirus infection	16/378	194/8170	0.0176774
hsa04071	Sphingolipid signaling pathway	11/378	119/8170	0.0215759
hsa04660	T cell receptor signaling pathway	10/378	104/8170	0.0217416
hsa04935	Growth hormone synthesis, secretion and action	11/378	120/8170	0.0228075
hsa04213	Longevity regulating pathway - multiple species	7/378	62/8170	0.0236313
hsa00533	Glycosaminoglycan biosynthesis - keratan sulfate	3/378	14/8170	0.0244452
hsa00520	Amino sugar and nucleotide sugar metabolism	6/378	49/8170	0.0245537
hsa05415	Diabetic cardiomyopathy	16/378	203/8170	0.0258514
hsa01521	EGFR tyrosine kinase inhibitor resistance	8/378	79/8170	0.0290269
hsa05208	Chemical carcinogenesis - reactive oxygen species	17/378	223/8170	0.0292745
hsa04913	Ovarian steroidogenesis	6/378	51/8170	0.0292933
hsa00513	Various types of N-glycan biosynthesis	5/378	39/8170	0.0326133
hsa05017	Spinocerebellar ataxia	12/378	143/8170	0.0329276
hsa04015	Rap1 signaling pathway	16/378	210/8170	0.0339548
hsa04380	Osteoclast differentiation	11/378	128/8170	0.0345733
hsa05219	Bladder cancer	5/378	41/8170	0.0394071
hsa04920	Adipocytokine signaling pathway	7/378	69/8170	0.0394935
hsa04728	Dopaminergic synapse	11/378	132/8170	0.0418342
hsa04144	Endocytosis	18/378	251/8170	0.0426601
hsa05016	Huntington disease	21/378	306/8170	0.0451588
hsa00190	Oxidative phosphorylation	11/378	134/8170	0.0458338

## Sheet: T16 D8
Table S3.2 KEGG pathway analysis of DEGs between trisomy 16 and euploid embryos at d.p.f.8. The pvalue column listed p-values of enrichments of KEGG pathways evaluated with the Hypergeometric tests. The p.adjust column listed multiple test corrected p-values calculated with the Benjamini and Hochberg method.
Enriched Pathways of Upregulated Genes						Enriched Pathways of Downregulated Genes
ID	Description	GeneRatio	BgRatio	pvalue		ID	Description	GeneRatio	BgRatio	pvalue
hsa00051	Fructose and mannose metabolism	2/4	33/8170	9.44548e-05		hsa05206	MicroRNAs in cancer	4/14	310/8170	0.0015046
hsa00790	Folate biosynthesis	1/4	26/8170	0.0126712		hsa05170	Human immunodeficiency virus 1 infection	2/14	212/8170	0.0496851
hsa00052	Galactose metabolism	1/4	31/8170	0.0150941
hsa00040	Pentose and glucuronate interconversions	1/4	35/8170	0.0170292
hsa00260	Glycine, serine and threonine metabolism	1/4	40/8170	0.019444
hsa00270	Cysteine and methionine metabolism	1/4	51/8170	0.0247411
hsa00561	Glycerolipid metabolism	1/4	62/8170	0.0300166
hsa01230	Biosynthesis of amino acids	1/4	75/8170	0.0362237

## Sheet: M16
Table S3.3 KEGG pathway analysis of DEGs between monosomy 16 and euploid embryos at d.p.f.8. The pvalue column listed p-values of enrichments of KEGG pathways evaluated with the Hypergeometric tests. The p.adjust column listed multiple test corrected p-values calculated with the Benjamini and Hochberg method.
Enriched Pathways of Upregulated Genes						Enriched Pathways of Downregulated Genes
ID	Description	GeneRatio	BgRatio	pvalue		ID	Description	GeneRatio	BgRatio	pvalue
hsa04978	Mineral absorption	4/84	60/8170	0.0032741		hsa01240	Biosynthesis of cofactors	11/145	153/8170	8.13364e-05
hsa04144	Endocytosis	8/84	251/8170	0.00412661		hsa01232	Nucleotide metabolism	8/145	85/8170	0.000123249
hsa04216	Ferroptosis	3/84	41/8170	0.00843632		hsa01250	Biosynthesis of nucleotide sugars	5/145	37/8170	0.000453297
hsa04068	FoxO signaling pathway	5/84	131/8170	0.0110392		hsa00520	Amino sugar and nucleotide sugar metabolism	5/145	49/8170	0.00167214
hsa05222	Small cell lung cancer	4/84	92/8170	0.0146517		hsa00330	Arginine and proline metabolism	5/145	50/8170	0.00183179
hsa05130	Pathogenic Escherichia coli infection	6/84	197/8170	0.0156164		hsa00230	Purine metabolism	8/145	128/8170	0.0019318
hsa00600	Sphingolipid metabolism	3/84	53/8170	0.0169787		hsa00240	Pyrimidine metabolism	5/145	58/8170	0.00353751
hsa04666	Fc gamma R-mediated phagocytosis	4/84	97/8170	0.0174839		hsa00220	Arginine biosynthesis	3/145	22/8170	0.00658499
hsa04974	Protein digestion and absorption	4/84	103/8170	0.0213067		hsa01230	Biosynthesis of amino acids	5/145	75/8170	0.0104886
hsa04392	Hippo signaling pathway - multiple species	2/84	29/8170	0.0354432		hsa00563	Glycosylphosphatidylinositol (GPI)-anchor biosynthesis	3/145	26/8170	0.0105581
hsa04137	Mitophagy - animal	3/84	72/8170	0.0376457		hsa00983	Drug metabolism - other enzymes	5/145	80/8170	0.0136206
hsa03320	PPAR signaling pathway	3/84	75/8170	0.0417076		hsa00051	Fructose and mannose metabolism	3/145	33/8170	0.0202508
hsa05212	Pancreatic cancer	3/84	76/8170	0.0431088		hsa05219	Bladder cancer	3/145	41/8170	0.0357273
hsa05202	Transcriptional misregulation in cancer	5/84	193/8170	0.0481999		hsa05223	Non-small cell lung cancer	4/145	72/8170	0.0386946
						hsa00860	Porphyrin metabolism	3/145	43/8170	0.0403239
						hsa03320	PPAR signaling pathway	4/145	75/8170	0.0439173

## Sheet: M22
Table S3.4 KEGG pathway analysis of DEGs between monosomy 22 and euploid embryos at d.p.f.8. The pvalue column listed p-values of enrichments of KEGG pathways evaluated with the Hypergeometric tests. The p.adjust column listed multiple test corrected p-values calculated with the Benjamini and Hochberg method.
Enriched Pathways of Upregulated Genes						Enriched Pathways of Downregulated Genes
ID	Description	GeneRatio	BgRatio	pvalue		ID	Description	GeneRatio	BgRatio	pvalue
hsa05168	Herpes simplex virus 1 infection	10/30	495/8170	6.07597e-06		hsa04110	Cell cycle	5/44	126/8170	0.000540531
hsa04670	Leukocyte transendothelial migration	3/30	114/8170	0.00816636		hsa03010	Ribosome	4/44	158/8170	0.0100242
hsa04514	Cell adhesion molecules	3/30	157/8170	0.0193331		hsa03008	Ribosome biogenesis in eukaryotes	3/44	109/8170	0.0205873
						hsa03040	Spliceosome	3/44	147/8170	0.0442081
						hsa03250	Viral life cycle - HIV-1	2/44	63/8170	0.0449999
