# Supplementary material for: Abnormal lineage differentiation of peri‐implantation aneuploid embryos revealed by single‐cell RNA sequencing
Source: Clin Transl Med. 2025 May 7;15(5):e70326. doi: 10.1002/ctm2.70326 (PMC12056499; doi:10.1002/ctm2.70326)
Supplement: Supplementary file 5 — Supporting Information [file CTM2-15-e70326-s007.xlsx]

## Sheet: M16 CTB
Table 4.1 Lists of The differentially expressed genes between M16 CTB and euploid embryos at d.p.f.8. The logFC column is log fold change calcualted with edgeR. The P-value column listed p-values estimated with Likelihood ratio tests.
Upregulated Genes				Downregulated Genes
SYMBOL	Log2FoldChange	PValue		SYMBOL	Log2FoldChange	PValue
EZR	2.24959	1.11235e-19		RPL13	-1.71316	1.03975e-14
CLDN4	2.04679	6.79655e-19		SLC29A1	-3.03069	5.91242e-14
CYP1A1	17.6089	4.49138e-18		SLCO4A1	-7.71299	1.49868e-13
SOX4	3.50316	6.70796e-18		CLMP	-7.05459	9.66076e-12
KRT18	1.97608	7.51254e-18		ALDOA	-0.972145	2.49903e-11
KRT8	1.67679	5.54839e-17		COQ9	-9.26869	2.89628e-11
FTL	2.00083	7.5461e-17		HSPA5	-1.81384	4.67048e-11
PSAP	1.38556	1.70214e-16		SMG1P1	-9.22297	4.81522e-11
KRT19	2.32206	6.72597e-16		ACSL4	-8.67392	5.17245e-11
PTGR1	2.71565	6.54461e-15		PDIA3	-1.26843	5.34887e-11
CYP1B1	15.8972	7.84021e-15		TRABD2A	-9.50393	1.47056e-10
MYH10	1.51123	1.23862e-12		ANTKMT	-5.73348	5.1334e-10
TXNRD1	1.91265	4.67739e-12		FAM234A	-8.45359	5.66747e-10
TOR1AIP2	1.43508	6.9039e-12		SMG1P3	-9.2845	6.44665e-10
S100A13	3.6455	1.60868e-11		SSR3	-1.30892	1.41514e-09
MT-CYB	0.916016	2.48062e-11		PRR13	-1.7282	1.53329e-09
NHERF1	1.94158	6.8055e-11		ADAM8	-10.7573	1.82529e-09
RB1CC1	2.21357	9.88921e-11		GRAMD2A	-4.15465	2.16422e-09
NDFIP1	2.06574	1.51907e-10		AIF1L	-1.60583	4.08029e-09
SNX6	1.57622	1.53873e-10		TRAPPC2L	-2.82927	4.40655e-09
C6orf62	1.83908	2.33497e-10		TUFM	-0.891317	5.03802e-09
LMNA	2.04587	2.67227e-10		LINC00869	-9.392	1.09402e-08
TMSB4X	1.69384	3.88193e-10		MYO18A	-8.50176	1.26944e-08
LAMC1	1.44593	6.5991e-10		NDUFAB1	-0.954858	1.66394e-08
NUP50	1.37663	8.11733e-10		CAPN6	-9.5559	2.69095e-08
PTTG1IP	1.45257	1.81831e-09		PRKCZ	-8.48645	2.69603e-08
CENPF	2.34294	1.88963e-09		NIBAN2	-8.70203	3.09246e-08
S100A14	6.34204	2.44948e-09		KDELR1	-1.77252	3.11592e-08
S100A16	4.19527	3.14245e-09		GCSH	-1.68502	3.24871e-08
RPS6	0.701526	5.50225e-09		LPCAT2	-9.24911	3.2494e-08
SNHG17	1.76954	7.3826e-09		DSEL	-9.47155	3.28329e-08
FTLP3	2.44423	8.13647e-09		USB1	-3.83269	3.65253e-08
MT-ND4L	1.53298	8.19667e-09		GPR32	-8.25664	4.05702e-08
SLC19A2	2.06155	8.51881e-09		BOLA3-DT	-10.2428	5.97647e-08
NODAL	13.2474	9.4631e-09		ERBB2	-4.79877	6.21604e-08
ANXA2	0.982083	1.55815e-08		PPIB	-1.14434	6.88437e-08
KRT8P3	2.88253	1.82739e-08		HIGD1A	-1.13641	7.26002e-08
EIF1	0.992911	1.86682e-08		SDF2L1	-1.67126	7.58331e-08
EPB41L5	3.71218	2.20653e-08		TENM3-AS1	-9.17815	9.83523e-08
CD24	1.8834	2.53116e-08		AIMP2	-2.14373	1.32217e-07
ASAH1	1.53011	3.3625e-08		PGF	-2.34112	1.35681e-07
MYH9	1.74711	3.90794e-08		CMTM3	-7.26024	1.71018e-07
LAMB1	1.25564	3.96124e-08		VGLL1	-2.5189	1.74232e-07
LAMA1	1.4965	4.48202e-08		PFN2	-1.48139	1.98774e-07
PODXL	8.83424	4.97956e-08		ERI2	-8.19038	1.9911e-07
ACTB	0.727429	5.80367e-08		CERCAM	-7.19796	2.04522e-07
NQO1	2.91773	5.90057e-08		VSIR	-7.694	2.20623e-07
FBXO41	12.6732	6.91532e-08		PHKG2	-3.33715	2.23059e-07
OR3A3	5.12481	7.18225e-08		TMEM72	-6.05176	2.41419e-07
SLC3A2	0.866799	8.37366e-08		GJA5	-4.07531	2.61656e-07
STX3	1.97087	1.01035e-07		RPL7AP7	-6.92161	2.89564e-07
FOLR1	1.75344	1.26075e-07		NPIPP1	-7.45638	3.473e-07
RFLNA	6.16661	1.31853e-07		RSL1D1	-0.997911	3.75138e-07
QPCT	5.44017	1.34544e-07		MSRB1	-4.40082	4.55714e-07
SLC7A4	4.28752	1.41611e-07		CSNK2A2	-1.54091	4.63899e-07
SEMA6A	1.37181	1.83214e-07		CASTOR1	-8.49161	4.98106e-07
TPM4	0.88564	1.84735e-07		HNF4G	-6.49051	5.02086e-07
PTMA	0.778611	2.0733e-07		TBC1D8-AS1	-5.71774	5.30034e-07
GRIK1	9.76104	2.14252e-07		CLCA1	-6.67489	5.59205e-07
TECR	0.936583	2.21349e-07		FAM86C1P	-7.27455	5.97173e-07
FEZ2	3.76429	2.62393e-07		ARX	-6.42772	6.0887e-07
CPNE1	1.65091	2.64552e-07		DENND6B	-6.54609	6.20966e-07
ITSN1	1.09991	2.69349e-07		ANXA7	-1.19278	6.38573e-07
SLC7A2	1.22916	3.00924e-07		MATN2	-9.5616	6.47177e-07
SELENOT	1.23044	3.02278e-07		TRIM53AP	-6.06826	6.55944e-07
TLCD4	6.69549	3.29992e-07		MACROH2A2	-10.0724	6.83578e-07
AHNAK	2.13451	3.38992e-07		HLA-DRB1	-9.64438	7.02114e-07
MYBL2	2.48552	4.115e-07		NYX	-4.71634	7.3951e-07
ABHD12	1.4012	4.88312e-07		ADGRA2	-5.86354	7.63117e-07
APLP2	0.902819	5.00325e-07		PRDM16	-5.70181	7.77463e-07
KRT18P48	2.54092	7.08447e-07		LINC01597	-6.28508	8.09661e-07
KRT18P38	2.65273	7.71307e-07		AKAP6	-5.00872	8.10801e-07
SLC7A8	1.12289	7.9858e-07		COL17A1	-5.33086	8.11847e-07
LRRC37A16P	7.86984	8.59845e-07		ZNF85	-10.1981	8.69004e-07
CDX2	13.3525	8.78457e-07		KU-MEL-3	-6.03847	8.72738e-07
PABPC1	0.845914	9.04956e-07		ARSF	-5.37836	8.9811e-07
RAB8A	1.14537	9.30952e-07		GRM3	-4.47515	9.13662e-07
SNX2	0.861391	9.56273e-07		PM20D1	-5.541	9.16053e-07
TAGLN2	1.78712	1.10052e-06		HYAL4	-9.91079	9.19249e-07
FAM107B	5.06764	1.16803e-06		KYNU	-8.4186	9.27079e-07
NECTIN2	1.26527	1.1845e-06		LINC02709	-5.7678	1.05457e-06
KRT18P17	2.54992	1.20479e-06		DSN1	-4.68633	1.11309e-06
GATA3	1.07985	1.24974e-06		MTMR9LP	-5.31935	1.21753e-06
MYOF	2.49288	1.27842e-06		SYNGR1	-7.08543	1.29173e-06
TUBB4A	5.73047	1.34663e-06		APOBR	-5.1713	1.2955e-06
HIC2	1.32176	1.36866e-06		ADAMTS1	-4.77388	1.38875e-06
CSNK1A1	0.889442	1.40652e-06		TAS2R64P	-5.45586	1.39497e-06
MDM4	2.15374	1.53049e-06		MYBPHL	-5.44323	1.48999e-06
DENR	1.27907	1.53585e-06		OLFML2A	-5.44836	1.49369e-06
NLRP7	1.42042	1.65877e-06		TNFAIP3	-4.87863	1.5524e-06
PRSS23	5.26794	1.71809e-06		CDK7	-1.91145	1.55608e-06
CPSF6	0.95191	1.80454e-06		HMOX2	-2.87411	1.58869e-06
FTH1P8	1.8834	1.86815e-06		RNF112	-5.55688	1.59634e-06
AK4	3.85073	1.90443e-06		AP1S3	-7.50455	1.63179e-06
GABARAPL1	3.01803	1.90485e-06		TAF11L11	-5.37472	1.64298e-06
MT-ND5	0.627474	1.93188e-06		MAT2A	-1.67663	1.74624e-06
TPM3	0.700583	1.97602e-06		LCP1	-2.27156	1.8057e-06
UPP1	1.60017	1.98334e-06		SLC25A34	-5.47451	1.83832e-06
KRT18P11	2.41379	2.04498e-06		MAGEC1	-6.06438	1.91471e-06
TALDO1	0.625614	2.12144e-06		NRBF2P5	-5.43443	1.97453e-06
PDLIM1	2.19	2.2621e-06		MMP15	-10.0758	2.13324e-06
NCOR1	1.20966	2.42966e-06		PDGFB	-11.4081	2.27755e-06
ABCG8	12.3257	2.51746e-06		GFER	-2.52361	2.29355e-06
SRRT	0.923639	2.53995e-06		CD68	-8.05036	2.33951e-06
FA2H	6.22093	2.5627e-06		LINC02733	-5.16144	2.36366e-06
B3GNT2	1.82964	2.70506e-06		VIPR1	-5.25929	2.39564e-06
STMN1	1.09806	2.77057e-06		CCNE1	-1.94787	2.45702e-06
SC5D	2.379	3.2679e-06		IQUB	-5.69806	2.56543e-06
TSPAN18	5.366	3.30361e-06		KASH5	-5.5677	2.61299e-06
S100A6	3.02316	3.30438e-06		LNPEP	-8.62396	2.63906e-06
TACSTD2	2.2967	3.95615e-06		CYBA	-5.74234	2.68657e-06
TET1	1.31454	4.09706e-06		PAQR8	-10.7129	2.86777e-06
HAVCR1	2.14637	4.12856e-06		RPL29P4	-3.67727	2.91736e-06
NPC2	1.44899	4.21029e-06		TCEA3	-9.75982	3.1295e-06
MDH2	0.614636	4.28517e-06		LINC01958	-4.9829	3.17173e-06
ALPL	8.03017	4.35235e-06		MYO7A	-5.23101	3.326e-06
TINCR	3.64614	4.50524e-06		MST1	-8.81542	3.48719e-06
NRXN3	5.72563	4.68707e-06		ABHD14B	-9.51238	3.78791e-06
DAB2	2.15192	4.72764e-06		TSPEAR-AS1	-5.42461	3.81979e-06
LSM14A	1.34506	5.01523e-06		GOT2	-1.17852	3.85261e-06
ANAPC11	1.02296	5.02185e-06		MT1X	-5.1492	3.93431e-06
JARID2	2.09548	5.45063e-06		NET1	-1.99771	3.965e-06
ENPEP	2.92893	5.46824e-06		FOSB	-10.5716	4.03079e-06
ARHGAP29	1.86941	5.5737e-06		GRIN2D	-7.4955	4.05844e-06
FNBP1L	1.75934	5.66041e-06		CCND1	-2.13644	4.10906e-06
NPNT	10.4587	5.84173e-06		SLC12A4	-6.22568	4.21871e-06
PHKA1	2.75114	5.87516e-06		UCHL3	-0.961194	4.22174e-06
WAC	1.37633	6.13914e-06		NPIPA5	-6.22435	4.31193e-06
CTNNA1	0.668507	6.98777e-06		TPM3P6	-5.71002	4.40407e-06
ITGB1BP1	1.45973	7.26116e-06		RADX	-9.73066	4.80962e-06
HEBP1	7.42054	7.34114e-06		CLEC1A	-5.34993	4.98109e-06
RABGGTB	1.19933	7.43549e-06		MDFI	-7.17548	5.08652e-06
TNFSF9	6.27836	7.69805e-06		GNE	-6.24301	5.14116e-06
CEBPA	1.71411	7.73939e-06		LINC02583	-8.17095	5.23854e-06
STON2	3.75203	8.10406e-06		RELL2	-8.36862	5.40999e-06
RASEF	7.08192	8.4345e-06		PDE4D	-6.69264	5.4847e-06
RPL13A	1.10467	9.06771e-06		KRT80	-11.9415	5.5847e-06
CTSB	1.23831	9.99064e-06		MMP24OS	-7.6741	5.62749e-06
CADM1	5.31013	1.11038e-05		SEC24B-AS1	-6.19967	5.62929e-06
DST	1.5307	1.11835e-05		NOP14-AS1	-8.49613	5.65451e-06
HMOX1	0.994789	1.16767e-05		VPS9D1	-7.65724	5.70069e-06
CALM2	1.42389	1.18551e-05		ZNF607	-9.58056	5.74642e-06
KRT18P29	2.24627	1.19048e-05		BRK1	-1.27358	5.79235e-06
EWSR1	0.795105	1.20663e-05		SCUBE3	-7.76672	5.85887e-06
MAN1A1	5.58471	1.22123e-05		H2BC12	-5.41243	6.08428e-06
ITGA3	6.18822	1.26082e-05		VKORC1	-1.57693	6.2324e-06
DESI2	1.14576	1.3226e-05		BPHL	-9.01256	6.47582e-06
ZFP42	1.10622	1.37581e-05		ZNF300	-6.38544	7.0736e-06
WNT5A	8.14757	1.39785e-05		CHP2	-6.46659	7.37371e-06
RANBP2	1.03899	1.44772e-05		SLC13A3	-9.16082	7.42443e-06
NECTIN1	1.56808	1.48385e-05		CALHM2	-8.90274	7.52742e-06
PCDH1	5.2104	1.50358e-05		CTSC	-0.976738	7.58195e-06
FTH1P20	1.82466	1.65592e-05		ERVE-1	-8.68462	7.65847e-06
AQP7	6.07966	1.78269e-05		THOC6	-2.09482	8.2984e-06
SMOX	2.3437	1.78929e-05		CLUAP1	-8.74103	8.73727e-06
MDM2	1.35409	1.81168e-05		LTBR	-3.92625	9.01251e-06
EPHA1	5.62096	1.82729e-05		TLE5	-5.94488	9.06492e-06
OLFML3	6.07735	1.86321e-05		PCDHAC1	-6.28278	9.12955e-06
RAB31	1.2816	1.92455e-05		RPS2P5	-2.80692	9.1722e-06
TRAF4	0.887157	1.95595e-05		EFHD2-AS1	-6.01815	9.76072e-06
CTTN	0.923828	2.02175e-05		RTRAF	-0.769877	9.7693e-06
ATP12A	11.3435	2.1267e-05		MTHFR	-8.43714	1.03001e-05
RAD54L2	1.49521	2.2178e-05		PALM3	-9.43091	1.05472e-05
ATP5F1A	0.609896	2.34791e-05		PLD6	-10.4514	1.1047e-05
NLRP2	1.09929	2.52462e-05		KCNH1	-6.84993	1.15469e-05
QKI	1.36757	2.59873e-05		CDH5	-8.80335	1.17178e-05
PRDX1P1	2.457	2.6066e-05		LSG1	-1.25114	1.20999e-05
DYNC1H1	0.919451	2.65431e-05		FARSB	-1.04507	1.21845e-05
LLGL2	2.79277	2.69302e-05		COLGALT1	-2.14069	1.22301e-05
SH3KBP1	1.26741	2.73404e-05		SULT1A1	-8.92752	1.26376e-05
ZNF197	7.82176	2.89299e-05		INAFM2	-9.68163	1.37586e-05
FILIP1	5.05016	2.90729e-05		ZNF20	-6.51838	1.39953e-05
BTF3L4	0.939953	2.9232e-05		PDE4A	-7.78952	1.43038e-05
BNIP3	0.920752	2.97416e-05		YARS2	-2.57771	1.44688e-05
EFR3B	9.40769	3.02361e-05		DPP7	-9.85339	1.45462e-05
DTYMK	0.739973	3.14843e-05		NME3	-4.7435	1.47671e-05
GOLGA4	1.17893	3.21755e-05		IGSF9B	-7.94373	1.61532e-05
ADAM10	1.29735	3.29431e-05		ILF3-DT	-8.55747	1.63936e-05
GPLD1	4.98569	3.30969e-05		LIPT2	-8.15452	1.67406e-05
MED10	0.990341	3.31587e-05		PPARG	-1.65455	1.70382e-05
ACSL3	1.63384	3.35958e-05		COL27A1	-9.41615	1.72469e-05
FTH1P11	1.9463	3.40586e-05		ITGB8	-7.31172	1.74826e-05
KRT18P15	1.93462	3.53298e-05		LDHA	-0.732983	1.75163e-05
RHPN2	4.48675	3.60675e-05		DNAJB11	-0.99844	1.76511e-05
ISCU	0.90662	3.6208e-05		WLS	-1.65265	1.78393e-05
TXN	0.737936	3.63671e-05		PLEKHG4B	-4.19726	1.82817e-05
DNAJC15	1.1718	3.70593e-05		IL1RAP	-8.8931	1.83509e-05
CXADR	5.05082	3.73897e-05		PCOLCE	-7.6841	1.93922e-05
TRIML1	2.49131	3.83132e-05		SMO	-9.05257	1.94851e-05
RESF1	2.65021	3.90377e-05		PUS10	-7.29423	1.96859e-05
ALPP	3.30799	3.92913e-05		AARS1	-1.77387	1.97105e-05
KHDC1L	3.35816	4.02897e-05		TSPO	-5.49236	2.01629e-05
FTH1P10	1.76352	4.15921e-05		SYNE4	-8.62887	2.03932e-05
C19orf48P	0.988502	4.28467e-05		TCTA	-6.39078	2.04211e-05
S100A10	2.27095	4.35825e-05		TMEM44-AS1	-7.36504	2.0649e-05
GJC1	3.00695	4.71147e-05		PSMD7	-1.23068	2.11676e-05
CLIP1	1.62673	4.73409e-05		IFIT1P1	-5.72371	2.21962e-05
ZNF502	5.7797	4.75221e-05		FAM218A	-7.90681	2.26024e-05
PPP1CA	0.727111	5.07186e-05		ODC1	-1.35524	2.30744e-05
ZNNT1	4.39355	5.12279e-05		MTCYBP3	-7.71654	2.35943e-05
TMEM131	2.35536	5.21955e-05		RNF157	-8.14884	2.39714e-05
AGL	1.24041	5.47828e-05		USH1C	-9.994	2.39789e-05
WSB1	0.837409	5.48496e-05		KATNB1	-3.9101	2.47708e-05
ASB15	12.6562	5.50748e-05		PKD1	-8.31872	2.51645e-05
RNF17	5.13142	5.61496e-05		YY2	-5.70757	2.52592e-05
SLCO2A1	4.09297	5.61881e-05		FMN1	-10.0527	2.5652e-05
TLE3	1.26714	5.63853e-05		RPS15A	-1.34585	2.60596e-05
ANKRD10	1.21259	6.00712e-05		AGA-DT	-6.54777	2.66382e-05
CHD4	0.839061	6.23185e-05		RPS13P4	-6.30403	2.72291e-05
KRAS	2.36714	6.28419e-05		H2AJ	-2.75659	2.75068e-05
CAVIN1	7.92975	6.31725e-05		IFT172	-9.62039	2.81798e-05
CCDC174	2.64732	6.51192e-05		RBBP7	-1.83382	2.82021e-05
MICA	10.8185	6.62489e-05		SH2D7	-6.91804	2.82663e-05
TBC1D1	2.54742	7.57428e-05		IGBP1C	-6.72576	2.85244e-05
ATP2B1	1.39545	7.63515e-05		RAB13	-5.28242	2.86062e-05
SPIN4	2.94519	7.64452e-05		ZNF98	-7.4505	2.89618e-05
TULP4	1.54726	7.82923e-05		NUDT12	-10.4209	2.97456e-05
NOTCH1	6.10236	7.97189e-05		PRDM5	-7.43879	3.03372e-05
SPTAN1	1.67077	8.2606e-05		MAGEA8	-10.3566	3.03452e-05
ATP6V0A4	3.9736	8.44182e-05		FBXO17	-6.9944	3.04711e-05
GADD45G	3.94312	8.55055e-05		SMOC2	-8.86004	3.06413e-05
F2RL1	2.97407	8.5558e-05		SOX2-OT	-5.53612	3.07178e-05
LRP2	1.62428	8.78468e-05		C11orf68	-8.9838	3.20095e-05
FAM135A	1.71545	8.88863e-05		CGB3	-10.8002	3.22581e-05
CHP1	0.753193	8.90293e-05		ZBED10P	-10.0895	3.2345e-05
PCBP2	0.866017	9.02658e-05		ZC3HAV1L	-7.60221	3.3762e-05
DUSP6	6.54883	9.04555e-05		ESRRG	-7.81807	3.3847e-05
CCDC150	2.5834	9.08484e-05		PAGE4	-9.07318	3.63021e-05
FUT8	1.48249	9.62746e-05		NHS	-8.4614	3.6447e-05
PLEKHA6	3.74262	9.71542e-05		COL3A1	-5.58489	3.65442e-05
ARL16	1.54919	9.86393e-05		MRPS34	-1.26704	3.66229e-05
PTTG1	1.15999	9.90591e-05		ATIC	-0.784031	3.7084e-05
MALAT1	1.32946	9.92495e-05		NDE1	-6.41434	3.73044e-05
BNIP3P1	1.85097	9.93586e-05		SRD5A3-AS1	-6.2804	3.73356e-05
EIF4EBP2	0.95832	0.000100383		GAS8	-8.01025	3.74431e-05
GJA1	1.86504	0.000107153		PTGIS	-6.74949	3.76054e-05
GSTP1	0.634929	0.000107446		SEPHS2	-2.04944	3.80013e-05
C14orf119	0.783048	0.000113549		ICAM1	-10.1242	3.80423e-05
HECW2-AS1	4.95767	0.000115371		POSTN	-7.1846	3.86939e-05
AP3S1	1.06261	0.000116656		NCKAP1P1	-6.4655	3.87615e-05
JADE1	1.46893	0.00011699		DPY19L2P3	-7.98614	3.8913e-05
ARHGDIA	1.03922	0.000117094		GPBAR1	-6.35508	3.91376e-05
FABP3	4.87453	0.000117134		LINC01960	-11.8818	3.95588e-05
ZNF90	1.7841	0.000118148		RNF207	-9.37084	3.9599e-05
SNHG29	0.667058	0.000118149		USP10	-1.05329	3.99565e-05
SMPDL3A	2.86275	0.000118732		FBXO22	-1.04623	4.15094e-05
SGPL1	1.57801	0.000120002		ZNF512B	-8.63564	4.25082e-05
DYSF	2.63256	0.0001214		SEMA4G	-8.81665	4.26727e-05
LMAN2	0.671304	0.000125742		TMEM229B	-7.21466	4.28016e-05
PSD3	4.42676	0.000126254		BCAR4	-6.25812	4.28712e-05
OR8D2	5.87947	0.000127146		SLC26A2	-9.48789	4.31755e-05
CHD2	1.38645	0.000127344		BCAP31	-1.1906	4.34065e-05
SEC63	1.58079	0.000131748		ERO1B	-9.17851	4.39901e-05
PHIP	1.21131	0.000133488		NCAN	-6.73845	4.44444e-05
KIAA0232	2.59635	0.000134542		PRDX4	-1.04466	4.445e-05
TKT	0.67192	0.000135907		SCAMP5	-8.30864	4.53845e-05
HMGB3	1.39316	0.000136264		BANK1	-5.31529	4.60077e-05
ERVW-1	1.64507	0.000142757		LGALS3	-3.5018	4.64493e-05
SPIN1	0.988848	0.000143173		CYB5A	-1.46764	4.69154e-05
ITPR2	4.9865	0.000148922		PAICS	-0.838938	4.6949e-05
ATP11A	1.10645	0.000149149		KARS1P1	-6.56148	4.70049e-05
NR4A2	6.1502	0.00015127		ZNF446	-9.04182	4.82259e-05
PRDM1	7.36154	0.000152043		RPL22L1	-1.75296	4.82346e-05
NUFIP2	1.24346	0.000152619		PHLDA2	-4.08531	4.83899e-05
ABCB4	10.4754	0.000153735		BEAN1-AS1	-5.93864	4.97381e-05
ZYX	1.47753	0.000154673		SFXN4	-2.21873	4.97955e-05
EFNB2	4.92092	0.000157345		LINC01127	-7.19063	5.09915e-05
CTH	1.8072	0.0001602		ADGRG2	-7.95859	5.1113e-05
EIF4E2	0.696201	0.000162358		PCED1B	-8.00138	5.1407e-05
SMAD5	1.45757	0.000171651		TCEAL1	-9.10598	5.15455e-05
ASAP1	1.26383	0.000178626		ZNF781	-8.75361	5.16628e-05
TJP3	2.00628	0.00017923		NAE1	-1.16233	5.17011e-05
CTBP2P8	8.16077	0.000181387		CHMP4B	-6.48486	5.24442e-05
RCC2	1.28633	0.000184141		MED28	-1.10297	5.26346e-05
KLLN	5.2556	0.000185806		MPV17L	-8.97062	5.32083e-05
HIVEP2	4.54912	0.000188549		NOMO3	-5.92729	5.32612e-05
YBX1	0.800375	0.000192853		EEF1AKMT1	-5.00308	5.32979e-05
NSMCE4A	1.24888	0.000199904		SMC2-DT	-6.57309	5.49806e-05
NUSAP1	1.30841	0.00020095		ATP13A3-DT	-9.50609	5.52829e-05
TAX1BP1	1.142	0.000201164		FAM86C2P	-8.09467	5.57038e-05
EHD4	1.51005	0.000203903		CGA	-7.10447	5.57244e-05
FBXL21P	4.54238	0.000204151		RASAL2-AS1	-7.48136	5.65381e-05
BUD31	0.73806	0.000205098		NMRAL1	-3.28805	5.70003e-05
PINCR	7.31577	0.000212662		NMNAT1	-8.15301	5.72477e-05
LRRFIP1	1.08216	0.000218571		GLRA3	-8.0001	5.77149e-05
CFAP251	4.24962	0.000220142		TEK	-9.89695	5.83019e-05
IER2	1.24588	0.000221305		CLEC2L	-7.47583	5.83045e-05
CLTC	0.606069	0.000224661		DNAJA3	-2.16371	5.84046e-05
ANKRD17	0.956945	0.000228493		CD164	-0.78534	5.93333e-05
PVT1	1.88897	0.000228944		SH3RF2	-9.37997	6.1269e-05
COPE	0.610758	0.000233602		XDH	-7.0499	6.25362e-05
ASAP2	8.42965	0.000236773		MAP2K6	-8.63945	6.25832e-05
LINC02582	6.88427	0.000237544		CLEC11A	-6.70984	6.28954e-05
PLEKHO1	4.37921	0.000238682		ZMPSTE24-DT	-9.04736	6.35964e-05
PCMTD1	3.31553	0.00023895		ZC3H7B	-5.75828	6.37058e-05
SUSD2	4.30952	0.000242364		ZNF324B	-9.29304	6.41973e-05
ID2	1.62958	0.000243907		LNX1-AS1	-8.27607	6.43844e-05
FBL	0.784154	0.000247869		ZNF10	-8.33998	6.49675e-05
CYP2S1	2.64032	0.00025424		DRAXIN	-7.01787	6.51649e-05
FRMD4B	3.38953	0.000254283		ZNF738	-2.6977	6.51692e-05
UBXN1	0.748404	0.000255914		ZNF471	-8.06267	6.56938e-05
LINC01364	5.68107	0.000257875		ASPSCR1	-3.88678	6.6039e-05
HUWE1	0.886445	0.000265223		OPRK1	-8.88962	6.60544e-05
TFAP2A	1.45698	0.000267452		ADAMTSL5	-7.81062	6.67457e-05
MANBA	3.03513	0.000270325		EPO	-7.205	6.6746e-05
SNX21	4.75549	0.000274662		HSBP1	-1.08235	6.71359e-05
TIMD4	4.45992	0.000289456		CDIP1	-8.05734	6.71447e-05
MIIP	0.991703	0.000290654		KIFC3	-9.07441	6.74487e-05
KCND1	6.60878	0.000290901		NUBP2	-1.11619	6.75522e-05
IQGAP1	0.808386	0.000296388		PKD1P6-NPIPP1	-5.44112	6.81291e-05
GOLGA8B	3.90823	0.000300159		RNLS	-8.43218	6.8166e-05
MAX	1.20889	0.000305275		CDIPT	-2.88859	6.83423e-05
PDLIM3	6.36437	0.000307042		MPDU1	-1.62161	6.84591e-05
SALL4	1.38875	0.000308005		ULBP3	-7.54992	6.91938e-05
PRXL2A	1.16351	0.000315515		GRAMD1C	-9.21208	6.94421e-05
TNPO1	0.871035	0.000332708		TFF1	-6.97046	6.9554e-05
PTS	1.2794	0.000340726		HSPA12A	-9.45888	7.15525e-05
HAND1	4.65151	0.00034247		MCM3AP-AS1	-7.10601	7.241e-05
NR2F2	1.76279	0.000347557		OR52N5	-7.67014	7.25264e-05
ATRX	1.25737	0.00035029		MTND6P32	-5.8509	7.3089e-05
PACSIN1	5.4465	0.000357685		APOC1P1	-7.06113	7.36158e-05
RPS13	1.0545	0.000362042		LXN	-6.86336	7.5005e-05
PTPRF	0.990307	0.000362714		ZKSCAN8P1	-7.02771	7.52751e-05
LONP1	1.47596	0.000363424		SH3BGRL	-9.08339	7.57489e-05
CA8	4.61622	0.000364143		FAM217B	-4.40572	7.60255e-05
ZNF284	8.42561	0.000377146		OTUB2	-9.31209	7.6403e-05
TMEM51	6.7797	0.000378037		BNIP3P30	-8.95266	7.69097e-05
FRS2	2.11495	0.000381764		PAPOLA	-0.916989	7.83029e-05
ASPM	1.92251	0.000383085		D2HGDH	-8.57949	7.86531e-05
ANXA2P2	1.90002	0.000393949		NOTCH2NLC	-6.66529	7.89539e-05
RRH	7.20708	0.000398117		TDH-AS1	-9.16526	8.11249e-05
ACO2	1.00394	0.000398186		DDN	-7.28163	8.16963e-05
SLC1A3	1.14799	0.0003992		POM121L2	-6.86504	8.23379e-05
ID1	2.69858	0.000402379		HSD17B12	-0.95985	8.24533e-05
LATS2	2.75987	0.000412763		ARMCX1	-8.49953	8.26469e-05
POLR2A	0.836302	0.000418134		SILC1	-7.28628	8.28466e-05
PYROXD1	2.13291	0.000422212		SLC5A5	-9.44666	8.33857e-05
SAXO2	6.89903	0.000441054		HDHD5	-2.80625	8.43691e-05
TRIM29	4.24656	0.000450108		ZNF239	-9.64344	8.4551e-05
DAXX	0.887523	0.000453368		NAGPA	-3.65582	8.4633e-05
CHMP1B	1.10861	0.000458818		EFHD1	-9.55424	8.46492e-05
EGLN3	2.50107	0.00046682		MTSS2	-7.56062	8.47102e-05
AEN	1.19416	0.000480003		TMEM132B	-7.25334	8.49498e-05
EMP2	3.79143	0.000490344		PTGR2	-7.97464	8.54864e-05
COL6A1	5.71209	0.000491796		H3C10	-6.12176	8.58947e-05
KCNS1	6.21716	0.000501377		MAGIX	-8.96788	8.61031e-05
WASF1	2.38864	0.00052857		STOML1	-9.9757	8.71127e-05
DNMT3A	2.56296	0.000541108		UTP4	-1.64219	8.831e-05
CPSF4	1.81654	0.000541318		LRG1	-8.7832	8.88139e-05
GCH1	3.08252	0.000551969		UNC13D	-8.07182	8.88974e-05
TFAP2C	1.45631	0.000555555		FSD1	-6.18445	8.89633e-05
OAZ2	1.18272	0.000566851		NICN1	-8.9251	8.96972e-05
HMGN1	0.731697	0.000573253		FBXO16	-6.4971	9.01973e-05
POU5F1	5.13044	0.000575453		ZBTB3	-8.75951	9.09936e-05
ARID1A	1.1383	0.000583808		EVL	-6.94514	9.21117e-05
FTH1	1.07509	0.000587487		RPL26L1	-2.48953	9.23291e-05
SDK1	5.34496	0.000602562		S1PR2	-1.85115	9.24222e-05
ENPP1	4.60882	0.000602882		ADAL	-6.96583	9.31449e-05
MIR9-1HG	3.42296	0.00060315		LGR4	-3.09396	9.36642e-05
MTF2	1.23573	0.000603552		DNASE1	-6.88174	9.4272e-05
GOLGB1	1.04678	0.000619778		FN3K	-6.74352	9.43877e-05
ACOXL	3.69325	0.000632806		HSPB7	-9.62639	9.53215e-05
CACNG4	5.05155	0.000638312		GBP4	-8.63976	9.55436e-05
PDGFRL	5.85177	0.000645912		LRRK1	-8.25943	9.56089e-05
GAS7	5.5793	0.00064729		C1orf74	-6.22023	9.57941e-05
RAP2B	1.15346	0.000651072		ANKS3	-5.91639	9.61693e-05
GLUL	1.03422	0.000661295		PDIA6	-0.707856	9.6293e-05
BCAR3-AS1	6.33288	0.000668234		SSH3	-9.08445	9.63348e-05
NR6A1	0.743424	0.000668408		SNORD14E	-6.10109	9.64254e-05
CROT	5.81806	0.000671083		VSIG10L	-7.90285	9.65832e-05
CCM2	3.37753	0.000682953		LINC01949	-8.92948	9.66971e-05
TNKS1BP1	2.49606	0.000691509		EVI5L	-8.26348	9.74702e-05
AGAP3	2.68231	0.000697345		DUSP19	-9.17874	9.76829e-05
TMPRSS2	3.58284	0.00071253		TBC1D8B	-8.05269	9.78836e-05
NARF	1.3406	0.000715106		PGRMC1	-2.00953	9.89503e-05
ZNF66	2.17175	0.000717147		PDCD5	-1.06224	9.90517e-05
DRG1P1	2.58594	0.000728269		SAMD4A	-8.53974	9.92147e-05
ARL5B	1.26136	0.000737044		CLSTN3	-9.87256	0.000100159
WWC3	3.13012	0.000740436		MFF-DT	-7.53499	0.000100948
GPNMB	7.12674	0.000746387		ACHE	-7.63198	0.000101376
SPTBN1	1.62983	0.000750424		SENP8	-7.86174	0.000102076
ANKRD6	2.93669	0.000756846		HIF1A	-1.16018	0.000103504
YTHDF2	0.654592	0.000757296		MGAT3-AS1	-8.09042	0.000103932
FLNB	1.01654	0.00077457		MYL4	-9.4294	0.000104021
PHOSPHO1	3.82432	0.000795958		PRSS21	-8.12623	0.000105737
PKP2	1.75648	0.000814631		PPP2R1A	-0.699552	0.000107073
NCOA4	0.781499	0.000832047		IST1	-1.29662	0.000107758
GRB10	3.54048	0.000848182		PHETA2	-8.9973	0.000108774
BRD2	0.68129	0.000890304		AGFG2	-8.47919	0.000109979
LINC01260	6.16148	0.000903967		KLHL9	-5.98386	0.000110623
BBS9	2.06848	0.000935348		TDH	-8.95649	0.000110807
PYY	5.86298	0.000947595		C16orf95	-8.65845	0.000111971
PLPP3	1.96656	0.000954415		CRYL1	-9.43381	0.000112702
PRTG	1.98667	0.000960192		TMEM247	-5.63676	0.000113049
PCDH17	4.34494	0.00096364		GPC4	-9.08909	0.000114662
JPT1	0.677249	0.000970937		SIGLEC14	-9.88265	0.00011499
RBM38	1.854	0.000973254		SEC61A1	-0.862653	0.000116569
CLDN10	4.75719	0.000983477		NEURL2	-5.94953	0.000116583
TMEM269	3.79109	0.00100492		SP110	-5.03374	0.000116893
GUSB	2.11864	0.00101872		TSNARE1	-9.36098	0.00011761
PLPP7	6.18253	0.00102535		MARVELD1	-8.95625	0.000119225
SPTB	4.00016	0.00105865		FREM1	-9.3434	0.000120349
NCAPH2	0.902412	0.0010732		DCXR	-1.03757	0.00012099
MTCH1	0.854409	0.00108385		MTCO2P19	-7.33513	0.000121141
PTEN	1.32402	0.00108681		KCNV2	-7.64837	0.000121702
CAPN2	1.48059	0.00109407		TMEM147-AS1	-8.91798	0.000122174
KIF9-AS1	6.37589	0.00109651		POLR3K	-2.29299	0.00012459
SSH2	2.32245	0.00110477		JUN	-7.64129	0.000124819
SESN3	3.85817	0.00111003		LMF1	-7.99555	0.000125262
PHF7	4.7587	0.00111614		RPL23AP36	-6.86253	0.000126453
PIAS1	1.4056	0.00111644		PROSER3	-7.47303	0.00012661
TRIML2	2.13793	0.00114163		CRYAB	-9.47069	0.00012688
DNAJB6	0.631074	0.00116295		SELENOI	-1.63145	0.000127056
SERTAD3	1.13101	0.00116316		CREB5	-6.57095	0.000127904
B4GALT5	2.06338	0.00120591		RBM26-AS1	-6.745	0.000128047
JCAD	3.37461	0.00120767		OGG1	-5.41165	0.000129432
PI4KAP1	2.25833	0.00121252		GOLGA2P5	-9.51036	0.000130547
KLHDC3	0.635009	0.00124767		RNU6-1042P	-6.2385	0.000131256
NEAT1	1.23556	0.00125304		GRIK4	-6.97921	0.000132864
ABCA1	3.75619	0.00125764		SH3PXD2B	-4.50627	0.000133106
WDR45B	0.812129	0.00126449		TTC21A	-7.14946	0.000133108
FAM118A	1.63957	0.00126493		SLC7A6	-1.85514	0.000133516
LIG4	2.61874	0.0012686		LRRC61	-2.2368	0.000133736
SRRM4	4.98568	0.00127345		CENATAC-DT	-8.37498	0.000133883
ACADVL	1.00347	0.00128765		GYS2	-6.96769	0.000135802
SCN8A	4.0734	0.00130588		TMC3-AS1	-7.66995	0.000136334
ZNF132	4.84313	0.00130756		SEPTIN7P1	-8.29378	0.000137077
CALB1	11.8595	0.00131919		ADAP2	-2.62248	0.000137144
REV3L	1.8667	0.00132512		TMEM219	-2.34607	0.000138568
SOCS3	2.97892	0.00134238		EXOG	-6.19957	0.000138874
BAIAP2L1	0.873205	0.00134814		ALG10B	-8.99412	0.000139308
TSKS	3.04182	0.00135587		PIK3AP1	-6.09541	0.00013939
IGFBP3	7.72948	0.00135726		SIRT4	-5.97768	0.00014001
RAB25	1.2376	0.00138628		VGLL3	-9.00783	0.000140632
TAF13	1.01639	0.00139353		MUC4	-11.8859	0.00014112
LRATD2	4.27236	0.00139626		TTLL13	-6.15335	0.000141943
FOXN3	1.60799	0.00140665		NPIPA1	-4.61247	0.000142193
RPL19	0.995448	0.00142165		MICOS10	-3.26654	0.000142366
CDX1	3.07625	0.00142345		MT-RNR2	-1.344	0.000142852
BSPRY	4.657	0.00142679		TRIM9	-8.14795	0.000143095
GLRX	3.04299	0.0014304		ZNF8-ERVK3-1	-7.96388	0.000144438
ADGRL2	3.07112	0.00143738		CCDC171	-8.1658	0.000145229
MAGEB16	4.2486	0.00143992		ANGPT4	-7.97639	0.00014575
ABCG2	1.07545	0.00144031		LINC00664	-8.19024	0.000147617
RRBP1	0.903611	0.00147914		LYRM7	-3.18562	0.000148134
RALBP1	1.20133	0.00148642		MORF4L2	-0.874986	0.000148537
CSNK1E	1.79721	0.00152441		ALDH3B1	-6.28335	0.000148779
GSTM3	2.39903	0.00152839		HTRA4	-6.84278	0.000148784
ZNF695	2.41938	0.00153649		ANO5	-8.82485	0.000148916
ADD1	0.997357	0.00154436		REC8	-9.07472	0.000149368
ECHDC2	2.38939	0.00155779		QPRT	-2.76724	0.000149653
C6orf132	2.17412	0.00156687		LINC03060	-6.91212	0.000149884
SRSF6	0.678429	0.00157047		MCTP2	-9.2742	0.000150249
DDHD1	2.22748	0.00157141		GALNS	-4.86517	0.000150912
RTP3	5.70233	0.0015934		ADCY6	-8.66943	0.000151291
ANKRD20A19P	4.97714	0.00159647		ZNF615	-8.63432	0.000152626
ACIN1	0.914744	0.00160899		SEC11A	-0.686024	0.000154041
CRPPA	3.85289	0.00161701		FAM230C	-6.4066	0.000156101
NARS1	0.635915	0.001624		ATP10B	-8.5859	0.000156695
LIN54	2.49817	0.00163387		HSP90AB1	-0.592876	0.000157358
LARP1	0.760358	0.00163548		ZNF204P	-8.46223	0.000157541
MT-ATP8	1.15347	0.00166026		SLC17A7	-8.36165	0.000158295
PRKDC	0.608937	0.00166913		C2orf74	-5.16647	0.000159516
SPTSSA	3.31948	0.0016828		KRT86	-8.10448	0.000159924
HMGB1	0.655565	0.00169404		CORO1A	-7.04462	0.000161061
LMBRD1	1.38213	0.0017025		XIRP2	-7.6482	0.000161999
HIVEP1	2.4631	0.00171869		GABARAPL2	-1.94891	0.000162193
SMG1	1.13639	0.0017844		RPL34P6	-5.94402	0.000163103
CTBP2	1.60936	0.0017877		PARVB	-5.92084	0.000163486
SMTNL2	3.72012	0.00179772		CACFD1	-8.2366	0.000163999
IQGAP2	3.10353	0.00180273		LINC01446	-7.13583	0.00016458
TMEM167A	0.856212	0.00185055		LINC01448	-6.65356	0.000166017
HHLA3-AS1	3.18454	0.00185344		CFAP47	-9.06938	0.000166067
FKBP4	0.621813	0.00186354		ELF5	-8.70124	0.000166651
NRBP1	0.978373	0.0018647		NACAD	-8.21739	0.00016756
PFKP	0.803551	0.00186888		OR10D3	-7.4086	0.000169398
LHFPL2	3.19221	0.0018889		ACTN2	-8.48829	0.000172539
IMPA2	1.03433	0.0019025		GSTM2	-7.89744	0.00017268
KHDC1-AS1	5.15656	0.00190388		CMAHP	-9.35688	0.00017295
COMMD3	1.80169	0.00192378		KRT8P12	-7.8999	0.000173023
AZIN1	0.857413	0.00196313		RASGEF1A	-8.13934	0.000173283
MCTP1	6.19455	0.00205525		TUBB3	-4.90308	0.000173821
GGNBP2	1.11291	0.00210971		STAP2	-7.28815	0.000173854
VAT1	0.706493	0.00215799		PGPEP1L	-6.71841	0.000174844
TBX3	1.94477	0.00216402		RAB17-DT	-7.90071	0.00017516
SAMD8	1.35113	0.00217199		MIR491	-6.96141	0.000175212
PUM1	0.799527	0.00217569		CCDC113	-8.41313	0.000177576
TES	1.19847	0.00218784		SLC2A1-DT	-7.59294	0.000178802
MAGI3	2.82773	0.00222174		RNPS1	-0.764616	0.00018038
SATB2	3.64754	0.00224468		SNORD46	-6.23377	0.00018122
TM2D3	1.77188	0.00224559		BCL3	-6.52529	0.000181796
PTMAP2	1.19717	0.0022516		CX3CR1	-7.30148	0.000182425
ST3GAL2	3.71439	0.00226217		MRPL43	-1.12519	0.000182672
HOOK3	1.55641	0.00226287		CTNND1	-0.898931	0.000183209
KLHL24	2.18515	0.00226981		TEX19	-7.06252	0.000183344
NXF1	0.962166	0.00230017		NLRP9	-6.73302	0.000184168
GALNT1	2.09074	0.00232489		PPP4R1L	-7.62574	0.00018558
RPL8	0.716337	0.00233772		ZNF594	-9.69533	0.000187593
SSH1	2.12356	0.00238701		TMEM125	-8.84306	0.00018786
SMC4	1.25892	0.00239047		ANGPTL1	-7.38144	0.000187906
AKAP12	2.61707	0.00240457		CFDP1	-2.81809	0.00018815
SOS1	1.55831	0.00241329		PLAGL1	-8.646	0.000189766
WNT16	5.38305	0.00242297		WDR64	-8.07964	0.000191339
CA5B	3.77092	0.0024274		SPDYC	-8.14381	0.000193634
GLB1	1.2589	0.0024311		IL16	-6.28541	0.000194068
SENP5	1.09295	0.00247989		ZNF19	-7.87541	0.000194483
MT-ND4	0.72054	0.00249134		TRGV9	-5.7338	0.000194553
TMPRSS13	2.52406	0.00249717		TAFA4	-7.30293	0.00019495
RPS18	0.885444	0.00252799		LINC01473	-6.64779	0.000195044
OCLN	2.84815	0.00254565		MRC2	-8.78424	0.000195824
IL18BP	3.26977	0.00257504		APOC1	-1.929	0.000196598
SLC7A5	0.763065	0.00257563		MDFIC	-8.19291	0.00019855
NDC80	1.68122	0.00260912		H3C2	-6.23222	0.000198725
NUAK2	1.27017	0.00261551		MAP3K3	-8.35616	0.000198727
CSRNP2	1.9982	0.00261941		ATAD3C	-6.39142	0.000199482
LIME1	4.8877	0.00265814		ZNRF2P1	-6.94074	0.000201448
RAD21	0.645221	0.0026843		INPP4B	-7.46064	0.000202006
YTHDF1	1.38169	0.00270254		MAP3K7CL	-7.51691	0.000203554
TRIM36	4.72035	0.00271989		DUT-AS1	-6.62917	0.00020376
EIF5	0.710587	0.00272188		UFL1-AS1	-7.44988	0.000204413
RAB5C	0.620879	0.00273163		ZNF671	-8.62391	0.000204683
RPL7L1P12	4.01831	0.00275737		NMRK2	-6.37223	0.000205117
PHC2	2.16214	0.00276903		C11orf65	-6.31118	0.000205289
PATJ	2.07878	0.00278987		CYB561D1	-7.79607	0.000205592
ESRG	3.23721	0.00282486		DMTN	-7.05955	0.000206403
SESN2	1.0948	0.00285021		PTPRJ	-8.69081	0.000206611
SCAF11	1.0021	0.00285092		MAML2	-7.61975	0.000207246
MED13	1.37359	0.00286467		CEBPD	-5.43428	0.000207577
ZNF626	1.92743	0.0028707		KIAA0513	-7.84018	0.000207796
KALRN	2.63825	0.00290068		ELL3	-8.44091	0.000207817
GIPC2	5.69778	0.00290917		TAP1	-6.2607	0.000208701
RBM6	1.19842	0.00291289		THNSL2	-8.23249	0.000209092
PPT1	0.629726	0.00292222		LCTL	-6.19684	0.000209659
TROAP	2.32904	0.00293365		TRPM1	-8.02657	0.000210055
CLUH	1.24037	0.00293743		PSMA4	-0.75023	0.000210554
NPAS1	4.82109	0.00293744		SLC25A25-AS1	-8.05661	0.000211183
BRD8	1.95764	0.0029407		THSD4	-6.03731	0.000212499
MRPL42	0.591988	0.00295214		GLIDR	-5.99722	0.000212784
SNCA	4.6407	0.00295816		CAPN12	-6.69651	0.000212997
WNT7A	5.5698	0.0029614		GMNC	-6.27333	0.000213785
PDCD6	1.30208	0.00296656		SMS	-1.18398	0.000215143
AMPD1	6.4894	0.00298088		BMP7	-6.54288	0.000215805
ARHGAP5	1.18398	0.00304199		RPL7AP39	-7.30045	0.000215874
PTCD1	2.09161	0.00308536		HYAL1	-7.78529	0.000215919
ANXA3	1.3083	0.00310293		CIAPIN1	-1.48088	0.000215984
IK	0.770283	0.00314945		CKLF	-5.67719	0.000216124
LINC02204	6.01447	0.00315087		MTND5P26	-7.8118	0.000217363
CRK	0.936497	0.00321861		ATP6V1B1-AS1	-8.01177	0.00021801
FZD5	1.29246	0.00322397		GPRASP2	-7.77842	0.000218537
TP53INP1	2.70495	0.00323684		ST6GALNAC4	-7.53829	0.000220034
ZNF114	1.90311	0.00328823		GLB1L	-7.66096	0.000220378
PYGO1	5.44133	0.00333737		TIRAP-AS1	-6.24176	0.000221408
MLXIP	3.37502	0.003346		GOPC	-2.03008	0.000221583
SKIDA1	2.76017	0.00335473		LINC02732	-8.89212	0.000223285
UGCG	2.24975	0.00335587		TRHDE-AS1	-7.6275	0.000223534
GNAS	0.774132	0.00337493		LINC02904	-8.23097	0.000223544
DNMBP	3.69835	0.00340652		GPR146	-9.50656	0.000225209
TLE4	2.5272	0.0034392		HAGHL	-7.87436	0.000228773
ZMIZ1	2.0219	0.00346902		RPP25L	-4.19014	0.0002297
COL5A1	5.40081	0.00349705		CCDC71	-7.09268	0.000229993
CDK12	0.856941	0.00353794		PEBP1	-0.834519	0.000230077
INA	3.03676	0.00355173		TSPAN1	-6.71971	0.000231641
NEMF	0.897716	0.00356231		FBXL8	-7.83665	0.000232816
BASP1	1.83566	0.0035744		LINC01115	-8.46625	0.00023431
DPPA3P2	0.959517	0.00357963		FLYWCH2	-4.39829	0.000234484
WWC2	1.41538	0.00360458		LINC01291	-7.28454	0.000234507
TP53INP2	3.35055	0.00360594		CD109	-5.83431	0.000234692
SRSF11	0.704451	0.00361917		MIR133A1HG	-8.0864	0.000235038
MBOAT2	4.76274	0.00362791		GGT7	-5.90374	0.000235215
ATAD5	1.81222	0.00363535		SH3TC2-DT	-7.29881	0.000235338
LY6G5C	4.79837	0.00364745		IL27	-8.64358	0.000236204
SLC6A12	3.34049	0.00368226		LNX1	-3.30591	0.000237339
FABP5	1.22534	0.00372521		CFAP119	-6.27183	0.00023755
PEX11A	3.3414	0.00374571		LRRTM4	-8.90566	0.00023857
NHSL1	1.40219	0.00377959		REPIN1-AS1	-6.44025	0.00023983
RPAIN	2.173	0.0038043		OSTC	-0.894957	0.000240666
DCAF6	0.967115	0.00381404		CPED1	-8.3978	0.000241356
SMC3	0.966893	0.00386664		PITPNM2	-7.59494	0.000242017
UQCC5	3.39365	0.00387353		LINC01426	-7.65987	0.000242771
SLC28A3	4.02009	0.00389332		ANKRD9	-7.08689	0.000242944
RREB1	0.964726	0.00390991		LINC00858	-8.24668	0.000242991
SELENOP	3.40074	0.00393615		TMEM179	-9.36594	0.000243287
DCP2	1.12168	0.00395618		APOL4	-9.43467	0.000245125
FECH	1.92219	0.00400736		TNFSF4	-7.10922	0.000246372
KIF20B	1.16186	0.00402613		ATP1A4	-6.18796	0.000246394
DYRK1B	4.45435	0.0040499		SLC12A2-DT	-6.92341	0.000247044
B3GNT7	3.42386	0.00407148		TLCD2	-6.7474	0.000248089
SLC2A3	0.787459	0.00407508		ARL10	-7.5427	0.00024869
WDR26	1.39739	0.00407828		SLC4A3	-7.82976	0.000249065
BCAT1	0.882868	0.00409982		PLIN5	-6.64028	0.000249135
CDC27	0.975605	0.0041254		SAMD12-AS1	-7.45211	0.000250476
MCUB	1.36918	0.0041425		VN1R84P	-6.50152	0.000251485
BTG3	1.34376	0.00419007		CRISPLD1	-7.14197	0.000251671
SIL1	0.981028	0.0042		MIX23	-1.58445	0.000251684
PITRM1-AS1	4.27954	0.00421101		TRPC1	-7.87368	0.000252512
WTIP	3.66596	0.00423045		STAG3L5P	-6.21844	0.000253872
RRAD	3.66084	0.00425138		HCG11	-7.48164	0.000253949
PLS3	0.664902	0.00430183		SULT2A1	-9.24245	0.000255179
TFRC	0.9956	0.00432732		MROH6	-7.12266	0.000255396
DDX3X	0.643933	0.00437941		VPS13B-DT	-8.14166	0.000255642
TMEM79	2.52792	0.00438083		SEPTIN1	-6.82998	0.000256222
PARD6B	1.11227	0.00439716		MAGT1	-2.24854	0.00025684
CCZ1B	1.41905	0.00440432		ANKRD19P	-5.52184	0.000257184
SULF2	3.48097	0.00441515		TRHDE	-8.55929	0.000258297
AFAP1L2	3.76285	0.00441797		LHB	-7.19916	0.000258532
GPR108	0.969996	0.00449505		PSEN2	-5.91229	0.000259497
DPPA3	0.814477	0.00450834		RHOXF1	-7.68251	0.000260351
SMIM10L1	1.01148	0.00453249		TOX-DT	-5.9619	0.000262087
BIN1	1.86507	0.00455827		ZFR2	-8.77512	0.000262294
BZW1	0.620877	0.00460283		POPDC3	-6.62778	0.000262511
RTKN	2.00925	0.00463898		AEBP1	-8.76358	0.000263342
ATAD3B	0.819427	0.00463931		NHERF2	-7.64784	0.00026437
CA2	1.31956	0.00466179		IRAK1BP1	-6.76774	0.0002647
MCOLN1	0.914845	0.0046769		TTC39B	-8.06387	0.000265437
OSBPL8	0.899144	0.00470061		PCCA-AS1	-7.0075	0.000265831
KITLG	3.46612	0.00473359		PLAC9	-5.93864	0.000266225
NFE2L2	1.08084	0.00486602		EPIST	-8.36262	0.000266632
MYO6	1.06832	0.00487786		SLC27A1	-7.87429	0.000267261
ADCY10P1	3.28955	0.00488456		GCNA	-7.3143	0.000268149
SPART	1.78774	0.00489934		KARS1	-1.05323	0.000268274
AFF4	0.805862	0.00494122		DGKQ	-8.9255	0.000268506
PTMAP5	1.01969	0.00497312		TM2D2	-1.15749	0.000269727
TPM4P3	1.34869	0.0050711		HEYL	-9.05774	0.000271421
ARID2	1.25311	0.00507229		CALML3-AS1	-8.67354	0.000272325
NUP210	5.435	0.0050827		CGB8	-8.55701	0.000274076
BRWD1	1.17094	0.00508588		SALL2	-6.92671	0.000274151
PPIEL	5.56124	0.00509639		MORN4	-6.05353	0.000275513
CACNB2	3.57615	0.00511162		CFAP157	-6.22984	0.000276612
UTRN	1.17356	0.00522303		PRAMEF12	-6.37497	0.000277362
SPRY1	7.35495	0.00529366		LSM2	-0.625017	0.000278975
FXR1	1.11713	0.00533777		NHIP	-5.3992	0.000279384
RMND5A	1.06683	0.00535483		CPLANE1	-7.94403	0.000280143
TPST2	1.36733	0.005459		TMEM25	-5.05579	0.000280748
GPS2P1	2.79789	0.00551188		CLYBL	-6.99291	0.00028135
PDS5A	0.752322	0.00557001		ZNF436-AS1	-6.76542	0.000282717
MAP4	0.769683	0.00558999		DDN-AS1	-6.8777	0.00028307
CERS4	2.91203	0.00559809		CLEC9A	-5.54245	0.000283096
CTSA	0.993634	0.00562495		LINC01854	-7.92787	0.000283152
KPNA6	0.613612	0.00565855		DDX4	-7.77633	0.00028342
NAPRT	3.84982	0.00580549		CCDC136	-8.03204	0.00028368
PSPC1-AS2	3.85437	0.00582974		HMCN1	-8.32951	0.000284214
UBE2G2	0.821174	0.00585777		GRIN2A	-7.15438	0.000284401
BVES	5.10868	0.00586195		ASB13	-8.27254	0.000285203
BMF	2.60625	0.00588549		JAM3	-3.48054	0.00028521
NAXE	0.68599	0.00591374		DNASE1L1	-7.13452	0.000285557
SSBP3	1.31153	0.00591832		NPRL3	-3.39373	0.000285799
NCBP2	0.807872	0.00597481		LINC01003	-7.32353	0.000286348
HMGB1P5	1.1886	0.00598484		CTU1	-6.02235	0.000287455
NOCT	1.98139	0.00602522		LINC00334	-6.09769	0.000288194
STX6	1.25281	0.00606028		ZSCAN5A	-6.86389	0.000288898
FST	1.98731	0.00608984		IFFO2	-8.01542	0.000290882
PPP1R13L	1.88664	0.00609694		MYLK3	-7.44566	0.000290983
PNN	0.705181	0.00611896		KLC3	-5.96668	0.000291569
PPL	3.54418	0.00612852		KATNAL2	-8.08052	0.000293275
ARF6	0.915426	0.0061601		ZNF213	-8.84878	0.00029376
TSPAN5	2.86818	0.00620758		NCF4	-7.49485	0.000295624
UBR2	1.15897	0.00621022		ADAMTS7P3	-7.92213	0.000295748
ESYT2	0.977262	0.00624139		SIGLEC5	-9.74155	0.00029685
SPRED2	1.67087	0.00625477		UGT3A1	-8.67261	0.000296963
CRACD	4.00153	0.00631313		SH3TC2	-7.66363	0.000299582
FDXR	1.85942	0.00634348		OMG	-6.85762	0.000299672
ALPG	2.34865	0.00639331		DANT2	-6.79207	0.000300136
NEK11	6.07907	0.00645347		BEAN1	-6.59328	0.000300967
SUN3	1.20058	0.00651174		ENHO	-8.25371	0.000302792
AIMP1	0.949538	0.00656418		HLA-DRB5	-6.25632	0.000303718
CLIC4	0.605591	0.0066615		MAMSTR	-7.83587	0.000303952
SLC25A5	0.664887	0.00666467		MIR647	-6.38248	0.000304784
DNMT3B	0.750189	0.00666587		ERVV-2	-3.44743	0.000305251
PRKAG2	6.338	0.00667821		RALY-AS1	-7.10658	0.000307495
INPP5K	2.03453	0.00670253		ENPP5	-7.56512	0.000307765
MRPS21	1.03967	0.00670582		PIP5KL1	-7.92929	0.000308813
PRORP	1.362	0.00681919		SEPTIN7P13	-5.81092	0.000310112
BYSL	0.610011	0.00685989		LINC01023	-6.67238	0.000310813
EMILIN2	2.57219	0.00689228		CAMK1D	-8.24046	0.000310917
SETD5	0.826558	0.00696643		RASIP1	-8.26758	0.000311963
WDR97	8.51223	0.00697311		MPV17	-1.1753	0.000312398
BCKDHA	1.10648	0.00700515		PLEKHM1P1	-6.72275	0.000312814
NIPBL	0.944999	0.0070611		RPSAP6	-7.35299	0.000313008
LAMP2	0.636951	0.00713106		PCYOX1L	-8.03057	0.000313019
FIGN	1.56943	0.00714107		PLB1	-7.83447	0.000314901
PAIP2	0.626623	0.00715336		IGFBP2	-5.83861	0.000315204
B4GALNT3	2.86864	0.00718626		RNU6-522P	-6.19475	0.000316233
PRSS8	1.16505	0.00724823		CPZ	-6.29453	0.000316495
GALNT10	3.03931	0.00728411		ALOX15	-7.49933	0.000319141
ZDHHC20	1.17164	0.0072863		LINC00240	-7.15437	0.000319907
SUGP1	1.22325	0.00728666		CYP2U1	-7.59815	0.00032142
RPS19	0.680812	0.00728707		GLYCTK-AS1	-6.29096	0.000323282
GDF15	2.73322	0.00732957		ZNF182	-7.73277	0.000323393
BMS1	0.646248	0.00735384		HLA-DMA	-6.37059	0.000324427
SKIL	1.46971	0.0073651		APLP1	-8.54383	0.0003277
UNC5B	3.83479	0.00740504		LINC02432	-7.94149	0.00032806
INTS6	1.77309	0.00743756		URB1-AS1	-7.28943	0.000328347
HSBP1L1	2.312	0.00758469		LZTFL1	-8.37961	0.000328488
TSC22D1	0.680096	0.00760004		TMEM45A	-7.33857	0.000328637
RPS6KB1	0.80205	0.00766957		PNP	-1.19858	0.000328725
AP1M2	0.970736	0.00768942		ARPIN	-7.73781	0.000330009
ARL6IP4	0.806255	0.0077172		TTC30B	-7.44898	0.000331265
AGER	3.84582	0.00780309		SMIM47	-5.70516	0.000331334
SQSTM1	1.03443	0.00780976		A1BG-AS1	-7.6537	0.000331869
RPS27L	0.829435	0.00784225		PLCG2	-8.23301	0.000333481
MIR34AHG	2.90042	0.00784539		CILP2	-7.79468	0.00033363
ATF7IP	1.11861	0.00787459		POU2F3	-7.94151	0.000333648
RSRC2	0.866877	0.00792426		GAL3ST1	-7.55811	0.000333702
C1orf109	1.70318	0.00792906		CACNA2D3-AS1	-6.68193	0.000334524
RGPD8	3.10624	0.00799002		DACH1	-6.99244	0.000335504
RYBP	1.2404	0.00800171		LINC02700	-7.50404	0.000336342
ARHGAP35	2.62953	0.00800532		CLIP3	-6.1231	0.000337745
CTBP1	1.10206	0.00802374		GOLGA8UP	-6.11363	0.000339907
TPX2	0.928285	0.00805109		FUBP1	-0.742006	0.000340111
SKA3	1.60845	0.00810069		RGL3	-7.63535	0.00034048
STX7	0.980495	0.00818472		PLN	-7.28346	0.000340981
LINC01416	4.26235	0.00820749		PAN2	-6.63417	0.000342862
ATF1	1.6886	0.00820911		SLC22A18	-7.55871	0.000343005
LINC02237	3.03151	0.00821234		CRIP3	-6.32269	0.000343564
GAS5	0.831398	0.00826712		MACROD1	-6.69025	0.000343894
NOL4L	3.1172	0.00829705		KREMEN2	-6.72785	0.000343942
CCDC15	9.08145	0.00834401		GLYCTK	-7.74726	0.000344555
ZNF496	1.68504	0.00846957		KLHL31	-5.88824	0.000344674
EPS8L2	2.63137	0.00849586		PAOX	-7.04295	0.000347485
ACAP2	1.23198	0.00853864		BFAR	-2.09011	0.000348211
CNOT2	1.05176	0.0085807		CHMP1B2P	-7.37821	0.000348243
NPBWR1	4.19949	0.008585		MORF4L2-AS1	-6.80362	0.000349188
H19	1.04023	0.00862762		LIPC	-6.81617	0.00034949
UGT8	3.62623	0.00865972		SV2A	-8.48254	0.000349777
ANOS1	4.80391	0.00867065		H3-7	-7.42416	0.000351859
NELFE	0.631629	0.00871393		RTEL1	-6.47325	0.000352633
IQCB1	1.85324	0.00880901		QSOX1	-1.94197	0.000354099
ATP11B	1.87994	0.00887225		EXOC3-AS1	-6.80546	0.000355398
ANKRD37	3.46231	0.00896196		THAP7-AS1	-6.49551	0.000356534
CKS2	1.25695	0.009018		STX11	-7.79855	0.000359695
ARHGEF26	2.5845	0.00902093		TMOD1	-8.08315	0.000359932
R3HDM2	1.83497	0.00904757		C11orf24	-2.15929	0.00036028
ANLN	0.848973	0.00913471		MRGPRX1	-1.44612	0.000360382
IFNAR1	2.52653	0.00915873		PIGHP1	-5.98069	0.000361059
CELF2	3.11496	0.00917006		LINC01579	-6.23123	0.000361689
FTX	1.4123	0.00943859		DNAH17-AS1	-7.78063	0.000363522
INSR	2.827	0.00953991		LINC00847	-7.49735	0.000363573
EAF2	3.51625	0.00965963		RAB40B	-7.4005	0.000364742
ANXA8	3.07113	0.00967609		CYB561	-4.54247	0.00036671
GATA2	0.657272	0.00974755		ATXN7L1	-6.66044	0.000367731
CDC42SE2	1.01442	0.00982986		ZNF599	-6.48848	0.000370584
CUL1	0.701217	0.00985836		BAIAP3	-9.00094	0.000370682
TIAM1	1.37561	0.00990327		AP1S2	-6.98005	0.000370974
SEMA6A-AS1	1.98178	0.00990346		OR2F1	-6.33326	0.000371232
HSD17B11	1.26726	0.00993245		RAG1	-6.75318	0.000372202
H4C3	1.4829	0.010062		ZFP69	-7.32967	0.000372347
PTMAP4	1.19792	0.0100645		PGGHG	-8.02477	0.000372443
BMAL1	4.0985	0.0100744		GDAP1	-8.62279	0.000372942
APPL1	1.4015	0.0100835		BNIP3P28	-6.41501	0.000373698
DEGS1	1.21084	0.0100948		MAP2K3	-3.04698	0.000375159
BMS1P2	2.51789	0.0101252		SIPA1L2	-7.87246	0.000375358
DIABLO	1.11683	0.0101456		ZNF674-AS1	-7.80383	0.000377201
ZNF165	1.37581	0.010156		FNDC10	-6.98684	0.000378141
SUMO3	0.72288	0.0101714		MAP7-AS1	-6.53617	0.00037889
ABCB6	1.16265	0.010188		MYOCD	-7.06656	0.000379156
ZFAND5	0.813336	0.010213		DNAJA2	-1.08803	0.000382688
NBL1	5.18709	0.0102144		CARD9	-8.59922	0.000383392
TRIM59	1.17779	0.0102624		RAB32	-8.30162	0.000383915
BLVRA	3.90058	0.0103419		EVI2B	-6.42675	0.00038526
RPL7AP28	3.55818	0.0103567		CFAP46	-7.52455	0.000385578
NUDT19	4.02894	0.0104104		NUTF2	-0.653566	0.000385666
H3-3B	0.594417	0.0104126		ARHGEF10L	-9.29464	0.000386596
MTUS2	6.8949	0.0104342		OR52N3P	-7.04207	0.000387714
MDN1	0.836559	0.0105147		CREM	-1.74997	0.000388998
RGCC	4.50344	0.010516		ADAM28	-6.65121	0.000391415
DNTTIP1	1.24094	0.0105339		SLC2A10	-8.46054	0.00039145
TNFRSF10B	1.62184	0.0105386		SSR2	-0.778177	0.000392008
MEGF11	3.84583	0.0105424		HNRNPMP1	-7.70012	0.000392022
RGPD3	2.34059	0.01056		TMEM31	-6.0544	0.000392129
CDC25A	1.45305	0.0105957		OR8B5P	-6.60161	0.000392652
PACC1	1.41963	0.0106		INKA2	-6.34467	0.000393528
MX1	4.22624	0.0106026		MORN1	-7.24623	0.000394011
PROB1	4.63826	0.0106177		FTO	-2.74127	0.000394597
DDI2	1.06477	0.010619		ZNF585B	-7.05559	0.000394688
PRUNE2	5.93939	0.0106286		IFT88	-6.43352	0.000396042
GNG12-AS1	4.77635	0.010684		GCOM1	-8.37977	0.00039636
LYPD6B	3.30327	0.0107069		CARD10	-5.47173	0.000398324
SACS	2.38433	0.0107622		ARL4A	-7.86861	0.000398536
CASP6	1.30877	0.0108677		MTND6P18	-6.25462	0.000398761
SERINC1	0.885167	0.0108697		FAM156A	-6.06572	0.000398886
MTATP6P1	0.608633	0.010893		COL4A3	-7.06887	0.000399636
RAD23B	1.07323	0.0109236		PAQR4	-6.90456	0.000401529
DIO2	3.62918	0.0109549		KIF26B	-6.03443	0.000404077
USP43	2.94336	0.0110076		FBXW7-AS1	-6.17707	0.000404324
ZNF77	3.06437	0.0111357		ARHGAP33	-7.0583	0.000404367
RAB2B	2.23037	0.0111704		IGFLR1	-5.77814	0.00040564
ZNF629	3.87026	0.0111829		CEP19	-7.64174	0.000406427
KTN1	0.63022	0.0112311		H4C8	-9.27839	0.000406605
MKI67	0.887919	0.0112652		ANXA4	-7.37051	0.000407786
POLR3C	1.21847	0.0112783		RASSF6	-8.01284	0.000408787
RAB39A	4.14825	0.011331		DNAJB7	-7.25956	0.000409491
TPM4P2	1.271	0.0113341		ATF6-DT	-6.04169	0.000409591
ZSCAN16	2.44016	0.0115038		SLC38A3	-8.06965	0.000409888
HMGB1P6	1.21637	0.0115531		ADAM32	-6.64145	0.00041174
CHST2	3.16774	0.0116556		LCA5L	-7.30963	0.000412321
ANO6	0.928681	0.0117541		OXTR	-7.60461	0.000412796
KCNV1	3.18223	0.0117683		CDKN2C	-7.86373	0.00041292
BCL2L11	2.50111	0.011771		PRKCQ-AS1	-8.12502	0.000413573
PRPF38B	0.614041	0.011788		LTK	-7.91126	0.000415924
PDXK	1.20362	0.0118007		RPSAP36	-7.17791	0.000417098
CLK3	0.630317	0.0119845		RPL22P24	-6.54357	0.000417909
MRS2	0.702519	0.0120107		CFAP45	-7.94789	0.000417911
FGFBP1	3.39022	0.0120294		PVRIG	-7.96684	0.000419121
TGIF2	1.52485	0.0120546		CYRIB	-0.720788	0.000420287
PLEKHH3	2.78083	0.0121724		PIK3C2G	-7.99122	0.000422234
BRD3	1.17442	0.0122232		SIMALR	-7.38723	0.000422583
NAA38	1.23566	0.0122316		BCAS4	-6.10163	0.000424982
GTF2A2	0.683224	0.0123435		TLCD5	-7.73449	0.000427229
KNL1	1.24171	0.0124251		MTCYBP32	-6.94862	0.000428501
CDK6	0.953656	0.0124733		MYLK	-6.35563	0.000430178
RRS1-DT	4.9598	0.012515		PTCD2	-3.62951	0.000430709
PLEKHH2	5.40594	0.0125245		ARHGEF38	-6.97235	0.000431607
HDAC7	3.0713	0.0125811		NINJ2	-7.55698	0.000432157
CD9	0.734836	0.0127377		KCTD14	-7.7636	0.000432676
BEND7	3.67578	0.0128469		HBE1	-7.50094	0.00043428
CYFIP1	0.780535	0.0128741		MYO10	-1.89131	0.00043502
TTC39C	2.91687	0.0128769		PDZD7	-8.41545	0.000435241
NT5E	4.23418	0.0129636		WDR5B	-7.63411	0.000436657
GPATCH1	2.08822	0.0130406		CDON	-7.2984	0.000437661
CKAP5	0.666415	0.0132501		TXNDC2	-7.16036	0.000438351
MTPAP	0.915476	0.01327		SAMD15	-7.61483	0.000442792
SHB	3.51576	0.0132919		CGB7	-7.80829	0.000444574
LSM7	1.99373	0.0133893		IFT81	-6.96718	0.000444748
HAS2	4.46698	0.0133979		BHMT2	-7.63294	0.000445519
AIDA	1.44102	0.0134232		PROM2	-8.5398	0.000445947
SRSF10	0.628369	0.0136166		RPL23AP18	-6.2722	0.000445962
OR52N4	3.67383	0.0136202		CTAG2	-7.63504	0.000446655
GATA6	2.62825	0.0137026		LINC01719	-6.90907	0.000450999
GDPD1	3.4514	0.0137247		FLVCR2-AS1	-6.26649	0.000452335
DDIT4	2.59885	0.0138088		LZTS1	-8.60259	0.000453575
RNF44	1.3276	0.0138234		CALCB	-9.23193	0.000457335
CDR2L	2.85695	0.0138348		NUDT7	-5.90479	0.000458037
TAF7	1.32248	0.0139534		RUSF1	-6.81752	0.0004582
YAP1	1.1376	0.0139702		LINC01901	-6.51433	0.000458802
TBPL1	0.836982	0.0140497		MAMDC4	-6.62558	0.000460199
ERBIN	1.20085	0.0141572		CCL28	-7.52248	0.00046089
KCTD15	3.12671	0.0142805		CALB2	-6.9971	0.000461732
FAM20B	2.05249	0.0143141		ARHGAP17	-2.0981	0.000463758
ZDHHC3	0.787099	0.0143521		ADCY5	-7.2146	0.000464866
GNPDA1	1.38845	0.0143735		ASH1L-AS1	-5.39393	0.000465168
PHF23	1.56745	0.0144182		ACTR3C	-6.34572	0.000466604
IRF2BPL	2.139	0.0145374		SLC25A48	-6.26883	0.000467189
FAM193A	2.34207	0.0146423		LY6E	-1.69331	0.000467603
AGT	2.8706	0.0146894		DNAAF9	-6.29585	0.000468024
EGFR	2.4005	0.0147117		MINDY2-DT	-6.86912	0.000468085
ZNF106	0.606545	0.0147289		NXPH3	-7.96945	0.000468366
TSPAN15	1.07296	0.014731		OTULIN-DT	-7.83271	0.000471069
RPS3AP6	0.867377	0.0147319		TTC27	-2.33707	0.000472541
HIP1	1.85963	0.0148122		RHOT1	-4.16517	0.000473697
PODXL2	3.30152	0.0148206		USP32P3	-6.63931	0.000475336
ASNSD1	0.85359	0.0148621		SOCS3-DT	-6.54299	0.000475486
GLIPR2	2.6234	0.0148764		GTF2IP12	-5.93776	0.000476262
FBXO25	1.39952	0.015001		NR2E3	-7.10194	0.000476802
TRIP12	0.598477	0.0150222		PROKR1	-6.50493	0.000478003
ZNF35	4.00999	0.0150526		FABP5P9	-6.0923	0.000479188
BOD1L1	1.60309	0.0151595		OR8G3P	-5.49015	0.000479617
ZNF253	2.33512	0.0151865		LINC00390	-6.49806	0.00048087
AADACL3	3.84974	0.0153024		MAP3K21	-6.50494	0.000482049
YPEL2	2.83609	0.0153059		SAC3D1	-4.09402	0.00048217
NDST1	1.43408	0.0153683		DDX11L2	-6.26331	0.00048227
TGFBR3	0.833256	0.0154339		NARF-AS2	-7.33722	0.000482551
TOE1	1.45567	0.0155162		CRYBA1	-5.89766	0.00048325
DPF3	1.87393	0.0155806		RYR1	-6.46647	0.000485797
ZNF486	1.96411	0.0155862		VNN2	-6.10475	0.000486818
COBL	1.17859	0.0156986		DDX25	-7.78607	0.00048817
CEP295	1.68634	0.0157356		HOTAIRM1	-7.56879	0.000489802
UBAP1	1.51944	0.0157494		CFAP418-AS1	-6.94475	0.00049021
NYNRIN	3.32684	0.0158082		DCTPP1	-1.51	0.00049045
SERPINA5	1.23716	0.0158271		ZNF319	-7.55853	0.000490977
BMP4	3.44763	0.0158693		PCDHGC3	-7.51293	0.000497254
ACER3	1.28464	0.0159387		SHROOM1	-6.5475	0.000497477
STON1	2.76889	0.0159823		DISC1	-7.04726	0.000497523
TBCA	0.943423	0.0159861		CLRN1-AS1	-7.26444	0.000497972
BICD1	2.2321	0.0160046		TMEM141	-4.41933	0.000499737
SLC35E1	1.31387	0.0160235		PAX8	-7.50128	0.0005019
PANK3	1.26558	0.0160571		FLVCR1-DT	-6.04871	0.000502803
RPS11	0.954725	0.0160626		HABP2	-6.95037	0.000507275
KCNJ13	4.19798	0.0162074		NLRX1	-7.89078	0.000507646
SERPINB8	3.33221	0.0163163		OTOGL	-7.56634	0.000511275
MARCHF5	1.06705	0.0164463		NUDT16	-2.79843	0.000511669
LOXL2	3.22249	0.0164511		ZBTB8B	-8.23159	0.000513829
CHI3L2	2.494	0.0164936		GPR4	-6.7169	0.000514425
TMTC3	0.646559	0.0165631		LINC01695	-6.93019	0.00051573
TMPO	1.12937	0.0165851		FBXL16	-7.42361	0.000517495
RNF115	1.13804	0.0165986		NUP107-DT	-6.44995	0.000520133
CGGBP1	1.13737	0.0166317		EOGT-DT	-6.76736	0.000520805
PHPT1	1.79574	0.0166771		MYCBPAP	-6.23735	0.000523007
SOAT1	0.709105	0.0167799		FER1L4	-7.74782	0.000523513
ORMDL1	1.55415	0.01684		PRRG4	-7.31875	0.000523974
ACVR2B	1.77307	0.016842		FAM227A	-6.5772	0.000524014
SETD2	0.796939	0.016885		PLP1	-6.20815	0.000526542
HOXD13	4.88033	0.0169273		RN7SKP67	-7.24218	0.000528463
DUSP16	2.9258	0.0169443		B4GALNT1	-7.25003	0.000529198
RPL7AP6	1.18991	0.0170252		GNG2	-6.81633	0.00052949
JDP2	1.76596	0.0171452		KLHDC9	-7.51998	0.000531595
SLC25A29	2.9313	0.0171903		INCA1	-7.10103	0.000531737
SREBF2	1.23085	0.017262		NUDT17	-7.07907	0.000535532
AKAP9	1.02666	0.0174303		FABP5P2	-5.77187	0.000535703
DEPP1	3.12459	0.0174815		LCAT	-6.14195	0.00053819
GRASLND	0.704923	0.0175185		PPP4R3C	-8.50557	0.000539941
DOCK3	2.66044	0.0176462		EFNA5	-7.51056	0.000541241
CNOT4	1.19506	0.0176521		GCNT7	-5.43531	0.000545182
NFXL1	1.26217	0.0176862		SCHIP1	-7.40178	0.000545469
DAPK1	2.08412	0.017718		HLA-DRB6	-6.20735	0.000545525
ZNF404	3.12457	0.0178239		CCDC33	-3.70018	0.000547627
ZNF438	5.30938	0.0180461		NEMP2-DT	-6.05219	0.000548274
RTF1	0.949614	0.0180632		CMYA5	-7.37993	0.000548626
DPH2	1.08763	0.0181364		ABAT	-7.2938	0.000549373
GPATCH8	0.890774	0.018235		ACAP1	-7.61607	0.000550743
UBE2E4P	1.34104	0.0182771		CTC-338M12.4	-5.80724	0.000550809
VANGL1	2.23221	0.0183012		TNS2	-7.11951	0.000550848
DBI	0.648324	0.018493		SKP2	-1.08882	0.000551514
DMPK	3.3581	0.0185036		THRB	-7.08546	0.000551925
TBL1XR1	0.689075	0.0185717		STIMATE	-5.31188	0.00055372
LINC03016	3.1493	0.0187048		NPHP3	-5.926	0.000554191
DCBLD2	3.5637	0.0187262		FCHO1	-6.24897	0.000555494
RHOU	1.07414	0.0187509		MAN1C1	-5.91805	0.000555841
CNN1	2.86356	0.0188101		STRA8	-7.03594	0.000557201
CDC45	1.36813	0.0189286		MC1R	-6.6915	0.000557697
TGIF1	0.714946	0.0189764		CHRM1	-7.27602	0.0005585
MECR	0.741766	0.0189987		IL18	-7.73067	0.00055922
NAALAD2	2.5937	0.0190123		RRAS	-6.97252	0.000559371
PPP4R2	0.672075	0.0191575		NFE2L1-DT	-6.20365	0.000559552
CDK1	1.20119	0.0193444		PLEK	-7.62475	0.000560105
KDM5B	0.694759	0.0194273		NEU3	-5.27078	0.000560587
FAT1	1.762	0.0194681		ARHGEF19	-7.53561	0.000564755
RNF125	3.88298	0.0194691		SEMA3F-AS1	-5.77347	0.000565159
NF2	1.01682	0.0195055		SUCLG2-DT	-8.09103	0.00057237
FAM83B	1.9099	0.0195649		IL20RA	-7.17078	0.000574416
GABRR2	3.02927	0.0195913		IRAG1	-6.6253	0.000576523
TNRC18	2.07199	0.0197521		RAET1K	-6.74881	0.000579754
DYNC1I1	3.07541	0.0198104		PRXL2B	-7.73272	0.000580598
ADAM15	0.799003	0.0198208		H6PD	-8.17981	0.000580973
TET2	1.07906	0.0198703		STARD5	-6.83859	0.000583526
HIPK1	1.24228	0.0199124		COL16A1	-8.28157	0.000583702
ZMYM1	1.43292	0.0199226		HIF1A-AS3	-6.68898	0.00058441
DNAJC1	1.25922	0.0199445		DNMT1	-1.05725	0.000584475
DSG2	0.721093	0.0201787		FAM200C	-7.7888	0.000584733
CASP2	1.46342	0.0202012		SPAG4	-6.63542	0.000586185
GCC1	1.5864	0.0202733		SGMS1-AS1	-7.46307	0.000586508
GATAD2B	2.0174	0.0204426		TMEM243	-2.62463	0.000587184
OXA1L	0.642241	0.0205711		CHTF8	-6.41126	0.00058887
FADD	1.1533	0.0206871		ABCA11P	-6.34278	0.000590283
CYBRD1	3.16827	0.0206925		DPRX	-6.45218	0.000590737
ICA1	2.81293	0.0208033		NPAS2	-7.74317	0.000594123
HACD2	0.802138	0.0208059		CLDN19	-6.0376	0.000594125
PDE1C	1.42619	0.0208285		LINC01224	-6.58304	0.000595678
GIPC1	1.76523	0.020854		TCL1A	-7.14828	0.000597665
LINC00342	3.14936	0.0208953		CCDC159	-7.13229	0.000597713
BCAR3	2.22936	0.0210346		GPR78	-6.0735	0.000597721
TFCP2L1	1.65378	0.0210386		COX4I1	-1.03869	0.000599497
RUBCN	2.22639	0.0210678		ALCAM	-6.55928	0.000601368
ZBTB7C	2.98913	0.0211069		ELMO3	-5.53833	0.000605122
PLD2	1.42252	0.0211853		LINC01806	-6.47409	0.000606362
ZC3HAV1	3.37751	0.0212003		MAPK8IP2	-6.89373	0.000607597
ARL4D	1.97303	0.0212433		KRT8P37	-6.71277	0.000609336
PIWIL2	2.86338	0.0212954		NECAB1	-6.21146	0.000616595
ZNF3	1.97988	0.0213218		DGLUCY	-7.11935	0.000616869
AKAP3	0.607535	0.021604		ULBP1	-7.28198	0.000617113
HOXC13	3.93859	0.0216185		LMO1	-6.86266	0.000618128
MAEA	0.752456	0.0216431		SLC15A3	-7.42785	0.000618452
RPLP0P6	0.618832	0.0216567		PHAF1	-2.50021	0.00061893
ERC1	1.18196	0.0216951		NALF2	-6.65304	0.000622679
BCL6	2.27773	0.0216972		UCHL5	-1.37385	0.000622865
CAST	0.899993	0.0217062		LINC01030	-6.06202	0.000624983
TRPM6	2.70571	0.0217825		SLC24A1	-7.1846	0.000626792
PLAC4	1.3749	0.0218143		GSPT1	-0.996434	0.000626984
CSPP1	1.01634	0.0221352		C2orf72	-5.23565	0.000627956
TEAD4	0.70561	0.0222387		FTCDNL1	-7.45157	0.000629513
PPFIA1	0.646433	0.0224544		LINC01395	-7.19168	0.000629828
ZNF280D	2.98403	0.0225733		PDE2A	-7.16294	0.000631104
NBPF15	1.5497	0.0226265		C19orf44	-6.57845	0.000631375
ARHGAP39	3.64873	0.0228014		BBS5	-6.95042	0.000638449
ANXA8L1	2.78529	0.0228118		EDARADD	-6.93345	0.000640168
PHLDA1	6.34321	0.0228753		LRP3	-7.05476	0.00064217
KCTD12	1.79808	0.022882		RPL7AP43	-6.82728	0.000642753
CASK	2.35237	0.0228932		CD200	-7.99624	0.000643213
MIR25	2.39547	0.0229432		TMEM225B	-7.01519	0.000646518
POLR1D	0.874856	0.023016		SPATA33	-5.11987	0.000652166
FLNC	2.37846	0.023103		GRID2IP	-7.07477	0.000652538
FNBP4	1.15139	0.0232453		CCDC102B	-6.20781	0.000657699
CCDC50	1.00981	0.0233328		MAP3K5	-6.74649	0.000658234
TMEM54	1.13146	0.0235423		PGAP3	-7.3687	0.000659223
ARHGAP40	0.86847	0.0237278		AKNAD1	-6.01234	0.000659315
FRAS1	2.57768	0.0239353		PLCXD2	-7.31871	0.000661452
KLF5	2.16413	0.0239585		ZNF287	-7.18566	0.000664152
BPNT2	1.28662	0.024038		CTSO	-7.11173	0.00066423
CCDC71L	4.62862	0.0241286		MIR573	-5.40916	0.000665328
ZNF148	1.12914	0.0241683		PLEKHN1	-7.40929	0.000667578
CSAD	3.0958	0.024252		ZNF699	-7.76254	0.000669315
ZWINT	0.590703	0.0244338		ATP5MC2	-1.11126	0.00067039
PNPLA6	1.08709	0.0245403		ZNF605	-6.55985	0.000674382
FNIP1	1.56333	0.0246109		NPC1L1	-6.15293	0.000674493
RPTOR	1.57674	0.0247606		SNAI3-AS1	-7.53647	0.000676479
SIPA1L1	0.89107	0.0248226		FAP	-7.40678	0.000677261
CBLL1	1.0559	0.025037		KMT2E-AS1	-6.55919	0.000677698
P2RX7	0.972838	0.0251211		FH	-0.782825	0.000678194
RNF11	1.3865	0.0251639		LINC02635	-5.88578	0.000681053
CPD	2.67605	0.0253446		OSCP1	-6.88349	0.000687578
PHACTR1	2.54605	0.0254244		MAP3K14	-6.7457	0.000689266
SLC38A2	0.688882	0.0254567		PTP4A3	-7.5452	0.000690217
BAX	0.743771	0.0256399		ERICD	-7.35636	0.000693041
CKAP2	1.08853	0.0258735		LIFR-AS1	-6.6583	0.000693614
CIT	1.74514	0.0260189		RBBP4	-0.818748	0.000693712
TRAPPC3	0.643211	0.0260198		CCDC8	-7.5447	0.000696791
PDE7A	1.5938	0.0260631		ABCA2	-6.74428	0.000699674
ATN1	0.852423	0.0261137		GPRC5B	-7.92498	0.000700355
IL32	3.06566	0.0261321		LIF	-7.04214	0.000700414
SLC6A4	1.09839	0.0261832		SPATA6L	-7.04755	0.000702511
PCBD2	5.37919	0.0264083		ALG1L6P	-6.10836	0.000702671
GNS	0.809753	0.0264152		NPDC1	-6.43803	0.00070516
SLC4A2	0.886209	0.0264247		LGALS3BP	-7.9617	0.000705979
AURKA	0.837762	0.0266239		STEAP2	-7.31303	0.000710261
LRRC8A	1.11673	0.0266345		WAKMAR2	-5.98726	0.000714876
TGM2	2.89281	0.0267108		FAR2P4	-6.70584	0.000717209
MCC	4.8419	0.026836		THEGL	-6.32465	0.000720264
SVIL-AS1	1.71123	0.0268736		TCP11L1	-6.77958	0.000721642
MACF1	0.989468	0.0271009		DISP2	-7.76012	0.000722454
RPP25	1.08937	0.0271093		SLC5A11	-7.93885	0.000725001
SLC48A1	2.34788	0.0271561		LOXL4	-6.05622	0.000729707
TBX19	2.78392	0.0271893		IVNS1ABP	-1.31079	0.000730497
HJURP	1.66228	0.0272249		SLC8A3	-6.17215	0.000730571
APOA1	1.40804	0.0273988		FAM106A	-6.43104	0.000730888
AKIRIN1	0.684964	0.0274286		CYB5B	-1.03709	0.000731791
PCBP3	3.80444	0.0275703		COMMD4	-1.13971	0.000733912
RICTOR	1.37743	0.0276954		BHLHA15	-7.19036	0.00073492
BIRC6	0.70801	0.0277292		GBP2	-7.04754	0.000736824
GDF7	0.897847	0.0278299		ANKRD52	-3.22766	0.000741122
LARGE2	1.25511	0.0278486		NRSN2-AS1	-6.50862	0.000741287
COIL	1.39693	0.0278665		CPLX2	-5.91998	0.000742246
RFXANK	1.25904	0.0278684		HOXB13	-5.81524	0.000742307
YIPF3	0.648728	0.0278855		PIK3CD	-7.61327	0.000742475
TOMM34	0.597884	0.0280794		ODAD4	-6.0412	0.000743022
RPL36	0.953807	0.0281266		GALR2	-6.67773	0.000746371
GADD45A	1.543	0.0281407		TBL3	-1.88469	0.00074893
LINC01359	1.56917	0.028321		PRRT1	-6.28157	0.000751663
CCDC70	1.40371	0.0283421		SYT2	-6.3614	0.000752072
PHF3	0.634607	0.0283875		LINC02614	-6.28179	0.000752553
NCK2	0.869904	0.0285059		LY6S	-7.56199	0.000752861
CCDC87	1.13317	0.0285135		GAREM2	-6.10028	0.00075307
DSTNP2	7.45329	0.0285312		PDGFD	-7.81208	0.000753073
RPL15P8	1.3141	0.0286124		RIPOR1	-3.39423	0.000754565
ATP6AP2	0.766163	0.0287209		KDELR3	-5.84498	0.000756154
GCN1	0.630953	0.0288245		KIF12	-6.20461	0.00076292
FIBP	0.690072	0.0288922		PPIL1	-0.934214	0.000763541
MRPL35	0.744819	0.0289055		LINC01068	-6.34225	0.000766458
IP6K2	0.595878	0.0290559		ZNF137P	-7.18989	0.000767174
NUMA1	1.35171	0.0290931		PEG10	-3.86454	0.000768211
TXNDC15	2.20823	0.0291163		EFEMP1	-6.52369	0.000768356
PPP1R9A	2.32976	0.0291228		ZSCAN31	-7.33655	0.000769539
REXO5	3.52962	0.0292068		ZNF382	-6.17689	0.000774975
CAVIN4	5.42137	0.0293538		CGB5	-7.35413	0.000776917
VDAC2P5	0.923105	0.0296117		SUSD3	-7.64407	0.000777255
LINC-ROR	0.643358	0.0296959		TIGD6	-7.07992	0.000780024
RAB3IP	1.44094	0.0297278		LINC02611	-7.55871	0.000780869
FAM177A1	0.782241	0.0297387		LINC02268	-6.08095	0.000782077
PTGES	2.10409	0.029739		CCDC153	-5.76194	0.000782804
ARHGEF1	0.853476	0.0297628		COL10A1	-6.70355	0.000785631
HERC5	2.76807	0.029995		XBP1	-1.48018	0.000787298
POM121C	0.618268	0.0300694		EXTL1	-6.1047	0.000787811
ZBED4	2.25387	0.0301191		FAM86JP	-7.19687	0.000789793
ACVR1B	4.34238	0.0301971		MOK	-6.61845	0.000791042
ZNF763	5.60523	0.030227		MEGF9	-6.18517	0.000793054
BAZ1B	1.14836	0.0303788		SPATA31C2	-6.91698	0.000793899
TADA2B	3.20506	0.0303967		CCT4P2	-6.48469	0.000793992
CHSY1	1.33974	0.0304129		DMKN	-5.80508	0.000794199
LRRC37B	2.83171	0.0304301		CFAP58	-7.64293	0.000799183
CHRM4	0.994245	0.0305832		B4GALT3	-0.933505	0.000800803
RHBG	3.95758	0.030589		DRC7	-6.2439	0.000801504
PTPN20	3.60056	0.0307584		GABRG3	-6.99266	0.00080217
MEIKIN	4.49908	0.0308156		RHOXF2	-5.99429	0.000803431
SNX8	0.812879	0.0308751		LRRC75A	-5.18971	0.000804367
SKA2	0.775673	0.0308808		VAX2	-6.13999	0.000808072
SPDL1	0.898245	0.0309143		B4GALNT4	-5.58101	0.0008105
KMT2E	1.43098	0.0309304		MAGEA4	-7.36026	0.000810909
HNRNPL	0.664379	0.0309528		MIR210HG	-5.76919	0.000811322
LINC02901	3.1019	0.031128		GLI4	-6.10449	0.000812901
CNNM1	1.02129	0.0311548		TSPOAP1	-7.86169	0.000814242
DLGAP2	2.53103	0.0313805		MAILR	-6.08643	0.000816039
KPNA4	1.23845	0.03156		TUBBP5	-5.78861	0.000817801
SMURF2P1	2.32523	0.031618		MIR644A	-5.89982	0.000820004
FASTKD5	0.999429	0.0316915		SEMA4F	-7.32137	0.000821164
PDGFA	1.71407	0.0318225		PIK3R1	-3.40448	0.000821916
GSK3A	1.64271	0.0318252		RCN3	-6.52802	0.000826138
LMBR1L	1.26286	0.0319191		STK26	-2.1457	0.00082827
HDGFL3	3.21427	0.0319733		TXNRD3	-7.74544	0.000829263
AK3	2.19953	0.0320511		RCN1P1	-6.78471	0.000830011
ILKAP	0.761715	0.0321954		HNRNPA1P14	-5.85435	0.000831515
CORIN	3.05384	0.0323461		CCDC60	-7.19549	0.000832373
TBC1D14	1.44019	0.0324222		KCNAB2	-7.42081	0.000834003
MINDY2	0.972184	0.032642		METTL7A	-6.83075	0.000834893
ADNP	0.983169	0.0327537		RRAGD	-6.32067	0.000835791
CEP95	1.47087	0.0327578		DIMT1	-0.851023	0.000838514
SEPTIN7P8	2.33153	0.0330083		GPR19	-6.88912	0.000843496
RWDD2A	2.70899	0.0330588		HSPA12B	-6.5892	0.000845227
ECPAS	0.777033	0.0331797		CLDN23	-6.91996	0.000846658
RNF38	0.94231	0.0336276		PELI2	-6.34944	0.000849119
LINC02476	2.84463	0.0336762		GABBR2	-6.61868	0.000849298
PAPOLG	2.03193	0.0337319		SLC43A3	-6.89604	0.000850522
ZNF331	1.05266	0.0338777		ZNF540	-6.44383	0.000851307
NRK	1.15484	0.0338846		MNX1-AS1	-7.10224	0.000859884
OSBP	1.04646	0.0339206		GBP1	-6.98294	0.000863996
LINC03069	3.07412	0.0339694		RIBC2	-7.32466	0.000867546
ZNF281	1.32648	0.0340302		HTATSF1P2	-6.33594	0.000870702
NOS2	2.38517	0.0340358		DLL4	-6.30863	0.000878214
ANKRD16	2.50312	0.0341958		ZNF248	-5.87241	0.000878861
DACT1	2.92753	0.034835		IL27RA	-8.45978	0.000879469
DIAPH3	1.26304	0.0348881		DLGAP3	-5.58197	0.000879949
RFK	1.00722	0.0349206		MYO16	-7.30366	0.000882089
SPAG5	1.29466	0.0350165		NECTIN3-AS1	-7.82616	0.00088899
PRR4	3.3353	0.0350314		JHY	-6.33168	0.000889466
TRIM22	2.70319	0.0351285		IL1R2	-5.83338	0.000891939
EIF2B5	0.842758	0.0351939		SLC28A2	-6.87963	0.00089246
CD101	1.20268	0.035395		TNFRSF1B	-7.34439	0.000896846
SP2	1.4033	0.0354653		RPL11	-0.68294	0.000899528
PPP1R9A-AS1	3.61878	0.0354946		GCLC-AS1	-5.02792	0.000900925
KIF1C	1.26761	0.0355453		STARD13-AS	-6.92801	0.000902016
TIMM10	1.39401	0.0356265		UBR5-DT	-6.90118	0.00090216
WBP1L	1.56888	0.035697		RAP2C	-2.83241	0.000903359
LETMD1	2.23786	0.0357415		LINC02714	-6.10177	0.000904754
SNW1	0.621675	0.0358326		TOM1	-2.60443	0.00090532
AQP3	1.97324	0.0362848		ZFP69B	-6.75177	0.00090548
TTC32	2.3261	0.036351		TMEM231	-7.50201	0.000908146
PTGDR2	1.45748	0.0363584		NUP93	-1.14008	0.000909455
JAZF1	2.66008	0.036374		KIF21B	-7.08903	0.000909617
FARP1	2.16159	0.0365539		MIR2052HG	-5.82006	0.000910734
NUDT4	0.935216	0.0365818		LINC00115	-6.07622	0.000913942
SLC10A4	2.63754	0.0366606		KCTD9P5	-6.18581	0.000914585
CTSLP1	2.6445	0.0366832		MDH1B	-6.41748	0.000914777
ANKRD11	0.743041	0.0367246		MOCS2-DT	-6.47796	0.000915812
KIAA1614	2.6696	0.0369133		LINC01547	-6.89828	0.000917214
GASK1B-AS1	2.52233	0.0369265		LINC01569	-7.94997	0.000919434
CLPTM1L	0.923519	0.0369324		KCTD7	-7.47593	0.000926813
KLF3	2.31583	0.0370563		KRT81	-7.28357	0.000927321
GDF11	2.29937	0.0371059		C19orf73	-5.41937	0.000927417
RPL22	0.646729	0.0372068		CEBPB-AS1	-6.90369	0.000927562
ZNF229	5.00902	0.0372185		C17orf100	-7.20958	0.000929035
ADIPOR2	0.976443	0.0372878		LDHD	-7.16092	0.00092949
ADARB1	1.98386	0.0373779		LOXL1	-6.02728	0.000931367
YPEL5	0.954545	0.0375112		VN1R1	-5.81714	0.000933446
TEX41	3.79889	0.0376465		ZFP2	-7.05535	0.000935198
THY1	2.36427	0.0376801		CCDC146	-6.18854	0.000936357
SPATS2L	2.47719	0.0377399		CDK18	-5.90866	0.000938042
ANKRD33B	2.4455	0.0378052		APOBEC3G	-5.99697	0.000942633
CEP78	1.1584	0.0379631		RILPL2	-4.10185	0.000944233
OLR1	1.8945	0.0380788		FRZB	-6.46114	0.000945129
TUG1	0.901179	0.0381029		ANO7	-3.93824	0.000945683
ZNF703	1.99524	0.038161		OAZ3	-5.30042	0.000946456
DGKD	2.03854	0.0382507		RPL23AP34	-5.90954	0.000947083
TRAPPC6B	1.73623	0.0384288		ATG16L2	-6.29119	0.000951003
NGFR	2.60588	0.0384771		PRPH2	-8.08074	0.000952161
NFE2L1	1.7556	0.0388094		DNM1	-6.65688	0.000953215
PCSK5	2.76486	0.0388597		GAB1	-3.02143	0.000953326
SH3GL3	2.07416	0.0388674		SLC66A1L	-6.32686	0.0009623
SLC16A4-AS1	6.2085	0.038871		ITPKA	-6.36164	0.00096245
PMS2P3	2.45923	0.0388719		FUOM	-3.3662	0.000962862
KLF6	1.24727	0.038925		TBXA2R	-7.08158	0.000964832
ZC3H13	0.585672	0.0389724		MPHOSPH6	-1.20526	0.000967321
PTPRG	2.18074	0.0389738		TOMM20	-0.748653	0.000969181
TCN2	7.30567	0.0389952		STK36	-5.59481	0.000973572
ZNF718	1.78881	0.0390199		FBXL7	-5.65697	0.000979439
KIF20A	1.27709	0.0390255		NANOGP10	-6.45042	0.000980911
XACT	2.06059	0.0391986		SFXN3	-6.96214	0.000981863
C4orf47	2.57936	0.0392957		HTR1D	-6.57036	0.000983495
PPP1R2C	3.11517	0.0395074		RAB26	-6.36597	0.000984892
MYO1B	0.739099	0.0395204		MASP2	-6.50138	0.00098917
PDCD4	2.26719	0.0396595		BEND3P3	-6.90206	0.000991527
DROSHA	1.13535	0.0397006		VASN	-6.08089	0.00099268
UBE2Z	0.658997	0.0397096		SYT14	-7.86949	0.000993399
RB1	2.24171	0.0397614		GABRA3	-6.66863	0.00099956
ZNF587	1.52565	0.0397836		RAB35-AS1	-6.07005	0.00100082
GPBP1L1	0.636002	0.0398764		HMGN5	-4.64142	0.00100434
LINC00839	3.82088	0.0399624		SEL1L3	-6.88308	0.00100691
ZNF175	4.63763	0.0401808		EFCAB10-AS1	-7.02697	0.00101031
ARID3A	0.601601	0.0401809		ICAM5	-5.76243	0.00101086
HECTD1	0.601165	0.0401817		CMKLR1	-7.75699	0.00101306
LY6G6C	2.99	0.0402889		RN7SKP161	-6.54006	0.00101768
G2E3	1.11833	0.0403434		ZNF584-DT	-5.3991	0.00102057
PALLD	0.862895	0.0404193		LYRM9	-6.57302	0.00102298
MGAT5	2.1518	0.0404551		SNCAIP	-6.08005	0.00102307
UACA	2.1987	0.0404927		SNHG18	-5.75199	0.0010265
WDR55	0.912208	0.0405532		KDM4A-AS1	-5.67397	0.00103185
LINC00205	2.63556	0.0406291		AFG1L	-5.57105	0.00103546
NUP62	0.633528	0.040748		LINC02610	-6.8236	0.00104405
MOSPD1	1.29789	0.0409467		GNAO1	-7.33453	0.00104684
TBRG1	0.954272	0.0411632		GAS6-DT	-7.01077	0.00104731
CAMTA1	1.13504	0.0412675		MGMT	-3.57829	0.00104828
RMC1	1.10464	0.0413247		ADH5	-0.614127	0.00105302
PRKY	2.55773	0.0413499		ZNF778-DT	-5.9358	0.00105666
SMG9	1.74432	0.0413796		SCML2P1	-5.84872	0.00105686
SERPINC1	7.56051	0.0414423		CD33	-6.58527	0.00105885
WDR83	1.12034	0.0414581		OPRL1	-6.64733	0.00106046
ELF3	1.17726	0.0414641		EID2B	-6.75112	0.00107143
SPECC1L	2.38168	0.0414885		RPL7P7	-5.52225	0.00107261
F3	1.97825	0.0416076		TECTB	-6.41622	0.00107476
COL2A1	1.1705	0.0416083		PIGS	-1.66392	0.00108199
ZFAS1	0.772238	0.0416199		KLHL22	-6.5016	0.00108285
PUSL1	1.14567	0.0417461		PLA2G2A	-6.83971	0.00108561
SH3BP5	1.07749	0.041825		SNPH	-6.95919	0.00108623
BDNF	3.69282	0.0418917		BRME1	-7.3171	0.00108632
VCAN	2.44904	0.0419247		ZNF233	-7.4328	0.00108645
MAP2K2	0.947284	0.0420455		ZNRF3-AS1	-6.39786	0.00108752
MAST2	1.12697	0.0421907		CARD11	-7.23996	0.00108824
MYCT1	2.40147	0.042309		JAM2	-5.63157	0.0010909
CSRNP1	1.81212	0.0423168		LRRN4	-5.74334	0.00109952
SNORD14A	2.71737	0.0426758		CCDC39	-6.93452	0.00110004
CXCL12	2.68962	0.0428619		KIRREL2	-6.50582	0.00111254
CASP4	5.63618	0.0428694		NOB1	-1.34107	0.00112698
GALNT7	2.61993	0.0429099		CASKIN1	-6.26951	0.0011279
KIF11	1.07098	0.0429135		UQCRC2	-0.794325	0.00113072
FANK1	3.2295	0.0431103		CD2BP2-DT	-5.39103	0.00113103
NAXD	1.00172	0.0432231		LAMP5	-6.19451	0.00113508
TTL	1.89629	0.0432532		MINDY1	-6.69385	0.00113848
ZMAT5	1.90846	0.0433819		SGK3	-6.33254	0.00113918
AKAP7	5.56018	0.0434217		ANGPTL5	-6.20217	0.00113942
MIR4307HG	3.5791	0.0434501		HSD17B7P2	-7.10989	0.0011448
SIK2	2.52196	0.0438765		PARTICL	-6.96738	0.00114816
BLOC1S2	0.614412	0.0440161		ZNF880	-5.70928	0.00114964
ZZZ3	1.10607	0.044053		LINC00479	-7.04529	0.00115417
TUBAP2	0.875963	0.044054		ST3GAL5	-6.7284	0.00115419
ELOA-AS1	2.34794	0.0443356		CDK14	-6.92913	0.00115949
STRN3	0.71724	0.0444851		MMP25-AS1	-6.20098	0.00116236
CYP1B1-AS1	2.65583	0.0446978		DOCK9-DT	-6.36291	0.00116667
WHAMMP1	2.88027	0.0447798		C2orf81	-5.44906	0.0011677
CDKN1A	2.02629	0.0448568		FAM174B	-6.95045	0.00117314
NEB	1.88272	0.0450131		LINC02660	-5.67408	0.00117727
MEG3	2.11907	0.0451537		MAN1A2	-1.37653	0.0011773
ZSCAN9	2.39972	0.0454666		CLNS1A	-0.774644	0.00117777
BICDL1	2.80424	0.0455746		RIMS4	-7.13908	0.00118048
SLC17A5	1.79223	0.0458338		SERP1	-0.619779	0.00118381
SLC25A24	1.25693	0.0459569		RBKS	-6.61719	0.001184
TMEM205	2.05675	0.045982		SYT12	-6.83668	0.00119658
CASTOR2	1.61277	0.0460886		HEPHL1	-6.1111	0.00119748
PPP2R2D	1.96453	0.0460928		IRX4	-2.8655	0.00119913
PRG4	4.01168	0.0461358		TOLLIP-DT	-6.03987	0.00120094
TRAPPC8	0.931252	0.0461936		ZNF285	-6.04576	0.00120164
LAMA5	0.887483	0.0462036		MYH14	-5.99537	0.00120264
LINC00641	1.9943	0.0462105		ZNF497	-6.91061	0.00120615
CNTROB	2.35212	0.0462332		SIRT3	-5.81547	0.00120961
MTMR7	1.81279	0.0463709		JDP2-AS1	-6.96289	0.00121736
ALDH3A2	1.57588	0.0463879		WFDC2	-4.18688	0.0012242
SNHG32	0.773939	0.0464675		C3orf18	-6.62168	0.0012251
NSMCE2	0.913917	0.0465753		DOCK8-AS1	-6.09757	0.00123511
HSPD1P1	0.97704	0.0467033		HERPUD1	-1.49289	0.00123639
MAP4K4	0.975305	0.0468553		SYF2P2	-6.10039	0.00123802
BCL7A	2.10535	0.0472308		H3C8	-6.03561	0.00125051
CDC25B	0.973963	0.0473049		DOCK11	-5.87799	0.00125574
ZNF621	1.79638	0.0473954		LRRC20	-6.49767	0.00125593
RFNG	1.89723	0.0474337		LINC00526	-7.20622	0.00126203
HES2	3.4541	0.0474463		TMEM220	-6.23753	0.00126447
PROM1	1.45727	0.0474663		JTB-DT	-7.64607	0.00127323
CTSLP6	3.29394	0.0475298		ZNF846	-6.80783	0.00128847
BTBD19	2.57458	0.0475764		HHIPL1	-5.91729	0.0012975
LINC01608	3.04143	0.0476017		TTYH2	-6.42513	0.00130024
ABTB1	2.54863	0.0477755		ODC1-DT	-6.42886	0.0013015
SERTAD2	1.02847	0.0480242		MIR4453HG	-6.28335	0.00130249
LINC01671	2.795	0.0485956		LY9	-6.77237	0.00130938
MAPK14	0.943716	0.0487032		FBRS	-3.82157	0.00131625
UPK3BL1	0.740616	0.0487278		COL26A1	-6.09908	0.00132261
SLC7A7	0.684055	0.0487517		PRR7	-5.38646	0.00133182
CHD8	0.70203	0.0487701		CXCL16	-7.04624	0.00133257
CEP44	1.75087	0.0489611		MRPL4	-0.971403	0.00134466
PLEKHM2	1.45421	0.0489872		MAP4K1	-5.79453	0.00134568
CREBL2	3.21049	0.0490573		CFL1P5	-5.91503	0.00135147
ZBTB48	2.18831	0.0490828		MPO	-6.98333	0.00135692
GLCCI1	2.36366	0.0494534		PRMT5-DT	-7.30184	0.00136337
DCUN1D4	1.20923	0.0495978		GPR137C	-6.0908	0.00136364
LDOC1	0.940461	0.0496152		RARG	-7.303	0.0013654
MKNK2	1.02209	0.0496432		CCDC74B	-6.53822	0.00136906
CD59	1.08443	0.0496487		CD63-AS1	-5.10793	0.00137552
				PCSK9	-6.66304	0.00137555
				PRKCH-AS1	-5.78008	0.00138001
				AATK	-5.85081	0.00138027
				LINC02977	-5.70487	0.00138291
				ZNF559	-5.71648	0.00138305
				DEPDC4	-6.20103	0.00138853
				COL1A2	-4.88228	0.00138955
				SLC22A31	-6.1663	0.00139873
				C12orf76	-5.49149	0.0014017
				PCOLCE2	-6.77734	0.00141245
				MRPL48	-0.984219	0.00141462
				RILP	-6.26928	0.00142362
				IGF2-AS	-5.65448	0.00142514
				RPSAP13	-6.42104	0.00143694
				TMX1	-0.807592	0.00143914
				AMDHD2	-2.19002	0.00144373
				RPL4P6	-5.81542	0.00145091
				INF2	-1.12183	0.00145117
				GLUD1P3	-5.97861	0.00145356
				DIP2C-AS1	-5.42377	0.00146269
				PLSCR2	-6.54897	0.00147092
				TMEM44-AS2	-5.58352	0.00147639
				EIF3J-DT	-6.18931	0.00147921
				DNALI1	-4.30909	0.00148883
				METTL21C	-5.72949	0.00149536
				CYYR1	-5.46622	0.00151017
				POLR1HASP	-6.74281	0.00151497
				MILIP	-4.86506	0.00151576
				ZDHHC19	-5.04459	0.0015158
				PSTPIP1	-5.74192	0.00151965
				JPH1	-6.69177	0.00153595
				ZNF710	-6.84077	0.00153805
				TSPAN8	-5.47922	0.00154243
				PRRG2	-5.28741	0.00154281
				GPRIN1	-5.79541	0.00154301
				COMT	-3.39482	0.00154868
				FHIT	-4.97921	0.00155773
				MTND5P33	-6.05943	0.00155787
				GRK5	-6.12263	0.0015593
				ZNF415P1	-6.40613	0.00156075
				LINC03002	-5.85255	0.00156228
				TRAP1	-0.836121	0.00156385
				NCEH1	-4.00419	0.00156637
				TNRC6A	-3.15102	0.00157607
				EFNB3	-6.01293	0.00158051
				LAT	-4.39068	0.00158071
				ABLIM3	-6.51735	0.00159542
				DPY19L2P1	-5.63681	0.00159913
				ZNF853	-6.05848	0.00160285
				SLC27A3	-5.93834	0.00161185
				DENND2A	-5.88184	0.00161705
				EBPL	-1.4518	0.00161773
				KRT7-AS	-5.57045	0.00162083
				ADAM9	-0.999574	0.00162152
				TIGD5	-6.04727	0.00163142
				ST8SIA4	-1.77957	0.00164162
				CKMT1B	-6.36728	0.00164988
				CAPN10-DT	-7.10971	0.00165154
				CT55	-5.55804	0.00166229
				TLR5	-7.01113	0.00166231
				FUT9	-7.94998	0.0016726
				C5orf34	-5.08234	0.00167367
				SPIRE2	-5.88367	0.00167788
				AK3P3	-5.46536	0.00167903
				SCO2	-3.04329	0.00168141
				ZNF792	-5.59119	0.00168751
				PPP1R26	-5.80022	0.0016916
				HVCN1	-5.16932	0.00169624
				RNF32-DT	-6.70705	0.00169641
				PSMA8	-6.31256	0.00170439
				SIGLEC6	-7.19338	0.00171123
				GABRB1	-6.21217	0.00171252
				ILDR2	-5.81517	0.00171296
				KCNJ15	-5.92978	0.00171751
				BCKDHB	-5.44406	0.00172363
				TULP1	-5.89055	0.00172895
				ODAPH	-5.49581	0.00173565
				PTK2B	-5.50947	0.00173919
				DHRS4	-4.43174	0.00174315
				SLC4A4	-6.16933	0.00174362
				MAGED1	-0.903614	0.00174404
				KLF16	-3.88921	0.00174462
				VWA7	-5.95635	0.00174835
				LINC01194	-4.53817	0.0017509
				TTC23	-6.07545	0.00175195
				ERICH2	-5.43629	0.00175416
				FOXD2-AS1	-5.97001	0.00175447
				ALDH3B2	-5.20172	0.00175533
				SRRM2	-1.02994	0.00175748
				ADGRG1	-3.06559	0.00176213
				MST1P2	-5.67343	0.00178624
				SERPINB5	-6.96481	0.001787
				RPS18P9	-6.16648	0.0017898
				MTAP	-1.3648	0.00179345
				SIGMAR1	-2.06669	0.00180489
				ATP7B	-1.60678	0.00181763
				RRP9	-0.829752	0.00181833
				TYMP	-6.03432	0.00181945
				HSD17B14	-4.88355	0.00182221
				HPRT1	-2.0168	0.00182609
				TCAF2	-4.76567	0.00182719
				CYP4V2	-6.3289	0.0018278
				SLC44A4	-5.71206	0.00183568
				RPL13P12	-1.62971	0.00183781
				RRN3P3	-4.07633	0.0018386
				TRAPPC5	-1.20383	0.00184321
				PLGRKT	-2.39729	0.00184426
				ZNF334	-4.78266	0.00184571
				CD74	-5.96674	0.00184617
				NPIPB3	-3.83548	0.0018476
				FDX1	-1.02886	0.00185746
				SCAMP3	-0.825282	0.00186334
				LINC00052	-5.25571	0.00186534
				SYT5	-5.23594	0.00187063
				MAP7D3	-2.66662	0.00187716
				TCP11L2	-6.33986	0.0018809
				RPLP0P2	-6.24264	0.0018815
				SNTA1	-5.46749	0.00188206
				NFATC2IP-AS1	-5.09698	0.00188405
				MAP3K13	-3.21099	0.00188647
				EARS2	-2.13749	0.00189004
				H2BC21	-7.83683	0.00189014
				TP53I11	-6.32718	0.00189396
				ULK3	-4.46639	0.00189403
				HTR2C	-6.67283	0.00189505
				STAR	-5.10369	0.00190496
				HLA-J	-3.83278	0.00191214
				IL1R1	-3.64489	0.00191521
				ZNF511	-1.56994	0.00192402
				NOTUM	-6.18757	0.00193987
				LINC01311	-6.36577	0.00195255
				NUDT18	-6.10826	0.00196406
				GOLGA4-AS1	-5.96735	0.00196664
				PENK	-3.91282	0.0019799
				IL12A	-5.74561	0.00198901
				H2BC15	-4.83019	0.0019936
				SPATA20	-6.50585	0.00199646
				SNHG9	-4.19694	0.00200274
				GTSF1	-0.793892	0.00200883
				PID1	-2.45688	0.0020196
				SH2D2A	-5.25175	0.00202055
				CMKLR2	-5.28967	0.00202064
				APOBEC3F	-5.08677	0.00202534
				GGT1	-6.42698	0.00203245
				HDHD2	-3.49601	0.00203549
				ZBTB42	-6.55597	0.00203744
				NPR2	-5.41928	0.00204762
				TMEM8B	-5.43182	0.00204853
				IGHV1-46	-3.9914	0.0020514
				GSTT2B	-4.65131	0.00206427
				NPW	-5.73653	0.00206966
				CRABP2	-5.84375	0.00207663
				ANAPC13	-1.46909	0.00207943
				DCX	-5.25822	0.00210175
				CCDC148	-5.05925	0.00210589
				SELENOOLP	-4.59238	0.00212073
				ACVRL1	-5.78828	0.00212265
				GPR3	-6.54711	0.00212615
				KAZALD1	-5.23115	0.00213502
				GSS	-2.20516	0.00215001
				TUSC3	-1.50027	0.00215134
				CTNNBL1	-0.725975	0.00215642
				MCRIP2	-4.28117	0.00216138
				RPL7AP22	-4.73415	0.0021642
				LINC02267	-5.3954	0.00218616
				HMBS	-2.02619	0.00218712
				C12orf60	-5.28615	0.0021939
				NINJ1	-2.95514	0.0021976
				RPL13P5	-5.68295	0.0022197
				LRP4	-6.81432	0.00222464
				GPX2	-6.00484	0.00222501
				CMC4	-5.18001	0.0022339
				ADAT1	-4.31422	0.0022457
				DNAJB5	-5.63624	0.00225271
				GBX2-AS1	-5.70248	0.00225767
				PRORSD1P	-4.76291	0.00226385
				RPL31P19	-5.63804	0.00226833
				CRISPLD2	-6.12667	0.00227054
				PRR5L	-5.23033	0.00228926
				MOCOS	-5.7325	0.00229566
				PLPP2	-4.99315	0.00229905
				FAM131A	-4.21499	0.00229951
				PTPRE	-2.53896	0.00230095
				SMIM43	-5.36164	0.00230874
				TBCE	-1.66727	0.00231787
				SHF	-5.96087	0.00232379
				HOPX	-5.93862	0.0023271
				PTPN1	-1.57335	0.00233059
				SERPINF1	-5.59348	0.00234319
				COG8	-2.82883	0.00234459
				ADISSP	-1.01444	0.00234986
				THAP8	-6.14876	0.00235058
				LONRF1	-5.29673	0.00235264
				M6PR	-1.25477	0.00235569
				HLA-DPB1	-5.20908	0.00238591
				KIF27	-5.39272	0.00238782
				PPP4R4	-5.18239	0.00239083
				KRTCAP3	-3.08683	0.00240639
				ADAMTS16	-5.30521	0.00241186
				DBT	-3.01457	0.00241277
				MLYCD	-6.24105	0.00241815
				WDFY3-AS2	-4.92238	0.0024242
				LRRD1	-6.56085	0.00242852
				TMEM45B	-6.00052	0.00243447
				ARSL	-6.0594	0.00245126
				SLC44A3-AS1	-5.60216	0.00245461
				DLEU2L	-5.80082	0.00245793
				THEM4	-1.99529	0.00246851
				DPEP1	-6.42511	0.00247281
				TAP2	-6.60511	0.00248913
				LIPT2-AS1	-6.24932	0.00250977
				ATOSB	-6.03959	0.00251486
				LRP5	-5.9696	0.00253419
				OPLAH	-4.13677	0.00254285
				ZNF704	-4.19277	0.00254668
				GPR63	-5.16497	0.0025616
				KHDC3L	-5.57422	0.00256493
				NUDT21	-1.22513	0.002566
				ANO9	-5.87269	0.00257484
				CNIH3	-4.20016	0.00258052
				DBNL	-1.67887	0.00258093
				RN7SKP209	-5.99619	0.00258413
				SIVA1	-0.999468	0.00258467
				ADPRH	-6.45643	0.00259104
				SOX7	-5.36877	0.00259109
				PRRT2	-5.99207	0.00259396
				HCFC1R1	-2.06491	0.00260387
				EEF2KMT	-3.01844	0.00261724
				SMCO4	-5.59755	0.00262997
				SLC49A3	-6.26912	0.00264035
				IGSF8	-4.03814	0.00266184
				RPL23AP63	-5.4379	0.00266238
				KSR2	-6.77868	0.00267929
				TMEM52	-4.08478	0.00268544
				ARHGAP42	-2.18531	0.00268858
				TTC23L-AS1	-4.92941	0.0026904
				STMN3	-3.75756	0.00270064
				PDCD6IPP1	-3.12193	0.00271086
				ABCB9	-5.38398	0.00271673
				CCDC85B	-3.49684	0.00272359
				FAT2	-5.4894	0.0027273
				COX20	-5.11582	0.002732
				CTSF	-7.42983	0.00273614
				DMC1	-5.88109	0.0027412
				CCDC115	-2.94871	0.00275361
				ANGPTL4	-6.10462	0.00277873
				ADAMTS3	-5.11281	0.00277942
				OR5P2	-6.34015	0.00278991
				SIRPA	-5.58543	0.00279061
				NAAA	-5.49328	0.00279454
				WDR72	-5.26995	0.00279608
				PLCD1	-5.99767	0.0028114
				QPCTL	-4.96435	0.00285745
				MTHFSD	-4.92122	0.00285926
				SIRPB2	-4.6342	0.00286313
				RAPGEFL1	-5.41178	0.00286969
				RTN4RL2	-4.61382	0.00288079
				MYRF	-6.03512	0.00290374
				CFAP20	-1.42877	0.00290711
				FAM161A	-4.65951	0.00290902
				ITFG1	-1.63393	0.00291047
				LIMD2	-6.3582	0.00291155
				SLC2A6	-5.72422	0.00291167
				JPT2	-1.57098	0.00291205
				SCEL	-4.98944	0.00292795
				MINAR1	-4.68622	0.00293343
				TMC4	-5.92676	0.002962
				CCZ1	-3.44226	0.00296421
				SERPINB7	-6.98263	0.00296521
				ZNF646	-5.14419	0.00296846
				FMNL1	-5.37059	0.00296928
				ZNF8-DT	-5.2838	0.0029738
				SLC7A10	-3.91596	0.00297651
				LTV1	-1.22985	0.00299246
				TSPAN17	-5.2563	0.00299745
				TLE7	-4.81323	0.00301099
				ERVV-1	-4.28433	0.00301883
				LYRM4-AS1	-4.16839	0.00302564
				LINC01881	-4.1349	0.00304402
				TIMM21	-1.27835	0.00304737
				DNAAF8	-4.5111	0.00304769
				TRMT12	-4.66498	0.00306135
				NDFIP2	-0.748707	0.00308532
				RPL22P21	-5.26176	0.00309221
				CLMN	-5.88556	0.00309609
				NRXN2	-4.2257	0.0031036
				TAF1L	-5.05863	0.00310547
				HAX1	-0.967174	0.00314116
				SRCAP	-1.17511	0.00315744
				DNPH1	-2.47047	0.00316349
				LINC00689	-5.48627	0.00317336
				PXMP4	-3.35631	0.00317844
				CREB3L2	-3.43683	0.00318256
				RABGGTBP1	-6.67549	0.00318382
				PAGR1	-1.80101	0.00319311
				NAT1	-3.82991	0.00319757
				SLC4A5	-4.90039	0.00322406
				SCN5A	-6.06291	0.00322551
				DHRS4L2	-4.10835	0.00323154
				KTN1-AS1	-4.65826	0.00325935
				ITGA2	-5.37566	0.00328066
				P3H2	-5.85451	0.00329355
				CDYL2	-7.49587	0.00330064
				TIPIN	-0.937779	0.00330528
				NLRP1	-4.08066	0.00334137
				ADAMTS6	-5.88658	0.00334277
				NANOG	-5.49297	0.00335317
				TRIM47	-3.96266	0.00335324
				TRIM34	-4.42144	0.00335423
				NPIPB4	-2.21671	0.00335424
				LINC01322	-5.54384	0.00336245
				DDX1	-1.06335	0.00336386
				SLC22A3	-4.58158	0.00337008
				STYK1	-5.73471	0.00337223
				RCN2	-0.598447	0.00340187
				PYCR3	-3.83778	0.00340758
				SLC25A3P1	-5.5453	0.00340804
				NDUFB10	-0.91497	0.00342344
				DMAC2	-0.791208	0.00342348
				ZNF658	-4.31386	0.00343136
				PAM16	-4.65038	0.00343896
				USHBP1	-6.06493	0.00344473
				PRKCZ-AS1	-5.52658	0.00345716
				ST3GAL6-AS1	-5.38025	0.00346083
				ATXN1	-4.90626	0.00347658
				RGS7	-5.24126	0.00348082
				NFIA	-4.11696	0.00352978
				RBFA	-2.48406	0.00353968
				CCNJP2	-5.32752	0.00356248
				MAP3K1	-4.22755	0.00356589
				UTP18	-0.886698	0.00357455
				JRK	-6.59178	0.00358455
				KLHL13	-4.80662	0.00358785
				ESD	-1.90664	0.00360427
				LZTS3	-6.57353	0.0036046
				BLOC1S5	-3.57639	0.00360623
				GPR85	-5.19031	0.00362973
				MAP3K14-AS1	-3.89975	0.00363674
				THBS1	-6.13429	0.00364348
				FAM136DP	-5.07394	0.00365141
				DHCR7	-1.25348	0.00369813
				GPC1-AS1	-6.51741	0.00369892
				DPY19L2	-3.96249	0.00373061
				KLF9	-5.21482	0.00376562
				PLCB2	-3.16369	0.00378866
				KIRREL1	-6.35493	0.00380361
				CTBS	-6.26214	0.00380842
				SNHG20	-5.86119	0.00380958
				MPP3	-6.3221	0.00383386
				ZNF577	-5.89869	0.00387241
				UAP1	-1.34437	0.00388795
				NCBP1	-1.06459	0.0038961
				NRP1	-2.90266	0.00391431
				CLVS1	-5.47995	0.00394423
				MON1B	-2.39673	0.00394553
				MIR4263	-4.85804	0.0039476
				VWCE	-6.00874	0.00394797
				ZNF112	-6.72027	0.00396698
				ESRRB	-4.51164	0.0039879
				GAN	-1.65967	0.00398852
				TMEM191A	-4.27267	0.00400235
				FKBP10	-5.58686	0.00401349
				KCTD17	-3.66026	0.00402006
				COL21A1	-2.41408	0.00403188
				NDUFAF2	-1.87135	0.00404035
				ACP6	-3.76402	0.00404197
				ZFP36L1	-1.04817	0.00405424
				RSPO4	-4.39142	0.00406578
				GNG7	-5.54798	0.00406842
				METAP2	-0.686984	0.00409786
				ARMCX2	-6.39849	0.00410344
				ATP6V0C	-0.954854	0.00411513
				SCD	-0.666366	0.00411774
				ZKSCAN2	-4.89628	0.00413927
				CENPX	-0.708077	0.00415449
				FARSA	-0.820085	0.00415678
				LAMB2	-4.74679	0.00416816
				DOC2A	-4.89763	0.00417554
				ANXA5	-0.723626	0.00419792
				GALNT13	-5.81857	0.00420058
				ZNF442	-7.37768	0.00420064
				THEMIS2	-5.24805	0.0042024
				USO1	-1.96065	0.00424017
				CHN2	-4.70362	0.00425136
				HNMT	-4.68042	0.00425262
				MTMR2	-1.28855	0.00428374
				GPATCH11	-2.91386	0.00428436
				CA13	-3.90166	0.00430423
				PAX4	-5.37667	0.00436181
				ZCCHC10	-2.24422	0.00437322
				PLEKHG5	-4.415	0.00437481
				SUB1	-1.27585	0.00438008
				RAB11FIP1P1	-4.64645	0.00440264
				TMEM86A	-6.07434	0.00441264
				ADSL	-0.599143	0.00441709
				PAN3-AS1	-5.45793	0.00442661
				H3C3	-4.46683	0.00446892
				PPP5D1P	-5.57876	0.00449894
				DPM1	-0.609277	0.00450511
				LACTB	-3.08226	0.00451854
				TMEM81	-5.90312	0.00453599
				ERC2	-5.38417	0.00456838
				GABRG3-AS1	-5.18693	0.0045833
				LUZP4	-4.71374	0.0046298
				PPM1J	-4.9816	0.00465188
				SAT1	-3.44776	0.00467445
				ALG3	-0.917644	0.00473333
				SMIM10	-5.80253	0.00473598
				PDPN	-4.00801	0.00474317
				RAC2	-5.16722	0.0047456
				ZNF512	-4.36654	0.00474672
				GATA5	-5.9603	0.004769
				NUCB2	-2.36683	0.00478495
				APOL2	-5.29364	0.00478535
				FAM162B	-5.03963	0.004786
				MRPL52	-1.45013	0.0047866
				EID2	-5.8672	0.0047883
				BTG1-DT	-4.95497	0.00478872
				ADAMTS4	-4.30756	0.00480983
				TUSC1	-4.56923	0.00481689
				ZNF470	-6.12852	0.0048197
				UBQLN1-AS1	-4.69559	0.00482545
				PUS7L	-1.50233	0.00483545
				CACNB1	-3.71336	0.00484421
				BCAM	-4.63488	0.00485077
				ZNF425	-5.02113	0.00485193
				TMEM39A	-2.02481	0.00486428
				PRKG1	-5.32801	0.00488368
				HLA-L	-4.91186	0.00489556
				KRT7	-2.89916	0.00491193
				CCDC184	-5.48394	0.0049159
				STXBP1	-3.49651	0.00494004
				SHROOM4	-4.81475	0.0049585
				ZNF729	-3.27528	0.00497948
				SLC30A6-DT	-4.08163	0.00498304
				MAP7D2	-5.1575	0.00502501
				CHST6	-3.58246	0.00503785
				TFR2	-5.21791	0.00504683
				TANC2	-1.49088	0.00505009
				GALNT2	-1.84486	0.00508111
				ASAP3	-2.85667	0.00513663
				ZNF732	-3.08591	0.00518001
				PDLIM2	-2.6925	0.00519125
				GIMAP4	-7.02183	0.00522813
				HHEX	-5.10255	0.00523264
				G6PC3	-1.45008	0.00525471
				LINC01515	-3.05937	0.00530807
				GMNN	-0.987619	0.00533377
				ALDH1L2	-5.82158	0.00533546
				FAM13A-AS1	-4.72569	0.00534881
				TAPBP	-5.08864	0.00535475
				CREG1	-1.84723	0.00535757
				PRPF6	-1.15572	0.00536523
				CATSPERE	-4.70393	0.00538322
				TMEM169	-3.82849	0.00539349
				NEFL	-4.6236	0.0054017
				EPHX1	-3.1729	0.00541086
				SAA1	-3.93358	0.00547146
				KRT23	-4.31488	0.00548726
				TRO	-4.13037	0.00551029
				HPN	-3.15381	0.00553944
				DUSP10	-5.65205	0.00557171
				LRRC63	-5.11387	0.00557343
				ZHX2	-3.92646	0.00557777
				EIF2AK2	-3.36649	0.00558422
				RPL31P46	-5.17823	0.00559075
				P3H4	-5.04334	0.00559668
				ZNF818P	-5.96193	0.00562463
				PDE2A-AS2	-4.08804	0.00567106
				ERVK13-1	-4.01546	0.00575493
				PRMT7	-1.73384	0.00575828
				TOR3A	-0.998774	0.00576595
				CDC14B	-3.17814	0.00576659
				MAB21L3	-5.61071	0.00580137
				GHR	-5.02653	0.00585297
				DHX58	-4.42374	0.00585685
				AGTRAP	-2.38614	0.00587143
				RCN1	-0.676094	0.00587566
				AP1G1	-1.55836	0.00587844
				RPSAP9	-4.77333	0.00592529
				CALML5	-5.17007	0.00593377
				FAIM	-2.34389	0.00596437
				TDGF1	-5.57471	0.0059808
				LINC02335	-5.62479	0.00600652
				IRF2	-4.99103	0.00602268
				PREP	-1.34023	0.00604115
				ZNF48	-4.55809	0.00608848
				C1orf56	-5.22073	0.00609325
				OR7E91P	-5.39316	0.00610102
				NPR1	-4.77743	0.00610593
				UBAC2-AS1	-2.60872	0.00622145
				RELB	-2.95063	0.00622636
				ZRANB2-DT	-4.94902	0.00622944
				DDA1	-0.869392	0.00623725
				DNAH11	-5.48567	0.00633897
				ACACB	-3.14185	0.00634106
				ACTR3-AS1	-4.2145	0.00634906
				NUP54	-0.729271	0.00637193
				GEMIN6	-1.18602	0.00639321
				CAMKV	-2.0458	0.00642957
				MRPS2	-0.764536	0.00646296
				CHRM3	-5.05324	0.00652103
				DHODH	-2.81859	0.00656641
				SLC35C2	-1.53548	0.00656688
				EHD2	-5.80955	0.00658722
				EEF2K	-2.652	0.00658814
				PSLNR	-4.84574	0.0066054
				TIMP4	-3.9927	0.00662532
				CFAP91	-4.75479	0.00665849
				HSPB1	-3.2839	0.00667369
				PHF13	-2.48299	0.00668181
				SRPX	-5.58999	0.00673624
				TGFBR1	-4.41202	0.00676875
				PLA2G15	-1.96091	0.00676956
				COPS8-DT	-4.98052	0.00683008
				FOXJ1	-4.37523	0.0068657
				E2F4	-0.988297	0.0068679
				MYZAP	-4.94185	0.00687505
				ENC1	-5.12139	0.00689176
				ACAP3	-5.11391	0.00689864
				RNF222	-2.58806	0.00690143
				KCNAB1	-5.3641	0.00691422
				SKAP2	-3.23622	0.0069159
				FAM114A1	-3.11036	0.00693571
				CELSR3	-5.47618	0.00694014
				FASLG	-5.77333	0.0069604
				PP12613	-5.19116	0.00697515
				BSN	-2.49465	0.00698435
				IL20RB	-4.96142	0.00701934
				TMEM129	-5.36301	0.00704111
				TKTL2	-5.3315	0.0070556
				ZNF418	-5.21864	0.00706036
				SH2B2	-4.47677	0.00706751
				PRRT1B	-2.80527	0.00710462
				SEC24D	-2.48855	0.00712298
				TATDN3	-2.67689	0.0071284
				TCF25	-1.50155	0.0071455
				BOLA1	-2.02695	0.00718454
				LINC01060	-2.25459	0.00721014
				PCK2	-5.62189	0.00721788
				SYT3	-4.52702	0.00722559
				GK	-3.38616	0.00723173
				MPP1	-1.06753	0.00723783
				PPME1	-0.893445	0.00724357
				CFAP300	-5.03356	0.00726551
				SLC16A5	-5.11253	0.00726581
				TBX20	-3.65026	0.00727707
				VPS9D1-AS1	-2.64459	0.0072825
				KLRD1	-5.42496	0.00728922
				AMBN	-5.88481	0.0073034
				FAM174A	-2.91387	0.00730771
				ZDHHC24	-2.84065	0.00734075
				BIVM	-4.29345	0.00734921
				SNHG10	-3.35381	0.00739014
				LRRC32	-5.26233	0.0074108
				CHURC1	-3.24503	0.00742904
				ZNF547	-5.096	0.00743218
				CCNI2	-3.66637	0.00743515
				GFPT2	-5.05534	0.00744997
				MTND1P32	-5.59258	0.00745136
				BOK-AS1	-4.13576	0.00745656
				RPE	-0.820261	0.0075194
				DNM3	-4.71744	0.00752337
				PTPRZ1	-2.37724	0.00755335
				NAB2	-4.17369	0.00767955
				CDK4	-1.22437	0.00771045
				ASL	-2.45183	0.00771337
				MCCC2	-0.821232	0.00772099
				GPR180	-3.27697	0.00773142
				EEF1AKMT4	-1.03984	0.00773263
				MYO18B	-5.69052	0.00776226
				EMG1	-0.77911	0.00776326
				RHPN1-AS1	-5.53084	0.00780194
				B3GAT3	-2.51862	0.00781665
				CEP70	-3.37862	0.0078552
				MFAP5	-5.01728	0.00785589
				COTL1	-1.71036	0.00785948
				ZBTB26	-4.91049	0.00787848
				LINC00885	-2.60832	0.00791818
				CDK19	-4.42697	0.0079233
				MAPK4	-5.72849	0.00794858
				JAG2	-4.16831	0.0079518
				PKMP1	-3.12539	0.00796142
				MLST8	-1.05178	0.00796185
				SEPTIN11	-0.735114	0.00804607
				NR1H3	-2.48901	0.0080662
				DUSP22	-5.29678	0.00807835
				ZC3H7A	-1.95796	0.00808104
				BTBD8	-6.12791	0.00810922
				RBM44	-3.08945	0.00816847
				CRELD2	-2.02557	0.00822814
				OR13Z2P	-4.38651	0.00825356
				MICALL2	-4.066	0.00827951
				CDC42EP2	-3.89407	0.00828341
				DHX32	-1.44688	0.00829515
				POU6F2	-5.01753	0.00831043
				ZNF341	-3.47682	0.00833942
				SRGAP3	-4.22138	0.00840065
				TMEM139	-5.27242	0.0084157
				TFDP3	-6.09392	0.00846581
				TMEM184A	-2.71021	0.00849946
				EVA1CP2	-4.80113	0.00850296
				BNIPL	-4.45186	0.0085925
				LAP3	-1.17534	0.00861309
				ZNF223	-5.19135	0.00862639
				NIHCOLE	-5.20186	0.00864859
				FABP7	-3.27405	0.00869201
				MRPS36	-0.930144	0.00873667
				TFIP11-DT	-4.9565	0.00874355
				THTPA	-3.78566	0.00875964
				MAN2A1	-1.02976	0.0087625
				ZNF330	-1.51226	0.0087634
				ARRDC1-AS1	-3.41904	0.00890395
				EI24	-1.09648	0.00891389
				RPF2	-0.716289	0.00891674
				C16orf86	-2.99721	0.00892059
				NAP1L3	-3.3239	0.00897407
				G2E3-AS1	-4.60347	0.00900303
				LRRC37A6P	-5.27077	0.00900374
				THYN1	-1.31908	0.00900858
				SHROOM3-AS1	-4.24171	0.00905518
				BCKDK	-1.70903	0.00906214
				BAIAP2-DT	-5.4122	0.00909015
				ATRAID	-1.1706	0.0091032
				EMSLR	-2.51441	0.00915825
				OXGR1	-6.50533	0.00918165
				FADS3	-2.19789	0.00918584
				ADAM12	-4.89976	0.00919804
				PDPK1	-1.82216	0.00921254
				IQCH-AS1	-4.67166	0.00923553
				PLA2G12A	-1.55371	0.00924086
				SPRYD4	-3.28882	0.00926133
				SFRP1	-4.91411	0.00927095
				PCLAF	-1.26569	0.00928697
				POU5F2	-5.55534	0.00941967
				ITPK1-AS1	-5.82758	0.00945204
				DPPA5	-2.04847	0.00947379
				GREB1	-4.68433	0.00950009
				RRP36	-0.903182	0.00950965
				CISD2	-1.05139	0.00953254
				FAM171B	-4.98736	0.00956832
				PROS1	-3.73782	0.00960651
				TRIM75	-4.92028	0.0096545
				ARCN1	-0.746459	0.00967531
				AFG3L1P	-4.62698	0.00967591
				ELAPOR2	-4.20567	0.00967949
				RBMS2	-4.80064	0.00968818
				BAGE2	-5.05624	0.00970426
				RPS3AP28	-4.41155	0.00971565
				DPEP3	-5.36409	0.00972641
				EIF4BP5	-2.4386	0.00973337
				CHMP1A	-0.835494	0.00974845
				EIF2D	-2.96383	0.00976234
				LINC00882	-5.17348	0.00984091
				LINC01242	-2.22178	0.00985841
				ARG1	-4.17753	0.00986191
				ZFAND2A-DT	-5.14521	0.00990042
				ZNF771	-3.45302	0.00992339
				TJAP1	-2.3235	0.00992386
				VASH2	-1.69815	0.00992775
				STAG3	-3.13891	0.00992905
				RUNDC3A-AS1	-4.03244	0.00995345
				HLA-G	-3.66773	0.0100046
				MAGI1-IT1	-4.78893	0.0100235
				SCAND1	-1.1492	0.0100655
				SORBS2	-4.97743	0.0101204
				MCTS1	-0.913917	0.010127
				FOLH1	-3.45479	0.0101295
				UAP1L1	-3.70208	0.0101614
				ST6GALNAC3	-5.15336	0.010203
				LRRC49	-3.03251	0.0102144
				MOCS2	-1.52351	0.0102205
				XYLB	-3.62729	0.0102498
				NUDT8	-4.20698	0.0102767
				ZDHHC7	-2.086	0.0102794
				GVQW3	-5.61385	0.0102797
				ROR1	-6.00158	0.0102855
				CCDC191	-3.98172	0.0102908
				PRMT6	-1.61446	0.0103025
				SBDS	-0.817731	0.0103439
				APRT	-1.39427	0.0104073
				LINC01415	-4.71762	0.0104349
				CCDC122	-4.50037	0.0105654
				LINC02631	-5.57273	0.0105675
				VILL	-5.36243	0.0105706
				HARS2	-2.2484	0.0106147
				AADAC	-4.84626	0.0106472
				DENND1A	-2.11302	0.0106918
				CLN3	-1.18268	0.0107073
				IFNLR1	-4.47976	0.0107173
				PILRA	-3.65893	0.0107372
				ZNF849P	-5.06539	0.0107478
				TRIM33	-0.860495	0.0107887
				SLC37A1	-3.45994	0.0108446
				SMIM8	-2.98674	0.0108452
				TSPOAP1-AS1	-3.76441	0.0108743
				STK11IP	-4.72109	0.0108833
				DUSP3	-1.77322	0.0108964
				MALINC1	-5.5066	0.0109162
				GRAMD4P3	-1.83857	0.0109614
				MPP7	-2.51516	0.0109637
				CABLES1	-4.42371	0.0109715
				MIR663AHG	-4.79312	0.0109947
				MFSD1	-1.12943	0.0110461
				AKR1B1	-3.01379	0.0110973
				ITGA2B	-4.86466	0.011101
				CINP	-1.10806	0.0111305
				COMMD2	-0.846879	0.0111324
				TPTE2P3	-0.942856	0.0111491
				GSE1	-0.913923	0.0111536
				SLC4A8	-3.10165	0.0111625
				SIDT2	-2.58514	0.0111773
				THAP10	-4.90894	0.0112477
				CTSH	-2.03218	0.0112583
				SMDT1	-2.18129	0.0112609
				ACBD6	-1.2656	0.0112757
				OR8B3	-2.06645	0.0113168
				DDR2	-5.00696	0.0113601
				DANCR	-0.605148	0.0113674
				SNRNP25	-1.2711	0.0113884
				LMBRD2	-2.87842	0.0114037
				PPAT	-0.972999	0.0114259
				CXCL14	-4.6941	0.0114292
				TCEAL8	-1.47018	0.0114361
				NLRC3	-4.75537	0.0114383
				MAPKAPK5-AS1	-2.78917	0.0114754
				LINC01011	-5.10113	0.0114811
[truncated: 667 more rows]

## Sheet: M16 pre-STB
Table 4.2 Lists of The differentially expressed genes between M16 pre-STB and euploid embryos at d.p.f.8. The logFC column is log fold change calcualted with edgeR. The P-value column listed p-values estimated with Likelihood ratio tests.
Upregulated Genes				Downregulated Genes
SYMBOL	Log2FoldChange	PValue		SYMBOL	Log2FoldChange	PValue
PSAP	1.39397	7.11759e-13		SLC38A3	-12.1936	1.0653e-16
CERS4	7.4506	1.04148e-12		PMAIP1	-10.9284	2.01421e-14
MT-ND4L	2.21463	7.17379e-12		MMP2	-11.7612	2.48881e-14
ATP6V0A4	6.86711	3.47717e-10		EEF2KMT	-7.61042	1.26263e-13
EWSR1	1.12279	4.86426e-10		PSG6	-10.865	1.86367e-13
RTP3	7.55837	6.62406e-10		MEAK7	-8.09033	2.69164e-13
ST13	0.896658	1.6457e-09		MUC4	-10.2486	5.16081e-13
NR2F2	2.18056	4.58749e-09		MAGEA8	-9.62269	5.37939e-13
KRT19	3.00984	3.71067e-08		KRT80	-9.55556	5.7031e-13
SLC7A3	7.67151	5.90024e-08		FREM1	-7.57955	1.75414e-12
C6orf62	1.68138	6.77082e-08		OPHN1	-7.4682	3.57796e-12
MT-ATP8	1.90086	9.08114e-08		MOCOS	-8.16655	5.43778e-12
RAB5C	1.15572	9.59039e-08		HSPB7	-7.88602	6.43568e-12
LINC00974	6.59309	1.2013e-07		TMOD1	-9.1512	1.41823e-11
RPL19	1.4818	1.63467e-07		BEAN1	-6.79113	1.74327e-11
MSANTD4	4.34758	2.00012e-07		VPS35L	-7.46345	1.75186e-11
RPL8	1.23902	2.0246e-07		FCGRT	-7.63574	1.99734e-11
LNP1	3.78271	2.40074e-07		CGB3	-9.27001	2.0214e-11
MALAT1	1.47708	3.34223e-07		BLACAT1	-9.46879	2.04822e-11
ALPL	4.73089	3.56807e-07		PSG3	-9.74916	2.57363e-11
DISC1	6.64799	4.53185e-07		ZNF550	-6.97483	2.78552e-11
ATP12A	2.772	4.59053e-07		DPY19L2	-7.84356	3.0301e-11
CKAP2L	5.47509	4.6939e-07		TMEM147-AS1	-6.31159	3.54304e-11
DDB1	0.969011	4.71439e-07		NACAD	-7.28138	3.71094e-11
S100A14	6.52328	6.01872e-07		DOCK11	-8.32715	4.07263e-11
PAPOLA	1.07973	6.61152e-07		STMN3	-6.70499	4.3248e-11
ZNF318	7.22511	6.61624e-07		SERPINB5	-9.31095	5.69602e-11
TREM2	6.0005	1.05882e-06		ACTN2	-8.96735	6.621e-11
PRDM4	5.58071	1.25198e-06		CGB1	-8.96554	7.46847e-11
WWC3	5.04372	1.26245e-06		SMG1P1	-6.83234	1.07293e-10
LAMA1	1.65635	1.43682e-06		PHYH	-7.17086	1.10983e-10
ABCC4	5.22564	1.51358e-06		CDKN2C	-9.37555	1.28677e-10
MT-CYB	0.938575	1.77483e-06		SERPINB7	-8.62666	1.38365e-10
PFKP	1.54764	1.83792e-06		PELATON	-6.33643	1.46602e-10
MDH2	0.816001	1.99841e-06		IRS4	-8.38025	1.59166e-10
PHKA2	4.54352	2.0076e-06		FERMT1	-6.58113	1.60452e-10
SYNPR-AS1	4.63626	2.0931e-06		ZNF10	-7.41243	1.90032e-10
ARHGEF26	4.73804	2.2216e-06		PPM1M	-6.13954	2.04026e-10
NR6A1	1.45513	2.35465e-06		TPPP3	-9.41083	2.09019e-10
PKP4	3.15863	2.62062e-06		CPA4	-7.38506	2.21818e-10
YWHAE	0.601581	2.67527e-06		MTSS1	-8.13202	2.33168e-10
CCNK	3.39582	2.90636e-06		TSPEAR-AS1	-7.48889	2.46381e-10
RGL1	4.79825	3.06338e-06		LIFR-AS1	-6.80838	2.49143e-10
NPM1	0.684388	3.63476e-06		GLIS2	-8.36943	3.04442e-10
ALDH3A2	4.64276	3.6433e-06		PLA2G2A	-6.87232	3.16886e-10
MIER1	1.60103	3.64527e-06		ASB2	-8.87966	3.29158e-10
CCT4	0.960998	3.68407e-06		MCRIP2	-5.01533	3.78137e-10
SLC7A2	1.28317	3.93018e-06		ZNF423	-7.25407	4.02558e-10
MYH10	2.06616	3.94079e-06		CCDC102A	-7.63848	4.50555e-10
CA13	5.846	4.27947e-06		ZBTB42	-5.89106	4.53292e-10
TRIML1	3.56238	4.7766e-06		FHL1	-7.3633	4.69799e-10
CCKBR	1.16089	4.78046e-06		MLYCD	-6.60146	5.39909e-10
RTL8B	4.32396	5.0905e-06		ARLNC1	-8.45111	5.55065e-10
STYK1	5.92557	5.21601e-06		AKR1B1	-7.03076	5.64795e-10
C6orf141	5.45852	5.69367e-06		PGR	-7.14983	5.70501e-10
STON2	4.20723	6.31167e-06		SULT1A1	-7.44599	5.77985e-10
SNHG29	1.06897	6.44689e-06		RRAGD	-6.34631	5.85337e-10
ZFTA	4.92115	7.20739e-06		CKLF	-4.71008	6.57084e-10
MT-CO2	1.43684	7.57664e-06		AATBC	-5.91202	6.63982e-10
ITSN1	1.03082	7.58639e-06		MRTFA-AS1	-6.68232	6.64688e-10
LINC02595	4.28777	9.48731e-06		PBLD	-8.05837	6.8543e-10
PRLR	4.20542	9.80494e-06		DPP7	-7.39109	7.43674e-10
RPL7L1	1.16404	1.06049e-05		FAM162B	-6.37205	7.49685e-10
CALM1	0.954037	1.07792e-05		TM4SF1	-8.61345	7.51338e-10
RRP1B	2.61939	1.13815e-05		ATXN1	-7.01068	7.66215e-10
FABP5	2.82738	1.15365e-05		HSD11B2	-7.44202	8.47317e-10
EPB41L5	2.99755	1.15441e-05		WNT3A	-6.55092	8.72231e-10
APLP2	0.801907	1.24992e-05		ATP13A3-DT	-9.71336	8.73751e-10
GAPDH	0.890101	1.48979e-05		GBA3	-6.33482	8.93197e-10
ZKSCAN8	4.61565	1.59817e-05		DNAJC5B	-5.7555	9.80642e-10
SYK	4.09987	1.65102e-05		FRMPD1	-5.86995	9.92988e-10
CLDN4	1.28126	1.65283e-05		PARVB	-4.70841	1.01835e-09
ATP2B1	1.92696	1.65344e-05		EPIST	-9.98962	1.02225e-09
CYP2B7P	4.3484	1.77064e-05		TRPM5	-7.09582	1.15166e-09
SIK1	4.18191	1.77937e-05		HPN	-8.03555	1.17962e-09
ATP5F1A	0.663724	1.82083e-05		TLE6	-5.39234	1.19373e-09
SEMA4C	1.86053	1.88727e-05		PDE2A	-5.49998	1.21347e-09
EIF4A2	1.18906	1.88989e-05		RNU6-60P	-5.13736	1.22868e-09
EZH2	1.96517	1.99513e-05		REEP6	-6.85263	1.26351e-09
TSPAN5	4.19591	2.00391e-05		LINC01960	-7.91713	1.26764e-09
SH3BGRL3	1.38332	2.08816e-05		PITX1	-6.86154	1.36826e-09
NLRP2	1.17577	2.50243e-05		HBB	-6.19459	1.40147e-09
IQGAP1	1.01797	2.50452e-05		LINC01364	-5.6883	1.60423e-09
SDC4	1.13678	2.59581e-05		STAG1-DT	-4.70802	1.60648e-09
SERPINE2	4.31271	2.63147e-05		CREB3L3	-8.68217	1.61984e-09
LIME1	4.3366	2.69243e-05		CORO6	-6.91693	1.65482e-09
C21orf91	1.43119	2.75623e-05		KCNA7	-7.67093	1.79388e-09
S100A16	3.5599	2.83646e-05		GOLGA2P10	-5.15062	1.82027e-09
RABGGTB	1.46708	3.03063e-05		MAK	-7.47091	1.84011e-09
SPART	3.08551	3.12638e-05		VCAN	-9.20013	1.88183e-09
IGSF9	4.84017	3.17979e-05		ATP6V0C	-1.94765	1.99949e-09
TAF1D	1.91006	3.28539e-05		PYY	-6.79641	2.02348e-09
TCF20	5.44031	3.34142e-05		NAV2-AS4	-9.34696	2.09655e-09
MT-ND5	0.854175	3.4625e-05		GRIP2	-6.73391	2.10012e-09
SEPTIN10	4.75504	3.53138e-05		FAM86C2P	-4.27183	2.12171e-09
MRPS11	1.30754	3.7015e-05		OTOG	-6.09779	2.18837e-09
FBXO25	1.28629	3.78358e-05		CGA	-5.73278	2.20562e-09
ETV6	5.45846	4.07879e-05		VAMP1	-6.28459	2.21415e-09
TBC1D32	4.93268	4.10829e-05		LINC02960	-6.86033	2.23977e-09
FBXL21P	4.34865	4.27441e-05		LGI4	-7.26348	2.24257e-09
SRPX	5.58756	4.38437e-05		ARHGEF10L	-10.364	2.27165e-09
LINC02204	5.8101	4.51793e-05		CYP27C1	-5.27463	2.3349e-09
LRPAP1	0.848034	4.55923e-05		CYP21A2	-6.13249	2.39414e-09
ZNF420	4.05422	4.72427e-05		CREG2	-5.85535	2.47892e-09
ABCC2	4.6378	4.76052e-05		ALK	-9.47274	2.71463e-09
HLTF	5.54255	4.96054e-05		CLTRN	-5.38079	2.77837e-09
SIPA1L1	1.68957	5.11112e-05		TLE2	-5.12991	2.85651e-09
NEU1	1.15464	5.35979e-05		GBP2	-5.48591	2.86009e-09
LIN28A	1.90952	5.37491e-05		HEY1	-9.44099	2.88242e-09
ASAH1	1.46353	5.39462e-05		HIRIP3	-6.66704	2.95428e-09
ARHGDIA	0.95701	5.53246e-05		LUZP2	-6.11609	3.02187e-09
LINC00632	4.56023	5.64728e-05		IL31RA	-5.32776	3.05018e-09
SPIN3	4.98139	5.6476e-05		VSNL1	-4.81275	3.10166e-09
ANKRD6	4.56523	5.88375e-05		CYYR1	-4.79527	3.10573e-09
UCK1	1.99044	6.01423e-05		YY2	-4.89163	3.1783e-09
ZKSCAN4	3.45578	6.11723e-05		ISX	-7.96475	3.18399e-09
PHB2	0.689387	6.16284e-05		IL10RB	-5.43289	3.27683e-09
CAPRIN1	0.79219	6.1999e-05		ILDR2	-7.54935	3.33982e-09
UBR4	1.35885	6.26968e-05		CLEC18A	-5.36668	3.35564e-09
ESRG	3.68842	6.37483e-05		CASKIN1	-5.9544	3.41825e-09
TDRD15	2.79413	6.45783e-05		PDIA3P1	-2.50132	3.62297e-09
PARD6B	1.72342	6.62817e-05		COL23A1	-5.67812	3.64167e-09
TRIP12	1.0431	6.86526e-05		SULT1A2	-7.42856	3.67531e-09
LAMA5	2.58206	6.87401e-05		PAEP	-8.95884	3.68176e-09
SEMA6A	1.67924	6.90872e-05		CDCA7L	-3.91257	3.70594e-09
RPLP0	0.681089	7.54961e-05		DCN	-6.24112	3.81341e-09
TBC1D1	3.43677	8.17396e-05		FBXO6	-5.55782	3.83527e-09
FZD4	3.90654	8.20404e-05		LPAR1	-7.67688	3.87121e-09
MPZL1	1.19394	8.76727e-05		TRPC5	-4.83575	4.00185e-09
IL6	2.83363	8.86399e-05		UGT3A1	-6.00123	4.00511e-09
IGFBP3	7.99129	9.19002e-05		CDH5	-7.73241	4.1104e-09
GNB4	4.29024	9.42053e-05		ADAM22	-6.45674	4.23108e-09
L3HYPDH	5.72832	9.49538e-05		C16orf95	-6.73826	4.34667e-09
UBE2L3	0.75272	9.58827e-05		IFNK	-5.73894	4.60814e-09
BLMH	1.67396	9.63354e-05		ALOXE3	-9.71157	4.78964e-09
TBCA	1.6734	9.68146e-05		BCL3	-5.48193	4.84213e-09
F2RL1	3.70999	0.000103644		LINC00551	-4.92531	4.92386e-09
GNPDA1	2.68272	0.000106528		PATZ1	-3.87858	4.99843e-09
PORCN	5.56423	0.000107214		HS3ST1	-7.83308	5.01603e-09
PROM1	4.14635	0.000108952		ZNF366	-6.29254	5.09543e-09
ACIN1	0.999547	0.000110619		MAML2	-10.2459	5.17304e-09
ZDHHC11	2.39972	0.000112005		MTATP6P15	-5.23695	5.27913e-09
CYP1A1	4.81924	0.000112968		PELO-AS1	-3.98085	5.28547e-09
PLIN2	0.999744	0.000114026		LURAP1L-AS1	-4.86809	5.38646e-09
TMEM200A	6.42418	0.000117236		LINC02481	-5.92789	5.59403e-09
ZMYM6	4.54043	0.000117811		TCTN1	-5.27991	5.65039e-09
SLC34A2	4.46299	0.000118632		MGAT4C	-5.91592	5.81478e-09
C6orf132	3.37112	0.000120909		DDX60L	-4.44156	5.94188e-09
STS	1.74488	0.000127824		IL16	-6.29729	6.00229e-09
DYSF	1.55912	0.000132949		CAMK2A	-5.32359	6.14226e-09
NACC2	3.41116	0.000136256		TRIM25	-7.7263	6.14532e-09
TMSB4X	2.03248	0.000136303		BMPER	-5.40808	6.18448e-09
WDR55	1.96671	0.00013667		VPS26BP1	-4.19495	6.21783e-09
CEBPA	1.00444	0.000144422		UBQLN1-AS1	-7.20396	6.23555e-09
SCML2	5.04164	0.000148279		LINC01291	-6.02664	6.29322e-09
RPL27	0.920939	0.000152913		AMER1	-6.80179	6.34331e-09
KDM1A	1.10719	0.000153497		BBOX1	-7.00343	6.43473e-09
SMPDL3A	2.58867	0.000159493		CGB2	-9.37085	6.54215e-09
CLTC	1.20972	0.000160719		AICDA	-4.85895	6.63591e-09
NDFIP1	1.66908	0.000162445		COL16A1	-5.82482	6.71813e-09
DGKD	3.51582	0.000168114		KCP	-6.2164	6.8722e-09
LMO1	2.90183	0.000169227		TLR5	-5.43297	6.94338e-09
TMEM51	3.58303	0.000173669		DACT2	-10.0571	7.36968e-09
CYP2S1	3.0971	0.000174512		USP32P3	-4.48212	7.49401e-09
P2RY6	3.15336	0.000175716		TMEM44-AS1	-6.6563	7.52604e-09
TMEM245	1.73234	0.000177619		LINC02812	-6.95994	7.59313e-09
TLCD4	3.71953	0.000187031		MAN1A2	-2.4008	7.63033e-09
PSMC5	0.672541	0.000187459		SYTL4	-5.59611	7.70436e-09
EIF4E	1.00181	0.000192978		NDRG4	-4.64747	7.7808e-09
NCBP2	1.37863	0.000201346		ZNF275	-7.77257	7.8611e-09
RNF38	1.16605	0.000209884		LINC02154	-6.19124	8.32654e-09
HSPA9	1.22189	0.000210315		HLX-AS1	-4.67203	8.41727e-09
EZR	1.03728	0.000210465		MCTP2	-10.5378	8.48568e-09
DCAF6	1.64857	0.000214793		TSPY1	-5.88502	8.50086e-09
CYFIP2	3.80377	0.000224482		KCTD18	-4.91393	8.66005e-09
ASAP1	1.15841	0.000225839		APOA1	-7.80192	8.99822e-09
GNA12	0.938703	0.000226612		CATSPER2P1	-6.17315	9.17561e-09
HECW2	3.93052	0.000238031		CD33	-5.29987	9.22892e-09
HSBP1L1	4.17035	0.000239524		SRGAP3	-5.03591	9.23329e-09
RNF43	5.23864	0.000242172		RHOXF1	-5.80978	9.30127e-09
SYBU	3.99183	0.000242254		TUBB1	-5.90623	9.62444e-09
FBL	1.06874	0.000247186		PCDH15	-6.39478	9.72798e-09
ATP8A2	3.86886	0.0002495		SCTR-AS1	-6.27144	9.87063e-09
FTSJ3	1.08346	0.00025306		SEMA3G	-6.94303	9.91262e-09
RAP2B	1.91605	0.000253207		GSTA2	-5.18158	1.00064e-08
RPL23	1.23589	0.000254782		RSPH1	-4.83899	1.0295e-08
RPL37A	1.71086	0.00026163		LHB	-9.07399	1.04361e-08
RTCA	1.40247	0.000262308		INCA1	-5.07377	1.04659e-08
PRRT1B	2.39453	0.000263998		ANTKMT	-6.49019	1.05594e-08
BUB1B	3.4711	0.000268706		PPP1R3G	-8.386	1.07008e-08
IQCC	3.73572	0.000271498		PRDM16	-5.3567	1.07582e-08
DDAH1	3.57588	0.000271535		PDIA3	-1.81808	1.08442e-08
POMP	0.706591	0.000277336		DNAH9	-5.56476	1.09692e-08
NUDC	0.80218	0.000277534		CD200	-9.81682	1.10858e-08
LAMC1	1.79766	0.000279004		ZNF56P	-5.53036	1.12899e-08
CDC27	2.38746	0.000279417		UBTFL6	-6.35022	1.16901e-08
SLCO2A1	5.08104	0.000294001		CAMK1G	-6.42675	1.16905e-08
PRICKLE4	2.6987	0.000295648		SIRPB2	-6.41084	1.18704e-08
RP2	1.83312	0.000304181		ZNF512B	-6.30184	1.19121e-08
NABP1	1.36353	0.000308811		C3orf49	-5.81245	1.22107e-08
RRBP1	0.891007	0.000310306		VASN	-9.8976	1.23296e-08
C1QBP	0.789175	0.000315693		KLHL9	-4.58335	1.2568e-08
SMTN	3.31062	0.000318452		BAIAP3	-9.08906	1.25757e-08
CAP1	0.682741	0.00032174		DUSP9	-6.07855	1.2876e-08
SNX9	2.04193	0.000323827		LY6S	-9.50451	1.31921e-08
PRXL2A	2.9295	0.000326045		PARP8	-5.67772	1.34056e-08
LINC01198	4.77774	0.000328545		FBXL16	-5.30274	1.36848e-08
FAM20B	4.07033	0.000328897		EFHD1	-8.73297	1.3882e-08
ABHD11	0.966823	0.000330831		OTOGL	-9.15167	1.39905e-08
JADE1	1.75426	0.000334861		NXPH3	-4.56845	1.42628e-08
ANKRD20A19P	4.72267	0.0003565		PIFO	-5.09884	1.44226e-08
TIMM8B	1.49143	0.000358372		CYBA	-6.17449	1.48176e-08
SATB1	5.19886	0.000365152		PSMD7	-1.39762	1.51248e-08
CNDP2	1.94012	0.000367111		ZNF521	-6.46274	1.51952e-08
GCLM	1.96473	0.000367747		DBNDD1	-7.47845	1.52085e-08
SLC28A3	3.68177	0.000376517		TEF	-6.90762	1.55442e-08
GBGT1	4.30487	0.000377147		INSL4	-7.04242	1.56529e-08
WNT9A	2.41986	0.000383893		ESAM	-7.72346	1.59489e-08
SMC4	1.59486	0.000384508		LRRC46	-4.94453	1.59665e-08
TULP4	1.56052	0.000388537		TMPRSS11F	-4.83913	1.62743e-08
EIF6	0.919384	0.000389127		LINC01451	-6.51298	1.66278e-08
LRPPRC	0.630193	0.000390155		LINC01915	-4.19017	1.67233e-08
YAP1	1.99745	0.000393748		MAP3K14	-6.37528	1.73781e-08
TAC4	3.59436	0.00039587		DPYSL3	-7.69506	1.74187e-08
TEAD4	2.92369	0.000402121		STEAP1	-5.97236	1.74994e-08
CHST15	3.88109	0.000406084		PTGER3	-10.159	1.77137e-08
RPL35	1.14518	0.000406259		TP53I11	-9.74157	1.92348e-08
PSIP1	1.33348	0.000410502		UNC93B1	-5.76969	1.95207e-08
B3GNT2	2.67199	0.000414994		SLC9A5	-5.25875	1.97081e-08
LRRTM2	3.90357	0.000417434		PDK4	-5.06486	1.97176e-08
PSMD14	0.6652	0.000439266		ADGRG5	-4.71793	2.02028e-08
BMP7	3.53951	0.000450358		NFILZ	-5.21715	2.03564e-08
NELFE	0.723568	0.000454985		JUN	-7.10985	2.0608e-08
H3-3B	0.982036	0.000457068		HOXB9	-5.38031	2.12316e-08
MORF4L1	1.20395	0.00046964		LINC02958	-5.3134	2.1423e-08
LARP1	1.3104	0.000485556		MPP3	-4.29722	2.16385e-08
PGM1	2.41255	0.000491508		LCN8	-5.42618	2.18042e-08
CALM2	2.41982	0.000518215		TMBIM7P	-7.23922	2.20651e-08
ENPEP	3.19112	0.000519381		MKNK1-AS1	-5.25634	2.24345e-08
IDH1	2.4136	0.000529406		ZNF213	-4.9004	2.2554e-08
MRFAP1	0.927988	0.000534743		MYL4	-9.12681	2.2588e-08
FILIP1	3.79941	0.000535414		ST20-AS1	-3.4817	2.27508e-08
IFITM3	1.94879	0.000536961		TARS1-DT	-5.03933	2.33152e-08
SMAD3	3.21539	0.000538625		SLFN12	-3.79146	2.39817e-08
ITGA6	4.34592	0.000540503		SMIM5	-7.15445	2.50281e-08
HHLA3-AS1	3.60369	0.000543315		EML2	-5.56687	2.59013e-08
RPS13	0.937375	0.000544724		C1QTNF1	-7.8643	2.62099e-08
EVI2A	4.98335	0.000549473		CCDC159	-5.1759	2.63442e-08
BCS1L	2.51201	0.000554073		KCTD7	-5.16317	2.6411e-08
SF3B6	1.01877	0.00055985		CXCL12	-6.40888	2.75799e-08
MTARC2	3.11445	0.000572145		GBP4	-5.8095	2.75991e-08
RPL31	0.810371	0.000586539		PLP1	-6.46505	2.76117e-08
PGC	2.8601	0.000586996		DPY19L1P1	-5.84503	2.7811e-08
MET	4.07683	0.000589563		ZNF849P	-6.71121	2.85052e-08
KCNQ4	4.15796	0.000620601		CROCCP1	-5.35167	2.90678e-08
TAF15	3.34546	0.000628824		RNF157-AS1	-5.25888	2.92393e-08
UPRT	4.00945	0.000631567		WNT1	-6.9113	2.92844e-08
UBE2M	1.93571	0.000633021		CLK3P2	-6.6137	2.92902e-08
TUSC2	1.00233	0.000638823		SIPA1L2	-6.97215	2.92921e-08
CDC42	0.626037	0.000642375		MIR122HG	-5.44785	2.94013e-08
LPP	2.84413	0.000647261		SSPN	-5.99484	2.95161e-08
HTRA2	1.64962	0.000651195		KSR2	-4.58488	3.00911e-08
DLG2	4.53512	0.000654041		SHC4	-4.70201	3.01721e-08
YTHDF2	0.794378	0.000656596		CCDC78	-5.04962	3.046e-08
MIR600HG	2.35857	0.000666029		MMP25-AS1	-7.29912	3.06387e-08
TDP2	1.45208	0.000668613		OSCP1	-7.19738	3.09197e-08
SLC35D1	3.70612	0.000672296		RCN1P1	-8.66465	3.17024e-08
YBX1	0.875378	0.000681973		LINC03020	-7.47497	3.20694e-08
SUSD2	3.10434	0.000682468		STOML3	-6.59685	3.23482e-08
CCNI	1.37879	0.000688176		PSG1	-6.94798	3.23661e-08
ERCC8	2.95782	0.000691388		KLB	-7.89006	3.24726e-08
BMF	2.62423	0.000695213		NLRC5	-6.23493	3.2776e-08
ARHGAP29	2.98633	0.000697692		SPARCL1	-4.97544	3.30516e-08
IL17RD	4.21766	0.000704436		ALS2CL	-5.45459	3.35749e-08
SLC2A8	2.44649	0.000708245		MEG8	-4.56255	3.38837e-08
DYNC1H1	0.997476	0.000712299		DRP2	-5.94535	3.42176e-08
PARTICL	4.15533	0.00072663		MILIP	-6.61414	3.51123e-08
CYP1B1	4.25304	0.000739526		PAGE4	-7.65215	3.52353e-08
SOCS3	2.47481	0.000745541		BACH2	-5.25063	3.56518e-08
LINC01160	3.19692	0.000763246		LINC01287	-5.83042	3.56771e-08
RPL17	1.49783	0.00076351		GLI1	-2.02048	3.59117e-08
MYBL2	2.60849	0.000770944		FAT2	-5.74989	3.59246e-08
PTGIS	2.23926	0.000779567		GALNT16	-4.82812	3.61002e-08
CPNE1	1.16801	0.000781446		TMEM184A	-5.11999	3.64183e-08
SOAT1	1.93396	0.000793851		TBX20	-7.94985	3.68078e-08
VAT1	0.884325	0.000795038		LINC00847	-9.46165	3.78204e-08
TGFB3	3.87942	0.000800102		BTF3P12	-5.26784	3.80978e-08
PYROXD1	1.79762	0.000813289		CD36	-5.0424	3.94224e-08
UBL3	2.69772	0.000814454		LIMS2	-8.59293	3.95125e-08
CSTF2T	4.13493	0.00082873		L3MBTL1	-8.09699	3.98215e-08
S100A13	2.23106	0.000834328		MTSS2	-4.901	4.00773e-08
XRCC5	0.635097	0.000855603		GBP1	-9.49508	4.09895e-08
DENND1B	4.62329	0.000862025		MUC6	-4.86644	4.19591e-08
PALS2	2.05235	0.000865487		SMIM38	-4.28888	4.32186e-08
BLOC1S2	1.09411	0.000867204		TENM4	-5.83768	4.34485e-08
A4GALT	2.66633	0.000878797		CTU1	-5.62933	4.36179e-08
KIAA1614	3.27734	0.000881535		COL3A1	-6.02039	4.37224e-08
XAB2	1.12111	0.000907891		GPR68	-7.61015	4.41463e-08
HLA-A	4.21575	0.000913486		TNFRSF8	-9.43697	4.43942e-08
TAGLN2	2.05905	0.000923296		OSER1-DT	-5.42562	4.53448e-08
ZFP42	1.27453	0.000926219		MIR4290HG	-6.04919	4.72764e-08
ERBIN	1.10858	0.000934147		SLC22A31	-6.46405	4.73215e-08
STIP1	0.652775	0.000934776		LINC00592	-6.92594	4.74639e-08
NAP1L1	0.875267	0.000946602		CX3CL1	-10.3178	4.74941e-08
FIGNL2	2.83991	0.000949074		GHDC	-6.06324	4.83552e-08
SLC35C1	3.0344	0.000956154		LINC02941	-6.21859	4.95164e-08
CD24	1.60848	0.000958342		SNAP25	-6.18478	4.98166e-08
PDCL	2.00793	0.000964573		SLITRK4	-6.82449	5.00907e-08
WASF1	2.85374	0.000980956		PSG9	-9.26767	5.03948e-08
MEX3A	4.17287	0.000982388		TSPOAP1	-4.33948	5.11603e-08
SLC19A2	1.66186	0.000999778		APCDD1	-6.40448	5.1233e-08
TBC1D8	2.92581	0.00101693		PDCD4-AS1	-5.03752	5.1598e-08
ZNF611	1.47901	0.00103286		GPC4	-7.57626	5.34021e-08
ABHD4	1.55285	0.00103774		CRIP2	-6.23824	5.34992e-08
MINAR1	1.91878	0.00103959		C20orf204	-4.25069	5.39335e-08
AKIRIN1	0.870357	0.00104876		PSG11	-6.11056	5.5108e-08
ARID3A	0.780371	0.00106505		IFNLR1	-4.77176	5.6035e-08
IDE	1.74947	0.00107657		CKMT1A	-5.94745	5.75573e-08
MRPL42	0.836862	0.00107936		MORN4	-8.24246	5.80096e-08
KAT14	1.82958	0.00108146		SMPD3	-5.26628	5.80556e-08
HAVCR1	2.24531	0.00109396		ZNF646	-6.48512	5.84673e-08
NDUFS5	1.18559	0.00110229		BDH1	-4.4312	5.86212e-08
SFXN5	4.07253	0.00111165		RAP1GAP	-4.48822	5.98108e-08
DCAF4L1	3.30635	0.00111976		CELF4	-5.74943	5.98788e-08
DCAKD	3.81859	0.00115585		DIO2	-9.18567	5.99894e-08
ARHGAP11B	3.07044	0.00115706		ADAMTS3	-6.668	6.01126e-08
TOR1AIP2	0.698429	0.001162		SORL1	-4.62095	6.07995e-08
TSPAN14	1.3651	0.00116324		HTRA3	-7.99925	6.09546e-08
TRIML2	1.77302	0.00116477		DMKN	-8.81501	6.27592e-08
ZNF468	1.27902	0.00116963		LINC03077	-7.56608	6.44717e-08
HSPA8	0.862108	0.00123163		TANGO6	-6.81701	6.46564e-08
ATP11B	3.16544	0.00124375		BNIP3P30	-7.45326	6.56386e-08
LINC02775	4.49543	0.00124413		MX2	-4.7809	6.57463e-08
FTL	0.818538	0.00125331		ZNF582	-5.11248	6.7399e-08
DNMT3B	0.856884	0.00125997		BHMT	-6.19401	6.91614e-08
FBXO5	4.27007	0.00127365		KREMEN2	-5.82511	6.92433e-08
LAMTOR5	1.07147	0.00127404		GRM4	-7.13127	7.05968e-08
RASA2	1.85493	0.00127626		DCLK1	-3.32124	7.12659e-08
LSM14A	1.29588	0.00127988		DPEP2NB	-8.59764	7.23604e-08
SNHG14	2.16004	0.00129628		RHPN1	-6.38798	7.4072e-08
FASN	0.913492	0.00130521		CASP7	-4.77276	7.60013e-08
ANP32A	0.787338	0.0013163		SYDE1	-8.07294	7.64699e-08
PROCR	2.15123	0.00132944		NHERF2	-6.41034	7.67184e-08
ERRFI1	1.66646	0.00133988		CAPN14	-3.50177	7.70983e-08
PIAS2	2.79009	0.00135076		PRDM5	-5.30829	7.7141e-08
NSFL1C	0.690285	0.00135621		CALB2	-6.77266	7.71628e-08
ZNF417	2.40524	0.00136367		THSD7A	-5.31948	7.9211e-08
DNAJC5	1.30182	0.00137074		F12	-5.94722	7.95559e-08
KIAA0232	2.39408	0.00137623		SPOCK2	-6.72154	8.11709e-08
RPS23	1.30004	0.00138226		SIAH1	-5.09337	8.15162e-08
ZNF391	4.12117	0.00139737		MARVELD1	-7.52816	8.24616e-08
BMAL2	1.48597	0.00139908		LINC02335	-6.42963	8.26178e-08
BZW1	0.695979	0.00139965		LINC00623	-4.31911	8.31278e-08
PNN	0.856283	0.00140273		CCL22	-5.73708	8.32214e-08
ACP3	3.60772	0.00143213		LINC01522	-5.48682	8.40825e-08
HNRNPF	0.586012	0.00144263		BOK-AS1	-5.3283	8.65771e-08
SGMS1	3.12781	0.00144898		AQP7	-7.69888	8.79347e-08
LRP2	2.04642	0.00144943		GPX2	-7.88198	8.83929e-08
PRKY	3.25975	0.00145252		KDM7A-DT	-6.86304	8.92669e-08
TET2	1.12808	0.00145389		BATF3	-6.41815	9.036e-08
NUP50	0.854378	0.00147114		LINC00683	-4.13597	9.12158e-08
YTHDF1	2.06548	0.00147504		CHST3	-7.44859	9.15083e-08
YWHAH	0.998554	0.00147899		SYNPO2	-7.14606	9.5498e-08
GMFB	2.27333	0.00148031		BCL2	-8.50339	9.58081e-08
DNMT3A	3.17581	0.0015143		DPY19L2P1	-6.65744	9.66463e-08
BMS1P2	3.42034	0.00151481		EML1	-6.674	9.69377e-08
H19	0.743176	0.00152676		PLIN4	-6.48115	9.7144e-08
HACD2	2.1389	0.00155438		IL27	-7.55734	9.71698e-08
TIAL1	0.828535	0.0015666		RGS1	-5.23506	9.78641e-08
ZMAT3	2.29453	0.0015748		LINC01703	-4.39679	9.90085e-08
TIGD1	4.3397	0.00157902		FGL1	-4.84223	9.92281e-08
ARHGAP10	1.96566	0.00158719		LINC02065	-5.36238	1.00678e-07
PKIA-AS1	2.85752	0.00161089		C8orf82	-6.10907	1.008e-07
TUBB	0.878532	0.0016153		IRF8	-7.10885	1.02817e-07
TOMM34	2.04959	0.00162272		RPL7AP16	-5.33996	1.04092e-07
ENTPD1-AS1	2.60067	0.00165783		CLSTN2-AS1	-4.82163	1.04193e-07
LEPROTL1	0.878138	0.00166759		TAMALIN	-5.04723	1.08796e-07
SLC39A1	0.995343	0.00167206		STX18-AS1	-7.16347	1.09588e-07
CYB561D2	1.12631	0.00167353		HMGN3-AS1	-6.87055	1.09656e-07
ZNF296	3.14698	0.00171105		GALR2	-7.53781	1.10516e-07
CCDC47	0.788097	0.00171767		AHNAK2	-6.25223	1.11627e-07
GNG5	1.59489	0.00174025		TCERG1L-AS1	-5.07767	1.1505e-07
FAT1	2.89407	0.00174254		PAPSS2	-6.13988	1.15366e-07
SALL4	1.67162	0.0017527		ZNF365	-8.61584	1.16007e-07
SF3B2	0.667134	0.00175423		EEF1AKMT3	-4.8448	1.16774e-07
SH2D4A	0.997239	0.00176973		CCDC40	-5.84134	1.17703e-07
RELL1	1.19521	0.00178087		FBXO2	-6.46093	1.1776e-07
SERINC3	0.835143	0.00178873		RPS6KL1	-5.3297	1.18198e-07
RPL24	0.694509	0.00179361		FNDC10	-5.39354	1.18409e-07
VCP	0.626849	0.00181791		MAGEA1	-4.50581	1.1851e-07
NLRP7	1.59633	0.00183807		PBX1	-6.75604	1.19931e-07
MYH9	1.36252	0.00184339		ACOT11	-6.1314	1.20323e-07
NDUFB8	1.18427	0.00184747		PLA2G2F	-8.26818	1.20643e-07
SRSF11	0.710025	0.00186024		THNSL2	-3.8271	1.21486e-07
HRC	1.9893	0.00188769		PCYOX1L	-7.51118	1.22559e-07
MTG1	1.57045	0.00190189		GSTM1	-4.50609	1.22593e-07
RPL13A	0.758676	0.00190375		LY6E-DT	-6.51552	1.22867e-07
SNRPD1	1.34746	0.0019099		PROM2	-7.36279	1.23023e-07
ATP9A	3.12242	0.00191645		GPR32P1	-4.59362	1.23324e-07
LINC02237	3.13746	0.00191874		RCBTB2	-4.41196	1.23779e-07
CYP19A1	1.2909	0.00192619		CFAP45	-4.71441	1.24417e-07
GPR108	1.63367	0.00193026		TEX14	-6.92682	1.26337e-07
MRFAP1L1	1.24294	0.00194217		MATCAP1	-6.79343	1.26725e-07
TCF7L2	0.961563	0.0019505		TSACC	-4.76471	1.26932e-07
PHLDB1	2.88375	0.00195378		EIF2AK3-DT	-6.9995	1.28205e-07
CCDC62	5.59099	0.0020056		LRP5	-6.29061	1.33742e-07
PEX3	2.25245	0.00201549		LIF	-6.21269	1.35515e-07
DAB2	1.64255	0.0020158		SFMBT2	-6.74067	1.36047e-07
CAB39	1.42544	0.00202497		PRRT2	-6.29996	1.36544e-07
GPBP1	0.887057	0.00204936		GBX2-AS1	-6.52309	1.38329e-07
ESYT2	1.17393	0.00205087		SNX31	-5.99288	1.39417e-07
FTH1	0.790023	0.00205173		HYKK	-7.02068	1.39661e-07
UIMC1	3.31689	0.00205179		ANKS6	-7.46985	1.39733e-07
ZNF577	4.49546	0.00205719		ZNF485	-7.04202	1.39872e-07
DNAJB5	4.08377	0.00209676		RUNDC3A	-5.31507	1.39876e-07
SNX5	0.671941	0.00209849		CGB8	-7.15298	1.40712e-07
WNT5B	2.29148	0.0021127		ZKSCAN8P1	-5.43035	1.4086e-07
UTRN	1.60508	0.00211287		TTC30A	-4.97342	1.41365e-07
USP5	1.29843	0.00216136		GCM2	-9.39823	1.41566e-07
DYRK4	3.82294	0.00216905		RBM24	-5.95279	1.41599e-07
PCBP2	0.673845	0.00219423		PPIL6	-5.47796	1.42498e-07
SYNJ2BP	3.7185	0.00226134		CCDC183	-5.69852	1.42679e-07
MLLT6	4.16816	0.00231107		NLRX1	-3.9389	1.42737e-07
CASP8	5.08637	0.00231988		FBP1	-6.51596	1.45084e-07
DAP3	0.669734	0.0023727		LINC02527	-6.18322	1.45297e-07
RAPGEF1	1.06596	0.00237479		CRMP1	-3.20531	1.45556e-07
SNX8	1.10928	0.00238815		TMCO4	-5.55772	1.47137e-07
KCTD20	1.45416	0.00240368		LINC02643	-4.54664	1.4905e-07
ZNF384	1.15642	0.0024075		CALHM3	-7.10375	1.49205e-07
NSUN3	1.91296	0.00241679		LINC00501	-5.68558	1.51326e-07
GEMIN8	3.0781	0.00242071		SARM1	-6.15775	1.52698e-07
S100A10	2.27223	0.00242644		FABP5P3	-4.50931	1.53213e-07
SPTBN2	3.29885	0.00243047		COL6A3	-6.62145	1.53821e-07
TRIP10	0.970352	0.00243719		SYT4	-4.22783	1.55646e-07
IPMK	2.63396	0.00244012		ZNF727	-5.47115	1.56053e-07
ECHDC1	1.33487	0.00245201		LINC01569	-5.86031	1.57749e-07
ACE2	3.34945	0.00245681		FOXN1	-5.74066	1.6091e-07
ZNF66	1.82713	0.00246773		TMEM121	-7.02429	1.60982e-07
OTUD6B	1.97836	0.00248318		TRPC1	-6.55543	1.62656e-07
EXOG	3.75171	0.00249366		KHK	-6.03478	1.62977e-07
SLC25A23	3.49034	0.00252935		ABCA12	-7.08868	1.64322e-07
SPOPL	1.96235	0.00253554		RNASEH2A	-5.86492	1.65089e-07
ARPP19	1.27904	0.00257335		MISP3	-6.43136	1.65905e-07
RPLP2	0.843378	0.00259507		PRR16	-8.52996	1.68042e-07
IRF6	3.16102	0.0026446		GSTT2B	-5.65408	1.73379e-07
SOX4	1.43532	0.00264627		H4C9	-5.48448	1.7679e-07
DCUN1D5	0.969962	0.00265252		MIR4280HG	-6.77661	1.79057e-07
CTSD	0.874272	0.00265435		RPL7AP43	-4.70671	1.80201e-07
CHPF2	2.4901	0.00265735		INAFM2	-6.47795	1.80357e-07
OSGIN1	4.33689	0.00267419		ECMXP	-6.36872	1.80767e-07
MECR	1.82905	0.00270167		MACROD1	-4.34964	1.82213e-07
MFHAS1	3.68868	0.00270659		SMG1P7	-5.2759	1.84168e-07
DBF4B	2.53639	0.00270705		SNAI3-AS1	-6.77554	1.85635e-07
FGF13	3.25133	0.00270849		NIM1K	-5.14874	1.86373e-07
CALD1	1.2872	0.00273138		TESMIN	-3.52254	1.8639e-07
CCNO	2.44264	0.00276675		DRC1	-8.15647	1.89431e-07
ZNF331	1.14731	0.00277205		MAP4K3-DT	-5.03328	1.89737e-07
TGFBRAP1	1.96835	0.00277624		MAP3K21	-8.33794	1.90461e-07
NPR3	4.55973	0.00278902		ZNRF2P1	-6.30302	1.91249e-07
MSANTD3P1	2.42887	0.00279686		TMEM249	-4.96632	1.93226e-07
PIP4P2	3.18462	0.00279821		LINC02223	-5.29906	1.97419e-07
STK4	1.57341	0.00279898		LINC02897	-5.57151	1.98923e-07
SIAE	3.85837	0.00281461		ELOVL7	-7.05788	1.99184e-07
ITGB5	2.16893	0.00282912		TYRP1	-4.85611	1.99257e-07
PSD3	2.86017	0.00284009		CNTN2	-4.80319	2.01712e-07
PTN	0.835689	0.00287215		CTAG2	-5.5998	2.02709e-07
MRPL20	0.640545	0.0028794		EGR3	-7.85939	2.04033e-07
PHIP	1.08829	0.00290729		LINC02846	-7.08382	2.04528e-07
DDX6	0.733817	0.00292546		FAM114A1	-5.99567	2.0942e-07
HNRNPM	0.625194	0.00296912		KCND2	-4.95794	2.1045e-07
HNRNPK	0.623873	0.00298506		CPXM1	-4.94259	2.10903e-07
STEAP3	2.94173	0.00299345		D2HGDH	-6.70785	2.12308e-07
PRC1-AS1	3.57612	0.00301273		FAM218A	-7.35556	2.15549e-07
MAP3K9	2.28001	0.00302713		CSPG4	-4.74851	2.16334e-07
SC5D	2.06858	0.00302729		TMEM204	-7.14482	2.1807e-07
CCDC150	2.55308	0.00305081		PLAU	-7.94867	2.1922e-07
RPAIN	2.30655	0.00305783		NGEF	-4.41507	2.19523e-07
SVBP	1.18185	0.00306379		MEGF9	-6.24947	2.20183e-07
TFE3	1.93546	0.00311746		PGAP3	-6.55255	2.21078e-07
ZNF8-DT	3.13129	0.00312935		CRACDL	-5.66055	2.22146e-07
SLC25A40	2.86148	0.0031462		ZNF778-DT	-6.50752	2.22525e-07
RPS25	0.686777	0.00316531		LINC00308	-6.26773	2.22581e-07
PLEKHM1	2.20666	0.00317996		PLD4	-5.84527	2.23729e-07
TRIM71	1.59649	0.00319139		FRG2B	-5.9587	2.25405e-07
IMPDH2	0.613411	0.00319547		PAG1	-3.59091	2.27452e-07
PTPN11	1.15549	0.00320247		NPW	-5.22442	2.27753e-07
ZCCHC3	3.31954	0.00329148		SLC43A1	-7.25972	2.27846e-07
RBM7	1.15079	0.00330305		SMIM43	-8.32916	2.28909e-07
ITGA3	3.32161	0.00331557		FBXL8	-4.99564	2.29276e-07
PPFIA1	1.1098	0.00331624		ABCA2	-6.89246	2.34027e-07
LINC00648	3.31681	0.00334328		LGALS14	-4.78378	2.349e-07
RPS7	0.80786	0.00335077		KCNQ1	-6.70752	2.3494e-07
LPIN3	3.9859	0.00335101		HAS3	-6.66063	2.36102e-07
OLR1	2.87262	0.00338283		HHLA1	-5.7224	2.38457e-07
SLC26A6	2.89677	0.00340147		MYOZ3	-5.22493	2.39934e-07
RYK	2.34644	0.00340625		AXL	-4.77897	2.40337e-07
MEA1	0.796116	0.00342529		ADRA1D	-7.13917	2.41516e-07
ANKRD50	2.89545	0.00344086		HMGB3P4	-4.1462	2.43109e-07
FBLN2	2.88416	0.00347796		PCDHGC3	-6.89345	2.43827e-07
FKBP4	0.759749	0.00351181		ACSBG2	-6.00026	2.44831e-07
SEPTIN7	0.781403	0.00354407		INPP5D	-5.89474	2.45087e-07
PI4KAP1	1.64293	0.00354798		RTEL1-TNFRSF6B	-6.02325	2.46038e-07
AJAP1	2.2336	0.00356445		ALOX12B	-4.98767	2.47335e-07
NUSAP1	2.0115	0.00358765		SIMALR	-5.68075	2.48134e-07
NUMA1	1.61565	0.003634		FBXO24	-5.94695	2.4814e-07
CA8	2.99332	0.00364814		CREB5	-6.91342	2.4844e-07
ABCF1	0.68143	0.00368247		TTLL1	-5.97624	2.49613e-07
TIGAR	0.738956	0.0037346		FAAH2	-4.69511	2.49639e-07
GREM2	1.41236	0.00377317		ZNF382	-6.67831	2.50899e-07
RHBDD3	1.1949	0.00379558		CALHM1	-6.46903	2.51696e-07
SGCB	1.16673	0.00381273		GGACT	-5.8482	2.52258e-07
ZNF197	4.97241	0.0038215		RAB40B	-5.77079	2.52452e-07
S100A6	1.81799	0.00383427		GRAP2	-6.21782	2.53283e-07
IFITM1	1.715	0.00387848		PSG8	-5.7169	2.53836e-07
LAMC2	2.75501	0.00388102		MAP2K6	-4.18828	2.55908e-07
SNHG32	1.23858	0.00388213		ZFP2	-6.28058	2.57396e-07
PPFIBP2	2.03957	0.00388922		C14orf180	-6.05976	2.57586e-07
TET1	0.897676	0.00389049		UNC79	-5.60805	2.59068e-07
SNUPN	2.7096	0.00392949		MAGEA4	-6.99916	2.59125e-07
HMGB1P24	2.61398	0.00394066		HEY2	-7.67595	2.59426e-07
PPP1R37	3.25533	0.00394644		C13orf46	-5.26838	2.61182e-07
TFCP2L1	1.86293	0.00396738		MTND6P18	-4.06024	2.61596e-07
HNRNPH2	0.687472	0.00398831		ANKHD1-EIF4EBP3	-6.82575	2.64103e-07
PDS5B	1.47646	0.00402087		MPP2	-5.43182	2.66302e-07
REX1BD	2.16462	0.00402825		MYLK3	-6.28294	2.66385e-07
H2AZ2	2.09668	0.0040366		TMEM74	-5.02456	2.68716e-07
SH3KBP1	1.77322	0.00406196		ADAMTS2	-6.73043	2.6963e-07
TANK	0.832172	0.00406468		PTGER4	-5.79936	2.7091e-07
CACNB2	2.86507	0.00407262		INSYN1-AS1	-6.14555	2.71626e-07
RAD23A	0.673902	0.00409523		MTUS2-AS1	-5.23544	2.71899e-07
KIAA1522	2.07565	0.00412363		KRTAP5-AS1	-6.85294	2.72795e-07
NIPA1	2.93049	0.00414046		ACTRT3	-4.83313	2.73095e-07
RSPH9	2.86385	0.0041447		ALDH1L2	-7.77492	2.73351e-07
SNX25	3.1112	0.0041756		NKAIN3	-5.56335	2.73542e-07
GTF2F1	0.912093	0.00422012		CTSE	-8.14693	2.73672e-07
STN1	3.42208	0.00425589		SPRR2D	-8.24878	2.74078e-07
SUCO	0.908248	0.00425801		WDR31	-8.15503	2.74227e-07
FAM111B	2.00184	0.00427944		TFAP2B	-7.43465	2.74891e-07
FIGN	1.08114	0.00428938		MIOX	-7.38467	2.76577e-07
MGAT5	2.82311	0.00430478		MLIP-AS1	-5.70544	2.7677e-07
EEIG2	3.54272	0.00434049		NAA80	-5.74445	2.76964e-07
HP1BP3	0.950021	0.00434704		PDE6G	-7.08508	2.77047e-07
FOXK1	1.58775	0.00435148		ATF6-DT	-5.82261	2.77893e-07
YBEY	1.52141	0.00439159		FCER2	-5.70562	2.78165e-07
MTMR8	4.1779	0.00441321		RLBP1	-6.28931	2.79329e-07
SEC63	0.717713	0.00442391		FSBP	-6.53451	2.79613e-07
NECTIN1	2.39091	0.00446722		RPL10AP1	-5.20834	2.80558e-07
SEPTIN7P6	3.02738	0.00448114		NDUFAF4P1	-6.4458	2.80955e-07
KPNA2	0.770442	0.00449044		TMEM14B-DT	-6.81177	2.81302e-07
RECQL	3.30123	0.00450296		RBP3	-7.65398	2.81381e-07
KDM8	2.43797	0.00453061		LINC00674	-5.59748	2.83482e-07
CDC42BPA	2.47624	0.00454685		SUSD3	-7.37309	2.83842e-07
ZNF589	2.90221	0.00455829		CLBA1	-6.83148	2.88204e-07
GPBP1L1	0.728023	0.00457029		AGA-DT	-4.57509	2.89032e-07
KPNA1	1.6953	0.004602		GAPDHP39	-4.16448	2.90723e-07
SLC7A7	1.97364	0.00461672		COL1A2	-3.79071	2.91788e-07
ZNF57	1.97209	0.00463849		ZC3H12A-DT	-6.41896	2.93314e-07
PPT1	1.18269	0.00465305		ODC1-DT	-5.44423	2.93472e-07
CASK	2.75852	0.00466285		H3Y1	-5.42708	2.93949e-07
RHOU	1.12474	0.00466751		TSPAN7	-4.93798	2.94439e-07
HMOX1	0.862983	0.00467002		RHOXF1P3	-6.67203	2.95827e-07
RPS29	1.44127	0.00469211		PRDM6	-3.62184	2.97222e-07
GTSE1	2.67471	0.0046933		HSPA2-AS1	-5.04906	3.04383e-07
BTF3P16	1.39513	0.00474923		C2CD6	-6.28572	3.04816e-07
JMJD1C	3.19967	0.00475218		MAGEA3	-4.41917	3.09491e-07
ACOXL	2.68838	0.00480018		PDE7B	-6.7919	3.09605e-07
CDCP1	2.67983	0.00481415		FARSA-AS1	-5.29244	3.11612e-07
MAST2	2.11387	0.004837		DMTN	-5.21425	3.1276e-07
BCL2L12	0.699257	0.00489394		MADCAM1	-5.65735	3.14409e-07
TARBP1	3.18619	0.00490351		TRHDE-AS1	-5.53124	3.14554e-07
SYNJ2	1.40561	0.00493026		RPP38-DT	-6.57931	3.15321e-07
TIAM1	1.30895	0.00498854		ZNF209P	-4.98771	3.15599e-07
NEMF	0.975409	0.00501079		CPAMD8	-6.24656	3.15725e-07
TRIM37	2.97361	0.00501528		EHHADH	-7.69958	3.15811e-07
MARCHF9	2.92087	0.00501556		FBXO44	-5.78769	3.16671e-07
WDR45B	0.769438	0.00509076		SNTB1	-4.40168	3.16909e-07
SPPL2A	0.758195	0.00510469		XBP1P1	-5.87383	3.18457e-07
SLC9A7	3.98822	0.00510629		COMMD5P1	-5.91019	3.18981e-07
MSTO1	1.63853	0.005113		BNIP3P38	-5.48591	3.20174e-07
SNHG27	2.40204	0.00512992		NKX6-1	-6.12437	3.21319e-07
GLDC	1.28868	0.00515296		PIK3AP1	-4.22329	3.23145e-07
KSR1	1.50279	0.0051542		ELF5	-7.49913	3.23175e-07
MGAT2	3.60612	0.00517065		FAP	-4.18954	3.24073e-07
ARL16	0.978029	0.00519103		CCER2	-3.65214	3.24419e-07
THOC5	0.852423	0.00519566		CLIC2	-6.87193	3.25431e-07
ARF6	0.776418	0.00519635		LINC02241	-5.2626	3.25813e-07
LNCRNA-IUR	3.14783	0.00522818		RHOJ	-6.26717	3.28788e-07
TPM3P9	1.52897	0.00528243		PSTPIP1	-5.27297	3.36526e-07
SRSF1	0.929444	0.00528751		F10	-6.89235	3.37202e-07
ABHD6	1.37968	0.00528843		NPPC	-5.78828	3.42366e-07
SLC48A1	2.87911	0.00529724		GAS6-DT	-7.39466	3.44082e-07
WBP1L	1.36454	0.00530331		SEPTIN14	-5.41841	3.45161e-07
KRAS	2.47154	0.0053064		GPX8	-6.44458	3.45568e-07
WNT6	2.67333	0.00531168		EVPL	-5.78539	3.4667e-07
CDCA4	2.66143	0.00531785		ABCC6P1	-5.85849	3.47878e-07
VOPP1	2.65894	0.00534757		CSE1L-DT	-5.40993	3.48551e-07
PDGFRL	2.87937	0.00536734		TGFA	-5.20749	3.49538e-07
EPS15L1	1.30138	0.00550119		PLEK	-6.61925	3.49863e-07
FUT8	1.82578	0.00552745		ANXA4	-4.03082	3.54678e-07
DENR	0.713639	0.00555378		KCNIP2	-7.47094	3.54808e-07
PER2	2.51469	0.00556076		LIPF	-4.56449	3.55249e-07
RANBP3	0.66875	0.00557391		MXD3	-4.87278	3.56688e-07
ACSL3	2.12219	0.0055779		MAP3K7CL	-4.55344	3.56971e-07
INAVA	1.63123	0.00557922		TSSK4	-6.11554	3.57138e-07
SPTAN1	1.44583	0.00562943		TP53AIP1	-4.87517	3.5868e-07
GLDN	1.87046	0.00566004		ZNF804A	-6.54314	3.59482e-07
PCGF5	2.54622	0.0056617		LY6D	-4.90524	3.60486e-07
NDUFA13	0.909665	0.00569021		NTF6B	-6.31941	3.61074e-07
ABCF2	1.23751	0.00571931		RPL23AP49	-5.90013	3.63821e-07
AMD1	1.06104	0.00575789		GLI3	-5.12501	3.6387e-07
C21orf91-OT1	2.7194	0.00583334		RPS7P15	-5.6257	3.6399e-07
FAM13C	3.62043	0.00583854		CYP4F22	-6.37562	3.64235e-07
RAD52	3.90796	0.00586249		RPL34-DT	-4.87198	3.65531e-07
ZNF585B	4.00246	0.0058659		PRKCA-AS1	-5.6533	3.65687e-07
CELSR3	3.57587	0.00587254		HPD	-6.87195	3.66845e-07
MT-ND6	0.862446	0.00594114		IGFBP4	-5.82443	3.69919e-07
RPS6KA3	3.33938	0.00596373		PP12613	-5.55797	3.70316e-07
CALM3	0.649022	0.00597064		TNF	-5.96454	3.71306e-07
CNTROB	2.54512	0.00597952		PAN3-AS1	-5.28663	3.72039e-07
APBB1	2.61258	0.00598987		OXR1-AS1	-5.40327	3.72543e-07
E2F5	3.3838	0.00599567		NUDT16-DT	-4.68191	3.74407e-07
DDX3X	0.623294	0.00599683		DCST1-AS1	-4.46179	3.76039e-07
AMT	2.8096	0.00607096		ACTA2	-4.98453	3.78657e-07
F3	2.80231	0.00607634		CST1	-7.41338	3.80949e-07
RTCB	0.651563	0.00612987		PTPRQ	-6.21586	3.82004e-07
ENAH	1.10749	0.00613189		AQP2	-7.39741	3.82555e-07
RAP1GAP2	1.46448	0.00613373		TMC6	-5.83969	3.83116e-07
OVOL1	0.929307	0.00613839		LINC02889	-5.59478	3.86045e-07
TCF4	2.9767	0.0061901		FKBP10	-5.57902	3.86951e-07
DPP4	3.05363	0.00623667		CD40	-4.15016	3.87414e-07
PLXNA2	1.48789	0.00626135		ASH2LP1	-5.77726	3.90303e-07
ELK3	3.26515	0.00627612		SULT1E1	-4.30721	3.90886e-07
LLGL2	2.0405	0.0062856		TPRG1	-5.08319	3.92248e-07
NME6	1.79652	0.00630503		MMP11	-5.81393	3.94573e-07
ARPC5	1.08279	0.00632503		CHST6	-6.07935	3.96786e-07
ANGPT1	2.66834	0.0063447		SEPTIN7P1	-7.55458	3.97733e-07
CCDC88A	2.80912	0.00637959		LTK	-4.99208	3.99487e-07
CSRNP2	1.41	0.00638062		ALDH8A1	-6.73524	4.01503e-07
TSPAN15	1.85184	0.00638548		C12orf71BP	-5.54191	4.0256e-07
SNHG12	1.32757	0.00640819		GFAP	-4.45435	4.02979e-07
SEPTIN7P8	2.4363	0.00640996		CGB7	-6.71491	4.03933e-07
RPL36	0.967978	0.00641735		MCF2	-6.80058	4.05691e-07
C4B	2.90813	0.0064223		LINC00689	-6.71393	4.0659e-07
BUD31	0.66052	0.00651236		NINJ2	-5.51039	4.07455e-07
NECTIN2	1.08291	0.00656477		MIF4GD-DT	-5.6857	4.09112e-07
LINC02613	2.72411	0.00662454		CFAP57	-5.91148	4.11064e-07
ITPR2	2.34149	0.00663916		LINC01238	-5.18303	4.11184e-07
CA12	2.87879	0.00667631		LARRPM	-5.7871	4.11721e-07
ALAD	1.3647	0.00667989		RNY3P2	-5.37425	4.13055e-07
SLC30A2	3.6692	0.00668306		GPR20	-4.96299	4.13099e-07
PSMB4	1.00242	0.00670418		OTULIN-DT	-5.72104	4.13331e-07
TUBA1C	0.989192	0.00671722		NRBF2P5	-5.96466	4.13354e-07
MIR4435-2HG	1.21643	0.00674266		LINC02936	-4.1275	4.13443e-07
ATP6V0A2	2.6027	0.00675806		PRCD	-6.42837	4.14817e-07
PLEKHA1	2.20561	0.00678584		RORC	-5.49195	4.15621e-07
TXN	0.888532	0.00678999		TMPRSS12	-5.19034	4.15982e-07
PURA	2.71017	0.00684049		PTGDR2	-5.36116	4.16991e-07
SCP2	1.093	0.00690015		SLC66A1L	-5.52003	4.17704e-07
FLNB	1.1653	0.00692184		CYGB	-5.99805	4.19693e-07
FSCN1	1.47246	0.00692732		OPN5	-6.10507	4.20516e-07
RANBP9	1.21638	0.00696856		NCS1	-4.10214	4.20835e-07
LRRC37B	2.8097	0.00696883		CT45A11P	-5.84251	4.23208e-07
LINC02979	2.12594	0.00699276		RTL5	-5.69938	4.23225e-07
SETD7	1.90129	0.00700542		LINC02538	-5.86753	4.23337e-07
UFD1	0.605083	0.00706595		NPM1P26	-5.58033	4.23442e-07
CPNE8	3.3168	0.00710404		CCDC170	-5.65408	4.23508e-07
CDK11B	0.940903	0.00713895		DNAH8	-6.26524	4.23767e-07
TDO2	3.56191	0.00722255		WASF5P	-5.92591	4.23784e-07
PAK2	1.27096	0.00728434		YAP1P3	-5.55893	4.24549e-07
HUNK	2.2742	0.00729315		HTATSF1P2	-5.74859	4.24866e-07
LRFN3	4.73513	0.00732265		SDR16C5	-5.50255	4.25463e-07
ANLN	1.27661	0.00736108		EEF1A1P30	-5.4637	4.26225e-07
DISP1	2.63993	0.00737756		IRF1	-5.3624	4.27393e-07
CFAP97	2.16399	0.00739393		AIFM1P1	-5.21257	4.27438e-07
HSPD1	0.961036	0.00745239		ADAP1	-3.76575	4.31634e-07
NUP58	0.961667	0.00747252		TMEM121B	-5.81039	4.31874e-07
SCN8A	2.89346	0.00747309		LRG1	-5.44169	4.3252e-07
CELF2	2.62956	0.007524		PPP1R14B-AS1	-4.35345	4.3332e-07
CTTN	0.704259	0.00753076		GFI1B	-5.87343	4.36276e-07
CLPB	0.70096	0.00759182		TBC1D3P5	-3.6401	4.39275e-07
ACER3	1.73126	0.00763027		CCDC184	-4.51555	4.39456e-07
STRN3	1.12542	0.00765142		METTL7A	-6.4423	4.40267e-07
FBXW8	2.83653	0.00770432		FRMD6-AS2	-6.17319	4.42953e-07
SLCO4C1	3.47219	0.00770524		C19orf85	-5.78103	4.43156e-07
PLRG1	0.608072	0.00771666		GOLGA6B	-4.00777	4.45397e-07
PCED1A	3.00886	0.00776825		FOXA1	-5.26994	4.49051e-07
MED15	0.713548	0.00781959		PRR15L	-7.05574	4.55659e-07
USP22	0.911621	0.00788402		KIT	-7.36663	4.56878e-07
LINC02754	3.55485	0.0079254		DEPDC7	-5.23197	4.57155e-07
TMEM167A	0.691671	0.00792625		LY6G6E	-6.39184	4.57215e-07
PARP1	1.33983	0.00794817		TLCD2	-5.57742	4.57303e-07
CD53	2.51432	0.00795943		MALINC1	-6.88401	4.57851e-07
CDX1	2.82859	0.00796324		RAB28P5	-3.33078	4.60175e-07
ZMAT2	0.871502	0.00798943		NHLRC4	-6.09336	4.60253e-07
G3BP1	0.881808	0.00799778		MMP20-AS1	-4.25782	4.60955e-07
RNF181	0.916751	0.00802047		RTEL1	-5.12966	4.69764e-07
HRH1	3.07121	0.00816754		BNIP3P29	-5.24076	4.70422e-07
WWTR1	1.28395	0.00824639		ZMPSTE24-DT	-5.41716	4.74864e-07
FHIP1B	1.31775	0.00827267		CFAP91	-5.8265	4.77187e-07
CCDC178	3.78481	0.00827854		CRH	-6.59019	4.77227e-07
CRIM1	1.35976	0.00831451		CD99L2	-3.6461	4.80476e-07
TXNL1	0.661293	0.00832445		LINC01354	-6.79593	4.82728e-07
CHD7	0.798318	0.00833413		LINC03060	-6.39785	4.8401e-07
SLC44A2	0.69044	0.00834945		KCNK2	-4.64333	4.8546e-07
BTRC	2.53867	0.00838674		SLC28A2	-6.61317	4.86662e-07
SNRNP200	0.932543	0.00839011		TUFM	-0.859783	4.92598e-07
EPCAM	1.33435	0.00840272		TMEM179	-4.03012	4.94103e-07
TOP2B	1.18502	0.00849426		DUSP2	-5.73819	4.95684e-07
CDO1	3.12617	0.00850693		ADIRF-AS1	-5.0003	5.0384e-07
MYLK-AS1	3.60064	0.00851532		TTR	-6.22666	5.08481e-07
MYBBP1A	1.62353	0.00852631		CLCA1	-4.36564	5.11542e-07
TMA7	1.06995	0.0085331		CCDC39	-6.06968	5.13576e-07
RSL24D1	0.802737	0.00864657		TTLL10-AS1	-8.34958	5.15049e-07
PIKFYVE	1.57184	0.00869176		ROPN1B	-6.0656	5.1652e-07
MBOAT7	1.27503	0.00871706		AKAP3	-5.90366	5.17133e-07
KIF23	2.38802	0.00874673		B3GNT4	-5.83602	5.28544e-07
CCAR1	0.647473	0.00879176		NCF4-AS1	-5.34373	5.30373e-07
RUSC2	2.77887	0.00881688		TAS1R1	-6.90586	5.30495e-07
METTL25	3.05606	0.00882337		FNDC7	-6.28638	5.31235e-07
ZNF596	2.97132	0.0088259		OR2AG2	-4.39492	5.3358e-07
MYH14	4.04748	0.00884286		OTUD6A	-5.97862	5.34114e-07
UBXN2B	1.48923	0.00889331		TNFSF4	-7.34186	5.34589e-07
ZNF587	2.25143	0.00892157		HSPA6	-6.15422	5.34976e-07
POLR2M	2.16512	0.00900243		LINC01348	-3.86261	5.35112e-07
IFITM3P3	2.91257	0.00909695		RAD17P2	-5.19885	5.36678e-07
MCOLN1	1.04223	0.0091055		IP6K3	-6.97905	5.37073e-07
SOS1	2.05848	0.00912984		ELDR	-6.07602	5.37648e-07
CTDSP1	2.16764	0.00914242		NT5C1A	-6.0687	5.37916e-07
PANK3	1.24614	0.00920538		CFAP43	-5.87243	5.39862e-07
PCNT	1.22174	0.00920789		PTX4	-5.82108	5.39915e-07
VWA8	2.69186	0.00924033		LINC01605	-5.7858	5.40074e-07
FTH1P7	1.27406	0.0092907		LINC02221	-5.76783	5.40194e-07
ATP5MK	0.953116	0.00930495		CASC11	-5.59516	5.42743e-07
RHOBTB3	2.67749	0.00931044		LINC02038	-5.56426	5.43475e-07
C1orf216	3.44211	0.0093243		RPS2P52	-5.45621	5.46722e-07
LINC01608	1.75555	0.00933493		LINC00920	-6.23839	5.55816e-07
PABPC1L	2.79229	0.00938395		CHCHD4P2	-5.53223	5.5626e-07
MACROH2A1	0.834275	0.00941383		MYEOV	-4.98807	5.58995e-07
CCDC97	0.910056	0.00946237		PDE2A-AS2	-4.16473	5.59716e-07
RFLNA	2.81265	0.00949298		SULT1C4	-4.32197	5.67621e-07
KIAA1549L	3.45596	0.00961526		LINC01753	-5.45724	5.67779e-07
ATF1	1.50595	0.00973282		LINC00452	-7.46275	5.6893e-07
NRBP1	0.633622	0.00983874		C1orf21-DT	-5.64785	5.71226e-07
TAF9	0.86032	0.00985447		PNPLA1	-5.68046	5.77207e-07
IP6K2	0.784793	0.0098625		H6PD	-6.54083	5.80205e-07
ANPEP	2.14257	0.00991339		ACOX2	-4.88686	5.87612e-07
VANGL2	2.57721	0.00997738		TMEM198	-7.33709	5.93953e-07
COL12A1	2.8732	0.00997917		GJA3	-5.25885	5.95203e-07
FRYL	1.4931	0.00998698		TOMM22P6	-3.66115	5.95672e-07
C17orf80	1.84798	0.0100198		APOBR	-5.93599	5.96869e-07
C14orf119	0.619792	0.0100258		DDN	-4.47853	5.99371e-07
TMX3	1.03526	0.0100445		BANK1	-5.57694	6.0047e-07
SLC35B3	2.29525	0.0100972		ADAM21P1	-5.87102	6.04045e-07
LRRC58	1.02934	0.0101014		LOXHD1	-6.54237	6.05591e-07
DNAJC2	0.643954	0.0101016		ITFG2-AS1	-4.27104	6.09749e-07
MRPL18	1.071	0.0101034		SLC14A1	-5.5745	6.10002e-07
TAF13	0.723485	0.0101143		PLEKHG4	-6.13416	6.10333e-07
E2F3	2.58624	0.0101606		CCDC160	-5.04409	6.15881e-07
GAS5	0.925945	0.0102303		KLHL7-DT	-6.28933	6.16757e-07
MS4A15	2.10529	0.0103522		ATP2B3	-6.49422	6.19014e-07
CTAGE3P	2.78954	0.0103668		MAGEA10	-6.89708	6.19393e-07
SLC2A3	1.03672	0.0103773		CENPX	-1.48193	6.22008e-07
SCAF11	0.784191	0.0104074		PIPOX	-4.46378	6.24463e-07
PCSK5	4.02452	0.010489		APOC1	-2.54412	6.25281e-07
STK16	1.92391	0.0105332		HERPUD1	-2.29978	6.28693e-07
ST3GAL6	2.04699	0.0105429		CXCL16	-6.67951	6.3081e-07
YES1	1.02685	0.0105433		TRAM1L1	-4.5703	6.34362e-07
AK4	2.20767	0.0105487		SERPINB2	-6.5988	6.36899e-07
FANCI	1.72237	0.0106282		MAP3K14-AS1	-6.31552	6.41302e-07
AP1M2	1.29266	0.0106554		KLHL14	-5.42895	6.43911e-07
SSRP1	0.697955	0.0106659		MIR4453HG	-6.90006	6.45012e-07
YIPF3	0.679529	0.0107167		SLC38A11	-5.0749	6.48734e-07
HORMAD1	2.50844	0.0107247		LGSN	-7.31744	6.5303e-07
NUFIP2	0.701833	0.0107598		BEST2	-4.85541	6.53876e-07
TMA16	1.41755	0.0107791		CMKLR1	-6.41542	6.58709e-07
SRA1	0.702729	0.0107954		SNX19P1	-3.76617	6.6052e-07
NSUN2	0.876858	0.0108123		OTOAP1	-3.23543	6.63281e-07
COX16	2.70352	0.0108125		TAF11L11	-5.62603	6.65017e-07
YEATS2	3.31596	0.0108994		MIR3150BHG	-4.31588	6.65358e-07
PTPRG	2.30348	0.0109012		GDF3	-4.56081	6.75086e-07
FZD6	3.13001	0.0109202		ENHO	-4.33525	6.80335e-07
ASNSP1	3.25275	0.0110008		MATN2	-6.62901	6.82724e-07
CDC123	0.625531	0.0110312		SORBS2-AS1	-4.47212	6.87116e-07
ALCAM	2.65975	0.0110895		MAP10	-6.96993	6.93002e-07
PHKA1	1.79696	0.0111233		LBP	-3.67341	7.021e-07
GTF2H1	0.993993	0.0111292		KCNH2	-4.63421	7.0524e-07
CCDC169	2.64092	0.01113		ADAMTS19-AS1	-5.12698	7.0564e-07
EPO	3.21528	0.0111685		TRO	-3.58854	7.13067e-07
LRP3	1.812	0.0111826		SYT14	-4.04498	7.17426e-07
SETMAR	2.41826	0.0111831		LRP4-AS1	-4.0686	7.20162e-07
GAS6	1.39173	0.0113252		SLC17A2	-4.69151	7.20927e-07
YTHDC2	2.00813	0.0113338		ZNF319	-5.1859	7.22883e-07
RPL35A	0.628427	0.0113492		TAF11L12	-5.03868	7.22891e-07
CARD10	2.4149	0.0113549		TST	-5.81954	7.23412e-07
C2CD2L	2.96022	0.0114068		AGT	-3.93812	7.25234e-07
LAMB1	1.15575	0.0114413		MGAM2	-5.70528	7.36329e-07
G3BP2	1.03812	0.0115126		FAM228B	-4.36157	7.42133e-07
PEX11A	3.24437	0.0115186		LINC01205	-5.18849	7.48495e-07
WWP1	1.66126	0.0115501		EXTL1	-6.4085	7.49333e-07
EVI5	0.7755	0.0116274		SOX8	-4.04858	7.56173e-07
PHF7	1.75918	0.0116483		SLC25A48	-4.95245	7.59921e-07
MAFG	0.937099	0.0116486		HSD17B1P1	-5.15876	7.60262e-07
THADA	2.43034	0.0117132		CCT6B	-5.68309	7.62574e-07
OBI1	2.01755	0.0117301		SLC49A3	-5.81225	7.65978e-07
SLC17A5	2.141	0.0117626		PAX4	-5.39819	7.67982e-07
ACVR2B	2.05958	0.0117746		SAMD4A	-6.4111	7.68405e-07
PIAS1	1.17893	0.0119064		EFHB	-5.6842	7.68632e-07
SUPT4H1	0.721138	0.0119217		LINC02253	-5.48332	7.73864e-07
OCLN	2.35495	0.0119453		OR5AU1	-5.03292	7.78414e-07
CRYBG2	1.08536	0.0119627		DYNLT2	-5.83046	7.81274e-07
BIN1	2.38708	0.0119646		TNK1	-3.9421	7.81713e-07
NFYA	1.41843	0.0120586		SERPINF1	-5.08854	7.82742e-07
VPS26C	1.34519	0.0120797		THOC7-AS1	-5.26259	7.85436e-07
PRPF40A	0.622656	0.0120821		CLIP4	-6.3047	7.8752e-07
TCOF1	1.38595	0.0121589		DEGS2	-4.21368	7.89684e-07
SRC	1.43342	0.0121641		LYPD6	-4.45538	7.96054e-07
WDR11	1.76891	0.0121693		LINC01719	-3.74007	7.97406e-07
BCCIP	0.702736	0.0121975		KRT222	-5.62738	8.02342e-07
FBXO45	1.78713	0.0122298		PODXL	-7.15039	8.04414e-07
H4C3	1.4359	0.0122631		CYP4V2	-5.13444	8.08424e-07
KHDC1	2.50781	0.0122887		MSRA-DT	-5.29016	8.23677e-07
ZDHHC18	2.15482	0.0122987		PHETA2	-5.54964	8.29748e-07
SLC2A1	0.855819	0.0123047		CAPNS2	-5.17889	8.31909e-07
NF2	2.01824	0.0124045		RAB44	-4.19127	8.35163e-07
EIF5A2	2.31192	0.0124067		ADCY1	-4.53818	8.36205e-07
LAS1L	1.1222	0.0125523		PITX2	-4.2264	8.43697e-07
ZNF600	0.993856	0.0125618		NIBAN1	-4.74081	8.43857e-07
CCDC88C	2.28035	0.0125834		HEPHL1	-6.98554	8.45881e-07
CDC34	0.856326	0.0126051		RAB9B	-4.29592	8.46119e-07
EPB41L4B	1.45639	0.0126787		LINC00885	-5.39486	8.46377e-07
ID2	0.811537	0.0127517		SELENOO-AS1	-5.41483	8.46856e-07
UPF3A	1.60271	0.0127614		SPIB	-6.56717	8.51442e-07
LONRF2	1.72753	0.0127857		IZUMO1R	-5.6011	8.55825e-07
PDLIM1	2.0587	0.0128062		ATP23	-5.89999	8.66567e-07
KRR1	0.981519	0.0128148		RTL9	-4.34552	8.70887e-07
MBOAT2	2.3099	0.0128562		PPP1R26	-4.64834	8.7747e-07
KLHL5	2.99706	0.0128763		CLDN23	-3.82999	8.83113e-07
SLMAP	1.83077	0.0129401		MAGEB16	-3.67751	8.87268e-07
RPS11	0.84014	0.0129677		PIGV	-4.26172	8.95395e-07
DPY19L3	2.66147	0.0129857		BNIP3P36	-5.41864	9.10007e-07
PRDX1P1	1.39558	0.0130017		COL9A1	-3.86673	9.1428e-07
SRSF6	0.743722	0.0130308		EEF1A1P4	-5.25633	9.22598e-07
GOLIM4	2.47316	0.0130689		CD72	-3.45336	9.22943e-07
GOLGA3	1.21003	0.0130762		SYT2	-6.72923	9.23251e-07
ERVMER34-1	2.8329	0.0130958		TRIM55	-5.76842	9.46774e-07
PTPRF	0.755691	0.0133413		CDKN2B	-6.84234	9.48555e-07
ELOA	0.706018	0.0134162		LRRC3	-5.57728	9.59172e-07
SUMO3	0.63178	0.0134834		RPL23AP36	-5.94852	9.61177e-07
RABL3	1.85788	0.0134871		PRR23E	-3.86313	9.756e-07
CNOT2	1.4116	0.0135115		PRKCZ	-3.35029	9.79611e-07
LIN54	1.34861	0.0135435		GIMAP4	-4.01297	9.82543e-07
RPL21	0.751107	0.0137284		KBTBD12	-5.12703	9.88698e-07
SLC7A4	2.65487	0.0137508		TAP2	-6.04316	9.9725e-07
CWF19L1	1.76062	0.0137792		RPL6P6	-3.64136	1.00477e-06
HOXC13	3.95921	0.0138639		FGF17	-4.35529	1.00729e-06
ZNF682	1.40131	0.0140208		OTUB2	-6.39556	1.01167e-06
EPHA1	1.99772	0.014038		PLA2G2E	-4.00594	1.01332e-06
TMEM54	1.13022	0.0140968		LINC01686	-4.85403	1.03307e-06
TRAPPC2B	1.98053	0.0142208		TSPAN9-IT1	-6.08796	1.03324e-06
NKIRAS1	2.09221	0.0143004		CNR1	-5.77106	1.04233e-06
MRPL22	0.965414	0.0143282		ZNF295-AS1	-5.16254	1.05689e-06
S100PBP	2.60003	0.0143398		NOTCH2NLC	-4.23265	1.07127e-06
SUN3	1.34758	0.014391		LINC01825	-5.50564	1.07213e-06
CSF3R	0.863627	0.01442		FLT1	-4.80095	1.07626e-06
EIF4EBP2	0.585483	0.0144473		TUSC3	-2.10869	1.0819e-06
ACO1	2.20355	0.014463		ANXA5	-2.07653	1.08634e-06
RIC8A	1.39278	0.0145404		RGL4	-5.45322	1.08742e-06
PLAAT3	1.30222	0.0145632		BANCR	-3.77753	1.09314e-06
EXOC6B	1.24154	0.0146344		LINC01615	-6.046	1.09742e-06
AADAT	2.12367	0.0146505		TMCC1-DT	-4.56803	1.10402e-06
SOCS2	2.44701	0.01468		ARHGEF10	-3.46072	1.10556e-06
GLIPR1-AS1	2.59747	0.0148179		MYL2	-3.68449	1.10778e-06
PTPRU	1.36278	0.0148514		LINC02987	-5.70534	1.12316e-06
LANCL1	2.90262	0.0148885		CFAP97D1	-5.35767	1.12331e-06
DDIAS	2.27547	0.0149505		HAPSTR1	-2.3248	1.1235e-06
BRWD1	1.10884	0.0150117		ALOX5AP	-3.80457	1.15265e-06
LINC02660	4.03483	0.0150825		ZBTB8B	-3.4599	1.1543e-06
TMEM168	2.23196	0.0152118		CHRM4	-4.8889	1.15548e-06
CDK6	1.46097	0.0152176		TMEM8B	-4.28632	1.15737e-06
INPP5F	1.08171	0.0153718		DNASE1L2	-3.2858	1.16813e-06
PRKAR2A	1.24457	0.0153902		GNAS-AS1	-3.56821	1.17047e-06
RALGAPA2	1.41866	0.0155632		POPDC3	-5.98175	1.19469e-06
TNIK	2.75248	0.0155898		MMP15	-6.96694	1.19994e-06
SPECC1L	2.63583	0.015598		STAP2	-4.68778	1.20848e-06
ZC3H15	0.747564	0.0156398		SORBS2	-5.4681	1.21734e-06
MTCH1	0.750622	0.0156616		LINC00858	-5.13714	1.22329e-06
MFSD2A	2.80841	0.0156935		STAB1	-4.43781	1.23016e-06
MDM2	0.73178	0.0157022		HABP2	-5.55565	1.23839e-06
ZNF592	1.29886	0.0157083		SCAT8	-4.23694	1.24225e-06
ASAP1-IT2	2.87683	0.0157328		SAXO2	-3.92981	1.25368e-06
PTPN13	2.73899	0.0157514		GAREM2	-2.65736	1.2569e-06
PLEKHH1	2.75977	0.0158002		MRGPRF	-4.17896	1.27018e-06
G2E3	1.54251	0.01581		MYOM3	-3.53164	1.28075e-06
GJA1	1.18078	0.0158314		BTG2-DT	-4.58597	1.28908e-06
FOXN3	1.13523	0.0158374		CNIH3	-6.24526	1.29764e-06
RPA2	1.36045	0.0159591		NKX1-2	-4.80078	1.32844e-06
SPR	2.59899	0.015998		F2	-5.00287	1.33821e-06
DUSP13	2.23372	0.0160141		GAP43	-3.26026	1.33857e-06
GTF3C4	1.35274	0.0160636		MIR210HG	-6.16982	1.3402e-06
RAD17	1.46855	0.0161001		H2AJ	-2.47324	1.34261e-06
PXN	1.0813	0.0161853		PSG7	-3.99725	1.34427e-06
BCAT1	1.30875	0.0161866		TRMT61A-DT	-4.98518	1.35986e-06
DCTN1	1.31989	0.0162096		IRGC	-3.27924	1.36394e-06
MYO1B	2.02458	0.0162721		GRAMD1B	-5.93883	1.36972e-06
LCP1	0.711214	0.0163403		RPL13	-1.25514	1.37777e-06
FNIP2	1.79632	0.0164081		VRTN	-4.49863	1.3818e-06
DSG2	0.985442	0.0164396		STAT6	-6.27505	1.38575e-06
ZFAND6	0.604479	0.0164671		LINC00910	-6.21356	1.38783e-06
PTPDC1	3.27174	0.01653		ITGA9-AS1	-4.28395	1.40719e-06
ZDHHC5	0.67078	0.0166966		GDA	-3.82256	1.4116e-06
INSYN2A	3.48571	0.0167716		VPS13B-DT	-3.80956	1.41852e-06
TTPAL	1.93054	0.0168467		RASD2	-3.78552	1.41914e-06
SART3	0.8435	0.0169522		HAPLN3	-4.90068	1.42269e-06
GRTP1	1.30824	0.0169555		MIR181A1HG	-3.58597	1.42446e-06
KLHDC3	0.714652	0.0170838		TSPAN17	-6.18486	1.45932e-06
GDF11	2.05588	0.0170984		LINC03015	-3.373	1.46438e-06
ZNF878	2.19107	0.0172299		MYF6	-5.9216	1.46819e-06
BTF3L4	0.734592	0.017287		SERPIND1	-6.39184	1.47961e-06
CSGALNACT1	2.03219	0.017323		MX1	-5.90314	1.49916e-06
LAP3	1.01153	0.0174438		VSIR	-5.23609	1.50363e-06
HS3ST5	1.27617	0.0174526		OFCC1	-5.97032	1.50837e-06
ARIH2	0.659249	0.0174931		MDFIC	-5.98273	1.51803e-06
KDF1	2.09148	0.0174994		WDR64	-5.50459	1.52015e-06
FRAS1	3.26691	0.017509		LZTS1	-5.54002	1.5517e-06
KDM6B	1.1393	0.0175218		TVP23A	-5.49334	1.56581e-06
IMPA1	2.46016	0.0176188		TRHDE	-5.13859	1.58741e-06
NDST1	1.39519	0.0176205		GPR132	-5.68169	1.6117e-06
SHROOM2	2.96429	0.017678		FLJ20021	-3.98408	1.63002e-06
RABEP1	1.33381	0.0177619		OVAAL	-4.28225	1.63067e-06
LMBRD1	1.14379	0.0178304		PTPN23-DT	-4.20169	1.64124e-06
DLGAP1	2.44897	0.0179228		C20orf202	-4.20609	1.64174e-06
CATSPERG	2.83198	0.0179385		LRGUK	-5.08174	1.65467e-06
CASP6	1.61483	0.0179484		NMRAL1	-4.91304	1.67133e-06
TECPR2	2.50435	0.0180071		GAD1	-4.64807	1.67628e-06
MYOF	0.944144	0.0180082		GLIDR	-4.19262	1.72332e-06
HMGN1	0.698502	0.0180832		PCA3	-5.65325	1.74176e-06
ZMYND8	0.907713	0.0181097		AKAP13-AS1	-4.13875	1.74276e-06
LRRC28	2.78772	0.0182723		OCRL	-5.6568	1.85338e-06
UBE3C	1.12044	0.0182851		MROH5	-4.83143	1.87471e-06
SLIRP	0.657868	0.0183379		LINC00877	-6.03169	1.90542e-06
PDXK	1.44909	0.0184476		SLC17A9	-5.79953	2.01977e-06
PVT1	1.63438	0.0184602		EPHA8	-4.50605	2.02876e-06
ICAM1	3.62883	0.0184748		PDE4C	-6.00456	2.05873e-06
REXO2	0.64512	0.0184792		ZNF425	-6.4978	2.0787e-06
REV1	1.08463	0.0185789		TIGD5	-4.9422	2.09481e-06
MARS2	3.11335	0.0185957		DNM1	-4.98438	2.11277e-06
LIG4	2.00614	0.0187968		PCSK4	-3.13241	2.11614e-06
TNS1	2.49101	0.0188065		TAF11L13	-3.28238	2.12958e-06
MGAT4B	2.62622	0.0188522		ADAMTS6	-4.35828	2.13639e-06
PRKXP1	2.53228	0.0189129		FAM174B	-4.45701	2.13976e-06
BRIX1	1.04874	0.0189248		SNX32	-5.28477	2.15562e-06
ZXDC	1.40925	0.0189647		DDX11L2	-4.94807	2.18468e-06
ASAP2	2.05522	0.0189843		MLF1-DT	-3.42223	2.21546e-06
NSMAF	1.13192	0.0190442		JPH1	-3.60672	2.21556e-06
PHF6	1.74083	0.0191042		NR4A1	-5.14159	2.22746e-06
CCNT1	1.8443	0.0191155		CSH2	-4.83509	2.23356e-06
RHPN2	2.35963	0.0191234		FAM234A	-5.50632	2.25957e-06
DHX36	1.06617	0.019158		OGFOD1P1	-3.89113	2.26277e-06
FDXR	1.76168	0.0193182		GSTM5	-2.98154	2.26849e-06
FADS2	1.10263	0.0193339		CD44	-3.76673	2.29902e-06
CSNK1D	0.762154	0.0194944		PDE6H	-6.04705	2.34981e-06
PI4KB	1.06585	0.0195514		RMST	-4.27343	2.36578e-06
ERCC6L	2.31967	0.0195751		MTND5P26	-4.90021	2.36877e-06
NCMAP	2.89285	0.019738		APC2	-5.42527	2.37798e-06
ZNF638	0.625493	0.0197451		EDN1	-3.53935	2.3839e-06
PRDX5	0.665308	0.0197709		ICAM5	-6.30153	2.40504e-06
CLEC12A	2.73037	0.0198443		SPATA31A1	-5.04023	2.43224e-06
AGTPBP1	1.90426	0.019896		MILR1	-5.32565	2.55893e-06
SPATS2	1.54181	0.0199123		SPP1	-4.40954	2.56877e-06
ZNF814	1.10099	0.0201798		LINC02225	-5.60057	2.5995e-06
FRG2C	1.55064	0.0202625		CLCN2	-6.90764	2.60361e-06
LRRTM1	2.38445	0.0202629		ABHD5	-1.17338	2.63404e-06
ZNF496	2.12426	0.0202653		LRRC15	-3.84458	2.63464e-06
RCC1	0.755529	0.0202654		SH3BGRL	-4.55305	2.63481e-06
ABR	0.781365	0.020281		GET4	-5.68194	2.63946e-06
COA1	0.956143	0.0202856		LNCPRESS1	-2.39243	2.66101e-06
LINC00839	2.24919	0.0204685		ASTN2	-5.43611	2.73542e-06
TACR2	2.57138	0.0205022		IL27RA	-4.9153	2.73856e-06
ZBTB9	2.3424	0.0205899		NECTIN3-AS1	-6.26723	2.75589e-06
ATP6AP2	0.791293	0.0206286		SMOC2	-5.57013	2.76808e-06
RNU6-32P	2.65492	0.020686		NT5M	-4.13986	2.79555e-06
GNL3	0.815838	0.0207053		NOVA1-DT	-3.54407	2.79638e-06
GJC1	2.37488	0.0207415		LINC03076	-4.68026	2.80717e-06
B4GALT3	0.641265	0.0207429		LINC02287	-3.32818	2.8202e-06
BYSL	1.01335	0.020762		DNAJC3	-1.89133	2.82415e-06
UHMK1	0.998954	0.0207761		PRAMEF12	-6.18416	2.85344e-06
EPS8	1.80593	0.0208773		CFAP119	-4.69037	2.93414e-06
ROMO1	0.838785	0.0209184		NIPAL2	-4.13554	2.99014e-06
PHF20	2.08645	0.0210798		CAPN1-AS1	-4.82393	2.99874e-06
ZNF124	1.90482	0.0211008		LINC01936	-5.7668	3.00172e-06
TDRD6	2.59212	0.0211338		HLA-DMB	-5.49112	3.03988e-06
AFAP1	1.87607	0.0211374		SH2D2A	-4.75597	3.10246e-06
RAD23B	0.915523	0.0212116		ACP7	-4.2957	3.13276e-06
N4BP2	1.77904	0.0212159		DSCR4	-6.02453	3.27006e-06
TJP2	1.05621	0.0212641		TEDC2	-5.72061	3.28007e-06
ARFGEF1	0.990248	0.0213004		HESX1	-6.00031	3.29232e-06
ZNF284	2.61203	0.0214112		LINC01108	-2.40873	3.3237e-06
NHERF1	0.961482	0.0214696		TRIM66	-5.64344	3.32969e-06
RPL22	0.722916	0.0214883		PDE1C	-5.2519	3.34331e-06
CCDC13	2.53365	0.0215262		B4GALT1-AS1	-4.38101	3.36114e-06
LINC02832	2.43645	0.0215694		ITGA2	-2.03375	3.36169e-06
HIP1	1.89778	0.0216277		C17orf78	-3.25196	3.37095e-06
RRP7A	0.899686	0.0216451		CAPN6	-5.17886	3.52312e-06
NDRG2	2.36985	0.021674		EGR1	-5.68437	3.54126e-06
LINC00857	2.12884	0.0217005		CUZD1	-3.05391	3.6294e-06
NAGS	2.60802	0.0217396		THY1	-2.3599	3.69351e-06
TRIM59	1.83022	0.0220266		DHRS11	-5.79125	3.7699e-06
ZNF774	3.44254	0.0221975		B3GNTL1	-5.51838	3.88402e-06
RPAP3	1.42207	0.0222813		ANO2	-3.32614	3.94899e-06
TBRG1	1.00482	0.0222862		CGB5	-6.04088	3.99942e-06
HVCN1	1.34025	0.0224744		BCL7C	-5.13771	4.00118e-06
KLK8	2.04624	0.0224879		HAGHL	-4.77806	4.02893e-06
USP25	1.46546	0.0224893		PGAM1P11	-4.82985	4.09318e-06
CAPN2	1.66951	0.022512		FAM210B	-5.64467	4.10462e-06
MCTP1	3.3228	0.0225539		TMEM45A	-3.95959	4.19446e-06
PHF14	1.21687	0.0225583		WDR90	-4.71764	4.21868e-06
VPS26B	2.18176	0.0225868		TUBA8	-5.40054	4.25536e-06
AMOT	2.03181	0.02264		MIR181A2HG	-4.0675	4.32814e-06
TFEB	0.828024	0.0227026		COPZ2	-3.20632	4.34515e-06
OCIAD2	2.29209	0.0227065		TTYH2	-7.29741	4.42335e-06
GLRX2	2.09174	0.0227485		ADGRG2	-3.13163	4.443e-06
WDR70	0.976232	0.0227529		TAFA4	-4.56502	4.44694e-06
STMN1	1.04103	0.0227579		ZDHHC1	-5.55993	4.49448e-06
ZSCAN26	2.37242	0.0227635		NT5DC2	-4.61819	4.53598e-06
SINHCAF	1.11042	0.0227988		TFPI2	-6.84771	4.54438e-06
LRCH1	1.89995	0.022808		RNF128	-6.44546	4.5562e-06
CDC26	0.993395	0.0229094		DDX18P3	-4.51684	4.75962e-06
SPTSSA	1.99701	0.0229754		GABRG2	-5.366	4.81993e-06
RBM45	2.99104	0.0229848		SLC25A43	-5.88593	4.87918e-06
TBC1D14	1.29568	0.0230141		IGSF5	-4.68483	4.89659e-06
MTERF2	2.73567	0.0230367		VWA5A	-3.92965	5.03699e-06
TINAGL1	0.902696	0.023048		AKAP5	-2.82697	5.13768e-06
AAR2	0.974222	0.0231153		ZSCAN10	-2.68375	5.17044e-06
SNRPN	1.59601	0.023117		PEG13	-3.63541	5.18306e-06
WWC2	1.75294	0.0231243		MAP1LC3B	-1.87506	5.26348e-06
TMPRSS13	2.15064	0.0231673		CRABP2	-5.78657	5.27409e-06
SRSF10	0.956616	0.0231755		DDX25	-3.62438	5.34053e-06
ADGRV1	2.3607	0.0232387		LINC01224	-3.19212	5.46383e-06
NID1	1.00806	0.0232571		ARSL	-2.37177	5.5479e-06
ACTL6A	1.10809	0.0232601		KAZN	-5.44396	5.56475e-06
AGL	1.26666	0.0233461		POU6F2-AS2	-4.61162	5.57681e-06
AHSA1	0.675222	0.023349		GAS8	-4.85414	5.69174e-06
NUDT4	1.04626	0.0233641		GPR146	-8.47752	5.78528e-06
SLC44A5	2.36493	0.0234997		TMEM40	-5.28811	5.91373e-06
SLC35F2	0.965775	0.0235303		JADE2	-5.45708	5.93508e-06
SH3BGRL2	1.01914	0.0235314		NUDT8	-5.16572	6.03575e-06
TOP2A	1.94524	0.0235659		PDPK1	-2.04558	6.04961e-06
UBE2V1	2.16088	0.0236451		ISG15	-5.28337	6.07685e-06
ZNF90	1.22505	0.0236753		MYLK4	-2.95543	6.10188e-06
ARMCX1	2.82787	0.0237532		SLC6A10P	-3.81454	6.11411e-06
SACS	2.36717	0.0237574		SAMD10	-5.8781	6.11701e-06
SIN3A	1.45298	0.0237595		PGLS-DT	-5.10036	6.13978e-06
SERPINB9	0.851675	0.0239543		CMIP	-6.3952	6.27469e-06
ZFP57	2.65245	0.0239645		OR2F1	-4.54842	6.52057e-06
ABCG2	1.32863	0.0240024		IQCN	-5.53155	6.54118e-06
MTREX	0.751558	0.0240435		CBFA2T3	-5.93052	6.62015e-06
TWNK	1.75679	0.0240681		CES4A	-5.60459	6.6738e-06
SNORD99	2.07381	0.0240851		LOXL3	-4.37126	6.89431e-06
NDUFV1	0.590862	0.0240954		PDGFD	-2.61608	6.94196e-06
KHDC1L	1.69835	0.0241702		NMRK1	-5.24236	6.94621e-06
NRIP1	2.11504	0.0241906		TNXB	-5.97835	7.02014e-06
HAPLN1	2.15467	0.024203		RPL26P27	-4.7245	7.02596e-06
MRS2P2	2.9281	0.0242183		SLC6A2	-3.98332	7.14652e-06
ZFP62	2.68799	0.0242379		GSPT1	-1.13409	7.14898e-06
MAP4K4	0.986833	0.0243185		NUDT17	-5.20906	7.21326e-06
TBL1XR1	0.837461	0.0243221		DYNC1LI2	-1.44306	7.37023e-06
RIMKLB	1.44695	0.0243233		ETV4	-4.6946	7.42182e-06
URM1	0.912322	0.0245189		SAA2	-3.66564	7.53427e-06
VBP1	0.712309	0.0245858		ATP2A3	-5.93955	7.61622e-06
RBM47	0.625792	0.0246195		ZNF358	-3.48409	7.62268e-06
RPL38	0.615818	0.0246209		RIPOR3	-4.99001	7.64335e-06
B9D1	0.689666	0.0246467		PPY2P	-5.11557	7.65546e-06
SSH1	1.58571	0.0246644		CPE	-3.66166	7.76377e-06
GCNT3	1.83608	0.0246722		FBXO27	-3.68862	7.88592e-06
RSBN1	1.9208	0.0248233		TAFA1	-2.44076	7.93821e-06
CDKAL1	1.19795	0.0248406		CEP19	-4.64105	8.11311e-06
RASIP1	2.65769	0.0248827		TBC1D3B	-5.47724	8.14567e-06
SLC35F6	1.01849	0.0250847		PTPRD	-3.42306	8.44996e-06
TMEM138	1.7273	0.0252529		KIF26A	-5.50962	8.49129e-06
CANT1	0.967671	0.0252874		VENTXP2	-3.48495	8.56613e-06
DNTTIP1	1.05076	0.025342		FANCA	-4.59511	9.02662e-06
ROCK1	0.851404	0.0254648		DAAM2	-6.01036	9.09812e-06
DET1	2.2326	0.0254681		SLC41A1	-3.90848	9.10225e-06
ENPP1	2.37032	0.0254798		CENPV	-5.04876	9.19376e-06
RUVBL1	1.07148	0.0257203		PSG11-AS1	-3.05869	9.21979e-06
TLR1	3.21563	0.0257234		HOMER2	-4.59277	9.71096e-06
P2RY12	2.26556	0.0257865		PTPRR	-3.74506	9.75515e-06
SAMD8	0.660746	0.0258547		DNAH6	-5.09149	9.81794e-06
PRTG	1.91558	0.0258649		TSPY2	-4.99618	9.94718e-06
CYP3A4	2.43466	0.0259225		SMAD6	-3.94418	1.0033e-05
ZNF608	2.61286	0.0259627		DNAJC3-DT	-5.75835	1.00862e-05
LDLRAP1	3.56929	0.0260895		DGLUCY	-4.62687	1.01736e-05
LINC02700	2.50637	0.026114		RPL13P12	-1.90014	1.03314e-05
RASGRF2	2.58485	0.026116		IL7R	-4.59819	1.04119e-05
SUV39H1	1.97604	0.0261416		H2AC8	-3.25739	1.0443e-05
MCUB	1.45079	0.0262773		LRRC8E	-5.63643	1.06399e-05
GABBR1	3.47535	0.0263291		ADAMTS12	-3.66959	1.07832e-05
IL17D	2.82345	0.0263333		SFRP2	-2.71672	1.09088e-05
COX7C	0.824349	0.0263461		EYA4	-4.36846	1.11088e-05
ITGAV	3.45886	0.0263469		ERC2	-4.8531	1.12248e-05
EFHD2	0.97777	0.0264028		CLEC2L	-3.6366	1.14225e-05
SSBP3	1.86316	0.0264995		IL17B	-4.7516	1.15076e-05
PANX1	2.11821	0.0265205		CDH18	-3.16841	1.24605e-05
XPOT	0.686254	0.0267233		SH3D21	-4.96769	1.27767e-05
RABL2B	2.56059	0.0267322		FIZ1	-3.69774	1.27923e-05
ATP8B1	2.00167	0.0268124		DTD2	-4.97103	1.28436e-05
CCDC137	1.04815	0.0268615		SSR3	-1.61798	1.33991e-05
KANK4	1.88008	0.0268943		H2BC8	-3.29537	1.35139e-05
COL9A2	2.41265	0.026898		LINC00662	-4.08323	1.35464e-05
WWC1	1.35582	0.0269981		PITX3	-3.03032	1.38952e-05
ADAM10	1.02164	0.0270008		SPAG16	-3.75675	1.39145e-05
RBM15	1.76214	0.0271166		SLC10A3	-4.61049	1.40934e-05
LONP1	0.760569	0.0271878		ARHGAP5-AS1	-4.98184	1.41123e-05
EPSTI1	4.06003	0.0272845		H3-7	-3.41983	1.4449e-05
PPP1R35	2.29927	0.0273294		DSE	-4.06212	1.45233e-05
METTL15	1.57623	0.0273345		BOC	-3.44358	1.46284e-05
TRUB2	0.932831	0.0273852		EIF4E1B	-5.03016	1.50736e-05
DALRD3	1.81132	0.0274269		PDE4A	-4.41783	1.5111e-05
FUBP1	0.868587	0.0274435		KICS2	-4.04706	1.51619e-05
ANAPC7	1.13226	0.0274649		PLEKHG6	-4.59789	1.53451e-05
MAX	0.722326	0.0275518		C1orf226	-4.29428	1.56138e-05
FGFR2	2.24719	0.0275594		LINC02894	-4.84691	1.5916e-05
SLC12A6	2.58565	0.0276228		ZNF527	-4.69397	1.61051e-05
PPP6R3	0.591547	0.0277158		PCDH11X	-5.82418	1.62064e-05
BNC2	2.18803	0.0277406		HSD17B6	-5.79169	1.67423e-05
PRH1	2.1306	0.0277464		PPIB	-1.26846	1.69804e-05
HINT3	1.25828	0.0277561		PYCR1	-4.31325	1.76862e-05
CROCCP2	2.13145	0.0277696		ZNF629	-4.02988	1.77976e-05
BTBD3	1.78068	0.0278014		CDKN1B	-4.25814	1.78613e-05
IER3	1.29261	0.0278286		SMCO3	-3.99866	1.85e-05
RANBP2	0.721361	0.0278963		MGAT3-AS1	-4.68766	1.86343e-05
R3HDM2	1.29911	0.0279337		SHISA2	-3.30613	1.88999e-05
SPECC1	1.31572	0.0279407		MRM1	-4.70955	1.89974e-05
ECPAS	0.864709	0.0279518		NGFR	-5.47855	1.93265e-05
IQSEC2	2.54877	0.0279845		FGFRL1	-5.34453	1.96601e-05
TMEM268	1.3501	0.028059		MRPS6	-2.24407	2.04293e-05
PPP2R5B	2.57818	0.0280629		LDAF1	-3.10662	2.08659e-05
WDR5B	4.94053	0.0281979		EEF1A2	-4.50152	2.10515e-05
XPNPEP3	1.60162	0.0283881		DKK1	-6.86645	2.11738e-05
RAB11FIP1	0.739672	0.0284061		BNIP3P11	-5.12543	2.17723e-05
FRMD5	2.3013	0.0284615		SLC9B2	-3.45388	2.19436e-05
SRXN1	1.11975	0.0284663		MNX1-AS1	-4.19536	2.22935e-05
NFKBIZ	3.06989	0.0285644		SPATA4	-5.06987	2.23187e-05
PEX2	1.75089	0.0287164		LINC01446	-3.45298	2.23247e-05
GNL2	0.651038	0.0287764		ZNF501	-3.34277	2.28923e-05
NBPF9	1.50007	0.0288099		GH2	-4.10094	2.31439e-05
CXXC1	0.873411	0.0288691		RSL1D1	-1.10411	2.32737e-05
YTHDC1	0.766578	0.0288778		DOK5	-4.06787	2.33947e-05
ZNF763	2.52907	0.028959		ZNF34	-3.89248	2.35973e-05
ZNF557	1.43871	0.0290758		H1-2	-3.92621	2.36348e-05
ZNF503	2.39561	0.0291965		PPP4R4	-4.11261	2.36386e-05
CDKN1C	0.692631	0.0292139		PLD5	-4.63892	2.40285e-05
ZNF626	1.42053	0.0292375		PRRT3-AS1	-4.42516	2.43634e-05
TP63	2.62321	0.0292411		MUC2	-5.92631	2.4938e-05
LBX2-AS1	2.39382	0.0292513		PTGDS	-4.58633	2.53423e-05
MINPP1	1.92975	0.0293033		ZHX3	-5.2597	2.56867e-05
TATDN2	1.91324	0.0295558		IL17RB	-5.3539	2.67995e-05
GPR37	2.47272	0.0295562		BCAS1	-4.02572	2.81773e-05
SMIM10L1	1.37242	0.0296084		TBC1D3I	-5.52513	2.84324e-05
TFPT	0.791301	0.0296938		NINJ1	-4.11063	2.87387e-05
TMEM248	0.854576	0.0297204		LINC01220	-3.90764	2.89194e-05
TCF12	1.37997	0.0298285		SCDP1	-2.44447	2.92508e-05
ZC3H10	2.22777	0.0298405		LINC02506	-3.80452	2.93186e-05
SYN2	2.23017	0.0298724		C7orf33	-4.55901	2.95143e-05
SMPD1	1.73554	0.0299487		IER5L	-4.03553	2.95383e-05
FTLP3	0.771431	0.0299743		FMC1	-3.95437	2.98374e-05
ARL13B	1.96492	0.0300831		LINC00467	-4.42019	3.00717e-05
KIF20B	0.970437	0.0301693		TRAPPC2L	-1.90444	3.01003e-05
PSME4	0.728384	0.0301808		SERP1	-0.96036	3.01298e-05
RPL28	0.720764	0.0302331		HSPD1P10	-4.32159	3.10661e-05
RNF115	1.67086	0.030267		ZNF567-DT	-4.68743	3.13392e-05
FRS2	1.33091	0.0302925		NXF3	-2.72989	3.13837e-05
AGAP1	0.977218	0.0303336		TSPEAR	-6.17333	3.16777e-05
BIRC2	1.50112	0.0303463		ERVW-1	-2.15277	3.17232e-05
PSTPIP2	2.22308	0.0304391		CTSH	-2.74655	3.31563e-05
ZNF114	0.962062	0.0304539		TYRO3P	-4.55301	3.38263e-05
NAP1L4	0.672294	0.0304821		ALDH3B1	-4.26356	3.40947e-05
DCUN1D4	1.2522	0.0305585		TICAM1	-3.76809	3.41005e-05
EEF1D	0.711573	0.0305649		LINC01426	-3.83106	3.4626e-05
RAB14	0.785886	0.0305811		TUBA4A	-5.03181	3.5151e-05
TWIST1	2.2213	0.0306049		LNCTAM34A	-5.66841	3.55936e-05
MYO9B	0.698588	0.0306483		CGAS	-2.982	3.58068e-05
CTH	1.53017	0.0307509		GPAT2	-4.16314	3.59695e-05
RPUSD3	0.924679	0.0308641		TMEM218	-3.7363	3.6732e-05
C19orf48P	0.843905	0.030884		ARHGAP25	-4.07676	3.72411e-05
OFD1	0.83692	0.0308858		LZTS3	-4.17734	3.77401e-05
MFAP3L	2.57668	0.0309355		EIF3J-DT	-5.92393	3.81591e-05
RAB35	0.839458	0.030995		BHLHB9P1	-3.85879	3.91748e-05
ZNF222	2.28797	0.0310336		SMIM47	-4.3035	3.91826e-05
ABHD17A	1.70209	0.0310866		SNAP91	-4.27005	3.9288e-05
BPGM	0.942573	0.0311085		ARPC1AP4	-4.82738	3.93896e-05
VPS16	1.61468	0.0311595		SPDYC	-5.08189	4.08151e-05
HECTD4	1.61588	0.031279		PIGHP1	-4.24917	4.14294e-05
RASGRP1	1.69478	0.0313245		OXLD1	-3.99707	4.1526e-05
STIM2	1.92716	0.0315636		RN7SKP115	-3.62781	4.21991e-05
EXOC5	0.799836	0.0315652		CCDC69	-4.54446	4.27899e-05
MARCKSL1	1.78755	0.0315698		KLF2	-4.75197	4.31647e-05
TRAPPC3	0.615634	0.0316127		GSTM2	-4.59503	4.31859e-05
ESRRA	1.51962	0.0316498		LRRC8C	-5.6916	4.3452e-05
KMT2E	1.11173	0.0316913		AKNAD1	-5.29229	4.34657e-05
DNAAF11	1.9705	0.0317469		IL4R	-3.66165	4.54852e-05
TRIM26	2.55701	0.0318361		GRASLND	-3.21315	4.58242e-05
STX3	0.780105	0.0320984		NANOG	-4.46461	4.69726e-05
FAM118A	1.09842	0.0321523		RN7SKP67	-2.9836	4.7119e-05
TMEM131	1.15597	0.0321659		HPX	-3.2995	4.72756e-05
CTSB	0.638734	0.0322037		TMEM52	-5.32662	4.86032e-05
ATXN7L3	1.04809	0.0322141		SEC14L4	-3.40928	4.90168e-05
PLXNB1	1.69191	0.0322748		ZNF680P1	-3.22976	4.90682e-05
ETFDH	1.82906	0.0324068		ACSL1	-3.7578	4.94917e-05
C21orf58	2.17146	0.0324591		RASSF9	-3.14287	4.97014e-05
ST3GAL2	2.31386	0.0325698		LINC00635	-3.32162	5.04609e-05
CORIN	2.37453	0.0327261		TDRD9	-3.80018	5.08232e-05
INTS8	1.35671	0.0327313		XAGE3	-4.52205	5.09746e-05
CHPT1	1.73465	0.0327687		SLC13A3	-5.13674	5.10839e-05
GAS2L3	1.49984	0.0327864		NRG3	-3.11803	5.14207e-05
FNBP1L	0.849931	0.0328561		CACNA2D3-AS1	-4.34533	5.15806e-05
SHTN1	1.39073	0.0329314		ZDHHC8	-4.47594	5.18221e-05
CLDND1	0.617898	0.0330935		ALDOA	-0.698437	5.30609e-05
RNLS	1.81333	0.0331163		MIATNB	-4.31667	5.31939e-05
LINC01068	2.40483	0.0331244		ECHDC3	-5.50972	5.35508e-05
ATP11A	0.797632	0.0332481		UTS2	-3.18155	5.47379e-05
TTC12	2.32791	0.0332606		RXYLT1	-3.85362	5.48186e-05
C9	2.32556	0.0333828		DNAJB8	-4.48738	5.54245e-05
DTYMK	0.588912	0.0334743		SAT1	-3.45482	5.6475e-05
FOXO1	2.37423	0.0334837		TUBA3D	-3.31632	5.64787e-05
KNL1	1.46544	0.033566		LRRD1	-4.02833	5.70592e-05
PLAA	0.733819	0.0336237		CCDC17	-4.1974	5.73187e-05
CDC42SE2	1.37905	0.0337793		ZNF462	-5.20839	5.80886e-05
CCDC51	1.32677	0.0337896		LRRC7	-3.14543	5.8529e-05
ZNF250	2.47949	0.0338684		PEBP1	-1.88286	5.90505e-05
CTTN-DT	1.98158	0.0338845		SEMA3A	-4.38274	5.93894e-05
TPTE	2.12743	0.0339028		FLJ30679	-3.56124	6.01387e-05
LEPR	2.43219	0.0340573		MC1R	-4.81379	6.10921e-05
ATP1A3	2.84802	0.0341306		CFL1P1	-4.71757	6.23132e-05
FKTN	1.12289	0.034185		TSPAN31	-4.52186	6.42797e-05
NAA25	1.04048	0.0341964		RNF157	-3.75158	6.49918e-05
NLRP12	2.1261	0.0342358		FBXO4	-4.15071	6.58578e-05
LRRC8C-DT	2.74561	0.0342383		CCDC154	-4.88474	6.59372e-05
PPM1B	0.60979	0.034312		CDIP1	-4.94488	6.62835e-05
LRRC69	1.97941	0.0343941		APOC1P1	-3.59064	6.63675e-05
FAM169A	2.06599	0.034439		RNF217-AS1	-5.14602	6.64998e-05
MITD1	0.872279	0.0344435		ARL5A	-1.23408	6.65412e-05
FASTKD5	1.35795	0.0344761		DCXR	-1.30504	6.70833e-05
STON1	2.07987	0.0345158		TTC30B	-4.83964	6.72236e-05
ZNF507	2.23726	0.0345502		BGN	-5.25766	6.78965e-05
RAPGEF2	1.01252	0.0346607		WWOX	-4.54925	6.81379e-05
MTPAP	0.867061	0.0346893		SMC5-DT	-2.57877	6.8371e-05
ZMYM4	1.36129	0.0347247		COL27A1	-4.64328	6.96516e-05
PPP1R13L	1.05496	0.0347323		CFB	-4.73139	6.97003e-05
DTNBP1	1.84766	0.0347419		VGLL3	-3.40467	7.00187e-05
DGAT1	1.94901	0.0347929		NDUFAB1	-0.859852	7.02361e-05
ZNF321P	1.8665	0.0352306		SPTLC2	-4.2402	7.05137e-05
SLC22A14	1.16393	0.0352489		PRRG4	-5.64832	7.06475e-05
TASP1	1.71052	0.0352862		ANK1	-4.1541	7.18599e-05
OPA3	1.55336	0.0358236		CYSLTR2	-3.65024	7.2315e-05
ABCB7	1.92743	0.0358609		EPAS1	-3.7785	7.26432e-05
RGL2	0.670554	0.035923		NEURL3	-2.51363	7.32174e-05
RPL13AP12	2.33496	0.0359823		CMC4	-4.5104	7.35439e-05
RPP25	2.16319	0.0360304		SOGA1	-4.17451	7.45869e-05
ZNF195	1.29802	0.0362561		PMS2	-4.51121	7.66849e-05
KRT86	2.17322	0.0362633		NEIL2	-5.09424	7.72296e-05
UBXN4	1.08466	0.0362713		ATP1B1	-3.51796	7.76247e-05
MRPL40	1.36748	0.0363249		RPS27P19	-3.99615	7.77798e-05
CCDC115	1.93543	0.0364138		NCKAP1L	-3.7929	7.8622e-05
SECISBP2L	1.37084	0.0364943		GPR22	-4.17775	7.86569e-05
WBP4	1.36171	0.0367155		GALM	-3.60886	8.10193e-05
SOCS4	1.7879	0.0367572		CBX4	-5.01361	8.10622e-05
CCND3	0.978018	0.0369655		CES3	-5.49696	8.22198e-05
TNNT2	2.07506	0.0369945		SMG1P3	-4.4002	8.25003e-05
PPP1R9A	2.7709	0.0371258		CD27-AS1	-4.59199	8.25696e-05
ADARB1	2.10141	0.0371391		LINC01088	-4.21823	8.27104e-05
USP47	0.727382	0.0371867		TRIM9	-4.04887	8.33627e-05
ZNF430	1.40308	0.0372078		UAP1L1	-4.38295	8.33629e-05
RN7SL798P	2.29896	0.0372443		LINC00115	-4.43982	8.36201e-05
SHISA5	0.655176	0.0374089		SEMA6C	-4.77546	8.39247e-05
PDE4DIP	1.51902	0.0374717		SERPINC1	-4.23568	8.55873e-05
MTMR7	1.57077	0.0376401		STK36	-3.64577	8.58225e-05
CD9	0.758808	0.0378403		POU6F1	-5.41905	8.66433e-05
DCBLD1	2.17354	0.0378955		PRSS35	-2.77411	8.82929e-05
RPL30	0.872009	0.0380336		ATP6V0D1	-1.07876	8.93127e-05
TGM2	2.07509	0.0380902		ZNF775	-4.27905	8.99979e-05
AP3D1	0.866429	0.0381537		COL9A3	-4.17947	9.11558e-05
PLEKHO2	1.09582	0.0382168		TEX13D	-4.98329	9.11999e-05
PHTF1	1.94351	0.0383055		SH2D4B	-3.09746	9.23736e-05
TGS1	1.00992	0.0384103		LY86-AS1	-6.35689	9.26702e-05
GUF1	0.972347	0.0385492		TRIM46	-4.27252	9.3029e-05
LINC00479	1.76788	0.0385959		DPY19L2P3	-3.49697	9.50551e-05
SUCNR1	0.877262	0.0386148		ZNF85	-4.37082	9.54883e-05
CTIF	1.72363	0.0386345		ARL6IP1	-0.881219	9.65645e-05
HARS1	0.588014	0.0387486		SLC27A6	-4.26857	9.73774e-05
RBPJ	0.88598	0.0387666		ATCAY	-1.20913	9.78069e-05
USP6NL	1.38996	0.0388865		CHD1-DT	-3.39739	9.89003e-05
PTPN9	2.4475	0.0389411		RFXAP	-2.65887	9.90964e-05
ZNF518B	1.16359	0.0390968		PPARA	-4.21596	9.97163e-05
DUSP5	0.831868	0.0391363		OSTC	-1.68086	0.000101196
ZNF764	2.90083	0.0391567		ITGA7	-5.06263	0.000103002
POLR1C	0.862006	0.0392548		CELF3	-4.27647	0.000103331
TSR1	0.594142	0.0393599		H2AX	-1.3888	0.000105918
SLBP	1.55162	0.0394533		LINC01859	-4.85819	0.000106432
MTDH	1.45555	0.0396026		DNAJA2	-0.789916	0.000108078
MED10	0.95486	0.0397055		HEATR4	-4.3779	0.000108543
ITM2C	1.42825	0.0397426		ASB13	-4.40324	0.000108826
ADAM15	1.17266	0.0397585		OR5BA1P	-2.20973	0.000108874
SAFB2	0.693294	0.0398898		H2BC12	-3.12338	0.000108912
ANKRD10	0.675625	0.0399475		PACS2	-5.11012	0.000110884
PFN1	0.663617	0.0399659		HNRNPA1P15	-3.06511	0.000111718
LINC01363	2.62503	0.0400403		NPNT	-4.51583	0.000113019
RAB11FIP5	1.59895	0.0400571		LINC00578	-4.51799	0.000113736
RBMX2	1.47241	0.0401251		LYRM4-AS1	-4.18245	0.000114869
DAO	2.30035	0.0401592		PHLDA2	-2.51594	0.000115651
PPME1	0.816332	0.0401603		SDF2L1	-1.3376	0.000116422
SLC5A6	0.7201	0.0401719		UQCRC2	-1.32835	0.000116522
ZNF546	3.82397	0.0401957		GABARAPL2	-1.89758	0.000118802
ANXA6	1.87453	0.0402247		IQCM	-2.88016	0.000121683
CRB3	0.995874	0.0403767		FRY	-4.29877	0.000121703
TCHP	1.66606	0.0404376		POF1B	-3.39322	0.000123747
PRMT1	0.665038	0.0404801		SLC41A2	-4.90805	0.000124737
ADA	1.19866	0.0405071		PLEKHN1	-3.58687	0.000124869
PPARGC1B	2.12384	0.0405408		KIF7	-5.49627	0.000126142
ZNF800	0.943532	0.0406377		MAN1C1	-3.37885	0.000126756
GAS7	2.35692	0.0406496		VN2R19P	-3.62393	0.000128389
NUP98	0.656073	0.0406685		LRRC39	-4.31786	0.000128827
SDC2	1.68909	0.0406848		ZNF544	-4.41514	0.000131821
IL6-AS1	2.05391	0.0407167		SOX2-OT	-5.15261	0.000132316
MRPS9	0.862988	0.0408018		LINC02904	-4.97111	0.00013367
USP39	0.795567	0.0408728		SLC25A19	-4.15707	0.000134348
SHF	2.17435	0.040895		CPA5	-3.44254	0.00013632
ANAPC15	1.62399	0.0409656		LINC01511	-4.48283	0.000137135
ENTPD1	2.23955	0.0411265		IL17RC	-5.24675	0.000137291
SIGIRR	1.11648	0.0411482		SSBP2	-4.04226	0.000138231
PKIG	1.10365	0.0412468		UCHL1	-4.33454	0.000139304
CYTOR	0.834236	0.0413358		ADAMTS4	-4.76157	0.000147279
LINC01588	1.20606	0.0415476		NEK8	-4.99636	0.000149456
RAF1	0.627401	0.0415636		SPRY1	-4.13968	0.000150069
DPPA3	1.09682	0.041587		HSPA5	-0.97561	0.000155777
DDX21	0.616249	0.0416004		MAST1	-3.47021	0.000155889
ZCCHC17	0.730373	0.0416755		NBPF12	-3.50211	0.000159054
GPRC5B	4.11235	0.0417152		ATXN2L	-1.59195	0.000163154
GLB1	1.10296	0.0417738		AGAP11	-4.24176	0.000164106
RBM12B	1.96464	0.0418128		PEBP1P2	-2.62292	0.000167624
BACH1	1.06708	0.041816		CSRP1	-3.36438	0.000168704
CEACAM6	3.67361	0.0419588		LINC01515	-4.14564	0.000171579
PRORP	1.62395	0.0420158		EMP3	-4.05747	0.000173254
RB1	2.10322	0.0420643		PRUNE2	-4.56073	0.000174179
USP33	1.02352	0.0421518		VEGFB	-4.25996	0.000177078
DIP2B	0.640943	0.0423074		LINC00870	-5.15112	0.000177605
TXNDC12	0.976194	0.0423358		EIF2D	-4.34957	0.000180051
RNF31	1.67696	0.0424408		TACR3	-4.45606	0.000183279
PNPLA3	1.86019	0.0427632		GNG7	-2.94887	0.000184935
MRPL30	1.20805	0.042793		RTBDN	-2.7384	0.000190274
C1orf112	1.42681	0.0432791		PDK3	-3.99694	0.00019175
PPP3CC	2.41246	0.0435152		CLIC3	-3.35645	0.000193421
STAU2	1.61759	0.0435941		GPC3	-5.28445	0.000196317
ECHDC2	1.58115	0.0435958		MROH6	-4.98503	0.000200261
FAM83B	1.99959	0.0436318		KRCC1	-4.65654	0.000201869
ENY2	1.05534	0.0436733		POTEE	-3.28796	0.000206579
DNMT3L	0.643821	0.0438533		ZNF768	-5.01283	0.000209277
LARS1	0.616618	0.0438673		PLEKHA2	-4.34751	0.000210348
ZNF581	1.47513	0.0439541		LINC02271	-3.32844	0.000212799
GRAMD4	2.43007	0.044174		TLL2	-4.73285	0.000218457
RIPK4	1.82096	0.0442642		LINC01186	-4.12489	0.000219961
MTNR1B	2.23258	0.0442906		BAIAP2-DT	-4.11845	0.000224393
BTBD7	1.42958	0.0442981		ZNF726	-2.74942	0.0002273
ABCC5	0.724633	0.0443323		MYL6	-0.985136	0.000232384
PIP4K2A	1.03877	0.044436		IRS2	-4.67096	0.000233662
GNAQ	2.22539	0.0445022		PWWP2A	-4.21858	0.000234538
LINC02617	1.52821	0.0447389		KLLN	-5.44302	0.000234586
DCAF13	0.634928	0.0447399		HDGFL3	-3.89666	0.000238903
KTN1	0.71349	0.0447671		RAPGEF3	-2.37534	0.00023896
GAPDHP60	1.07446	0.0448477		CD2BP2	-1.46326	0.000239087
AGPAT5	1.10869	0.0448659		MSRB1	-2.91606	0.000242284
ATP6V1B2	0.787348	0.0449187		SLC22A18	-3.71614	0.000242563
OTUD6B-AS1	1.8978	0.0451014		HLA-G	-4.71697	0.000243521
PIK3CG	0.671249	0.0452062		KLF9	-4.20411	0.000244367
WDHD1	1.78969	0.045234		ZNF887P	-4.52845	0.000244829
PCSK6	2.06528	0.0452764		EDF1	-0.903117	0.00024851
SLC7A5	0.80875	0.0453223		MICALL2	-3.39364	0.000253659
NET1	0.617295	0.0453655		DTNA	-2.87196	0.000255632
PSRC1	1.79102	0.0454599		EGFL6	-6.48329	0.000258584
DPP8	1.0535	0.0455664		YWHAEP1	-3.55756	0.000258714
CMKLR2-AS	2.81806	0.0456135		LINC00869	-4.27673	0.000261238
JARID2	0.896383	0.045701		RAB1AP1	-3.35722	0.000263528
DST	1.08332	0.0458732		PROCA1	-3.71469	0.0002645
RNF34	1.08057	0.0459097		MRPS34	-1.44321	0.000269299
NF1	0.766239	0.0459117		LURAP1	-3.02185	0.000279367
PPM1F-AS1	2.3868	0.0459657		MAP1LC3B2	-2.70525	0.000279718
A2ML1	1.99254	0.0460178		MYLK2	-4.65414	0.000283455
ARG1	1.91209	0.0460413		LINC01687	-4.0593	0.000284411
PLD1	2.39427	0.0461448		THEM6	-4.37014	0.00028546
CYTH2	0.762736	0.0461977		CLCA2	-4.53044	0.000286799
VPS4B	0.625988	0.0463241		RAPGEF5	-3.39739	0.000296331
MIR548XHG	2.05742	0.0465021		SPCS3	-1.08264	0.00030209
NKAPD1	1.22905	0.0465157		CYP27B1	-4.76342	0.000302683
FAM171B	3.0722	0.0465522		MTND1P32	-2.85176	0.000316712
TPX2	0.911159	0.0465889		HIGD1A	-0.725683	0.000321017
MTX1	2.73356	0.0466449		LINC01619	-4.36584	0.000332071
EIF1AD	0.712915	0.0466482		ATG16L2	-5.54088	0.000336835
VAMP3	0.61168	0.0466842		SEC31A	-1.00447	0.000337176
HECTD3	1.11293	0.0467467		ZNF783	-3.54591	0.000338058
ECI2	2.03319	0.0467631		NBPF10	-2.09646	0.000339233
ADAT2	1.77197	0.0467687		ADRA2B	-6.70988	0.000339488
TOB1	1.97398	0.0469079		FMOD	-5.42222	0.000342893
SNRNP40	0.613748	0.0470561		HEYL	-3.58687	0.000343794
SERTAD4BP	1.47099	0.0472477		CFAP58-DT	-3.34292	0.000344311
ARHGEF2	1.86608	0.0472582		PTPRB	-4.54399	0.000345385
PTK2	0.595451	0.0472583		FBXO31	-4.25183	0.000352088
SKA2	0.897472	0.0472807		RN7SKP209	-3.8213	0.000354227
USP50	2.28102	0.0475025		BHLHE40-AS1	-4.88134	0.000355399
MPDZ	1.72529	0.0476149		FIBCD1	-4.43177	0.000355413
GNAT2	1.81667	0.0476224		MLF2	-0.792728	0.00036016
RAB20	1.66593	0.0477191		SLC7A1	-4.7535	0.000361644
PLEKHA7	1.56188	0.047788		FLJ42393	-2.66662	0.000364641
FST	0.793762	0.0478015		CCDC144BP	-4.06469	0.000366361
LDOC1	1.78558	0.0479633		PARP12	-3.13652	0.000368514
SPRING1	0.844593	0.0480013		KHDC3L	-3.59671	0.000373771
MACO1	1.56227	0.0480342		HES2	-4.57763	0.000375147
KIAA1549	0.847438	0.0480432		BCKDK	-3.27302	0.000376599
TBL1X	1.03972	0.0480508		NRGN	-2.70178	0.000377988
SF3A3	0.775619	0.0480965		FAM161A	-4.01309	0.000381563
AQP11	2.51149	0.0480969		ZNF337-AS1	-3.72435	0.000381804
RAB29	2.00217	0.0485476		LRRC63	-3.75631	0.000385553
AP5B1	0.839963	0.0485735		SBSN	-5.31656	0.000389456
ORMDL1	1.60831	0.0486417		SF3A3P1	-4.59766	0.000393237
TAF10	1.34226	0.0486442		TMEM208	-1.06033	0.000395807
CWC22	0.932462	0.048707		UBIAD1	-2.70387	0.000397696
ZNF451	1.8446	0.0488268		FSTL3	-4.2764	0.000399522
COMMD1	1.1006	0.0489126		CALR	-0.724177	0.000401603
ANXA3	1.46174	0.048927		CDC37	-0.709057	0.000402638
RCC2	0.977649	0.0489713		RGS8	-4.0597	0.000405316
STX7	0.678669	0.0491319		CIAPIN1	-2.08082	0.000407544
SMAD5	0.893141	0.0492305		KDM4A-AS1	-4.05951	0.000414044
GTF3C2-AS2	1.91387	0.0492581		SLC5A3	-3.31421	0.000415576
CLK3	0.618087	0.0494208		CLCN7	-3.41059	0.000416038
CEBPZ	0.982843	0.0494565		RND3	-5.20072	0.000416387
FIBP	0.753815	0.0495067		UNC5C	-4.82827	0.000416512
STOM	1.73729	0.0495298		S100A9	-4.11273	0.000417652
MYCL	2.0282	0.0495503		ZNF229	-3.75362	0.000418999
SNHG17	1.00001	0.0496418		RN7SKP114	-2.91368	0.000424434
YTHDF3	0.784871	0.049719		GLYCTK	-3.74715	0.000424586
TBC1D13	1.48835	0.0497357		CERS3	-3.43145	0.000425602
CLUH	1.2239	0.0497499		MTCYBP3	-3.2225	0.000427116
EXOC3	1.33748	0.0497686		NPRL3	-3.53607	0.000427524
C9orf64	1.94364	0.0499881		KRT18P22	-3.44865	0.000431207
				PIGQ	-4.22806	0.000436842
				GAN	-1.69722	0.000440682
				EMC8	-1.28753	0.000444701
				FGF4	-3.86805	0.000445373
				CCDC144NL	-4.1465	0.000447151
				CNIH2	-3.60594	0.000448293
				FBXO38	-4.17489	0.000453316
				BNIP3P16	-4.16873	0.000453668
				MSX1	-4.24031	0.000458073
				CAND2	-4.359	0.000461297
				LEMD1	-4.82765	0.000470429
				CLCA4	-2.92105	0.000478129
				GNE	-3.4335	0.000480482
				CFTR	-4.33905	0.000482758
				SLC38A9	-1.87871	0.000484659
				DPF1	-6.15065	0.00048635
				CARHSP1	-1.1221	0.000489393
				DUOXA1	-3.41373	0.000491905
				WDR87BP	-3.36793	0.000492773
				PCBP3	-4.58186	0.000496998
				TRAK1	-2.35175	0.000497659
				TCP11L1	-4.354	0.000498158
				STUB1	-3.00584	0.000500911
				MRTFB	-3.06305	0.00050212
				BLCAP	-1.62662	0.000502345
				H3C4	-3.97667	0.000509376
				LRRK2	-3.29791	0.000515615
				CRELD2	-3.05848	0.000519302
				RNU6-6P	-2.78786	0.000520238
				WNT2B	-3.96502	0.000520552
				LINC01770	-3.93794	0.000527006
				KARS1	-0.942498	0.00052888
				ARG2	-2.96145	0.000533032
				FADS3	-1.98423	0.000534633
				ARMC5	-4.83281	0.000535984
				ST7-AS2	-3.63583	0.00053636
				ZNF862	-4.04295	0.000540302
				ERVV-1	-2.34747	0.000545366
				BDNF	-3.76575	0.000548534
				LINC03016	-4.60458	0.000548811
				IFI30	-2.93547	0.000552677
				MIR573	-2.63044	0.000552729
				FAM13A-AS1	-3.21557	0.000554331
				OPTN	-2.85812	0.000569707
				PRDX6-AS1	-4.21427	0.000570938
				CRACR2A	-2.0682	0.00057096
				IFI27	-3.33126	0.000573793
				ITM2B	-0.999351	0.000578563
				CHP1P1	-2.49611	0.000581988
				AOC3	-2.3794	0.000583527
				KLHL31	-2.74533	0.000584573
				STRA8	-3.39163	0.000588125
				LINC03061	-4.12165	0.000590232
				NRARP	-4.06375	0.000596888
				RABGGTBP1	-3.86399	0.000603644
				CROCC	-3.67036	0.000606689
				H2BC11	-3.54436	0.000609052
				SPATA31A6	-4.8483	0.000609227
				AKR7A2	-1.72621	0.00062322
				CLU	-3.74718	0.000631302
				METTL26	-2.19846	0.000635759
				TDH-AS1	-2.97382	0.00063922
				CRISPLD1	-3.84577	0.000651125
				COL21A1	-3.2827	0.000651565
				IL17C	-3.87671	0.000656094
				KREMEN1	-5.26084	0.000661222
				TDGF1	-3.47637	0.000665087
				MVP-DT	-3.49344	0.000670523
				COG4	-2.81085	0.000679501
				SNORD62B	-3.4612	0.000687313
				LINC02323	-4.72783	0.000687502
				PCK2	-4.10648	0.000688116
				RB1-DT	-3.06368	0.000689429
				TMCO1	-0.823099	0.000690909
				IGSF8	-3.43433	0.000692022
				LIPA	-4.4001	0.000693609
				TIPARP-AS1	-3.65829	0.000696667
				RPL29P21	-3.71251	0.000700991
				DNM3	-3.56887	0.000706221
				EPS8L1	-3.17894	0.000707951
				U3	-3.38451	0.000710521
				BRK1	-1.06371	0.000718314
				PKIB	-1.67276	0.000730694
				LY6E	-2.11571	0.000748473
				TDRD12	-4.1902	0.000756935
				SLA	-4.28411	0.00076191
				PHYHD1	-3.0867	0.00076408
				RASD1	-4.404	0.00077549
				CARD9	-4.22578	0.000775788
				LINC02484	-3.09506	0.000778501
				CCDC122	-3.58027	0.000782006
				HHIPL1	-4.75271	0.000785003
				FER1L4	-3.76759	0.000790254
				LGALS13	-4.0532	0.000793257
				AEBP1	-4.29029	0.00079797
				GSTO2	-3.57751	0.000799026
				AP1G1	-1.2562	0.000812517
				VPS9D1-AS1	-4.01783	0.000816229
				LINC01433	-3.45603	0.000820221
				ENPP7P5	-2.87305	0.000822614
				NIPA2P1	-2.87305	0.000822614
				REPIN1-AS1	-3.9889	0.000824627
				TENT4B	-2.47596	0.000837503
				PELI3	-2.76381	0.000843369
				TVP23C	-2.87836	0.000844528
				PREX1	-3.09692	0.000856608
				KDELR1	-1.50951	0.000859558
				TBC1D3E	-4.1462	0.000868942
				APRT	-2.19632	0.000869497
				ITFG1	-1.46663	0.000869779
				PDCD6IPP1	-2.68105	0.000872519
				FAM185BP	-3.09302	0.000879728
				CRIP1	-2.08151	0.000888951
				ARHGAP18	-1.7948	0.000898987
				CLDN20	-2.41729	0.000902934
				ESRRG	-3.18121	0.000902973
				FDX1	-1.33812	0.000911866
				ADAM8	-3.33381	0.000912966
				ZNF573	-2.84751	0.000916432
				TULP1	-3.16273	0.000923163
				PLB1	-3.46	0.000926515
				C1orf21	-3.35431	0.000927453
				CLGN	-1.73583	0.00093672
				DNASE1L1	-4.03184	0.000936805
				GFER	-1.81515	0.000950796
				ETV5	-3.85906	0.000951156
				KRT7	-2.40256	0.000958033
				MYO7B	-4.66507	0.000962585
				SFRP1	-1.44065	0.00096892
				RGS6	-4.26316	0.000972047
				TRIM36	-2.95341	0.00097496
				NOTCH2NLA	-3.06191	0.000975872
				RNA5SP151	-2.98931	0.000984989
				HSD3B7	-3.16952	0.000987373
				NFAT5	-1.15286	0.000989997
				SLC25A25-AS1	-3.25565	0.00099081
				NIPSNAP3B	-4.05902	0.000995491
				PPIAP2	-2.22083	0.00100738
				MCF2L2P1	-2.89978	0.00102526
				RPS15P4	-1.15881	0.00103849
				SIGLEC5	-4.58222	0.00104604
				SRCAP	-1.10124	0.00105174
				GPX4	-0.720679	0.00105213
				ZNF225-AS1	-3.49537	0.00106137
				RAD51-AS1	-3.30884	0.0010626
				PLIN5	-3.73002	0.00106634
				SOCS1	-2.93586	0.00106668
				TXNIP	-4.27559	0.00107062
				ALKBH3	-4.40351	0.001078
				SLC15A5	-1.88287	0.00109115
				NECTIN3	-2.81118	0.00110596
				SLC29A4	-3.94112	0.00111039
				TNFRSF1B	-4.65495	0.00111134
				UNKL	-1.83307	0.00111942
				FSD1	-3.48511	0.00112102
				AK5	-3.13937	0.00113477
				LRRC37A16P	-3.59788	0.00114033
				AARS1	-1.7089	0.00115077
				CDIPT	-2.00769	0.00117137
				OGN	-2.01568	0.00118121
				BRAFP1	-3.61165	0.00120602
				ARID5B	-3.44054	0.0012159
				C2orf88	-3.87271	0.00121856
				PDCD4	-3.44048	0.0012237
				CCDC136	-4.00467	0.00124542
				CHST4	-0.917399	0.0012487
				H3C2	-3.09208	0.00125581
				TAF5L	-2.64528	0.00127166
				KAT8	-3.18921	0.00128243
				AVPI1	-1.79233	0.00129044
				ERN2	-3.75296	0.00129781
				SYNGR3	-3.87114	0.00130507
				KIF14	-1.86872	0.00131905
				MFSD12	-1.19727	0.00133289
				SLC18B1	-3.32287	0.00133475
				CTBP1-DT	-3.49078	0.00133829
				ARHGEF19	-3.35449	0.00133912
				CCDC149	-2.924	0.00134434
				SH2D3C	-3.98757	0.00134844
				TDGF1P7	-4.1212	0.00134953
				H2BC21	-5.95294	0.00135136
				EMB	-3.95045	0.00136206
				TTC7A	-3.29863	0.0013688
				DIXDC1	-4.07488	0.001382
				RPS2P46	-1.48432	0.00138559
				JAK2	-3.26421	0.00139424
				UNC5CL	-3.90842	0.00140007
				FOXP1	-3.76235	0.00140105
				SCD	-1.00558	0.00140693
				IKBIP	-4.11762	0.00140886
				RPL22P24	-4.08536	0.00141198
				SPATA33	-2.60242	0.00141949
				TMEFF2	-4.30361	0.00142969
				WDR27	-3.53912	0.00143483
				RBM33-DT	-3.32876	0.00144931
				DSEL	-3.14758	0.00146888
				SESTD1	-2.34703	0.0014761
				LINC00299	-3.84016	0.00147769
				CFAP68	-3.44739	0.00147849
				SHISA4	-3.56239	0.00149384
				BMPR1B	-3.43035	0.0014946
				PYCR3	-3.58428	0.00152201
				CDT1	-2.39393	0.00153509
				MATN3	-4.23848	0.00155896
				SLC25A28	-2.82069	0.00157115
				FLRT3	-3.88171	0.00158062
				PPP1R12A	-1.15191	0.00158503
				UBALD1	-1.91369	0.00159013
				DSCR8	-3.38862	0.0015914
				VPS35	-1.1686	0.00161298
				NCAM2	-4.14232	0.00161808
				RBMS1P1	-2.1929	0.00162217
				CCL3L3	-3.99499	0.00162298
				GPX1	-1.75846	0.00163131
				ACTR3B	-2.78396	0.00163371
				OTUD1	-3.65115	0.00163665
				ETF1P2	-2.88918	0.00165939
				LINC01925	-2.65775	0.00166348
				MAPK8IP1	-3.56575	0.00170142
				KCTD17	-3.21113	0.00170704
				KRT8P11	-3.11881	0.00170727
				NBL1	-2.53303	0.00171936
				RCAN1	-3.02644	0.0017264
				SSR4	-1.29017	0.00172835
				GLUD2	-2.93415	0.00173443
				PLCD1	-3.46717	0.00173449
				IFT140	-3.60946	0.00174057
				CACNB4	-5.29735	0.00174572
				CREG1	-2.13991	0.00176636
				TMEM35B	-3.10044	0.0018057
				STXBP5L	-3.64604	0.00180663
				SP110	-2.61892	0.00181642
				NME3	-3.22991	0.00184763
				SIMC1	-3.26274	0.00187022
				SGMS2	-4.5198	0.00188204
				UCA1	-1.55979	0.0019151
				LINC01579	-4.88726	0.00192416
				SAP18	-0.746048	0.00196151
				CKMT1B	-3.43967	0.00196473
				TUBB3	-2.61404	0.00197688
				DCTN5	-0.999167	0.00198895
				PPP4R1L	-2.41682	0.00199036
				NPHP4	-3.34569	0.00200111
				OTUD3	-2.98438	0.00200208
				RPS2P5	-1.97728	0.00200285
				LINC01297	-2.8696	0.00201403
				KLHL22	-3.49125	0.00202185
				HELZ2	-3.79786	0.00203233
				EOGT	-3.35907	0.00203518
				PRKAG2	-2.75753	0.00204269
				RPL23AP42	-1.04809	0.00205299
				NDUFA12	-1.64285	0.00205611
				INSIG1	-2.37624	0.00206389
				LINC01013	-2.44766	0.0020752
				JPT2	-1.57956	0.00208852
				NTF4	-3.9015	0.00212166
				SLC25A42	-4.3975	0.00213044
				ZNF223	-5.3343	0.0021409
				ZNF487	-3.06948	0.00218432
				MMP24OS	-3.40302	0.00219556
				ARHGEF37	-3.81181	0.00222002
				ATF3	-2.24122	0.00222178
				ZPLD2P	-3.67111	0.00222589
				HYAL3	-3.193	0.00224233
				OLMALINC	-3.27177	0.00225248
				MIR2052HG	-3.05567	0.00226234
				PDPN	-4.21532	0.00227417
				CT55	-2.63802	0.00229116
				LINC03004	-4.06215	0.00230505
				USHBP1	-3.69886	0.00232711
				TBC1D3P2	-3.8062	0.00234237
				PTGR2	-3.52466	0.00234568
				PDIA4	-1.10664	0.00235379
				IQSEC1	-2.73346	0.00235945
				ZBTB20	-2.9433	0.00238521
				AFF1	-1.46162	0.00238852
				PKD1	-3.19826	0.00239244
				SPNS1	-1.38915	0.00239876
				HLA-B	-2.92712	0.00241001
				TCF25	-1.57533	0.00242159
				ADGRE2	-5.4982	0.00243699
				LRRC8D-DT	-3.56203	0.00245294
				XYLT1	-3.64095	0.00247203
				PIERCE2	-3.09445	0.00248899
				FKBP2	-1.19704	0.0025056
				LCMT1-AS2	-1.21366	0.00251944
				BMP2K	-1.70793	0.00252746
				H3-3A	-0.934025	0.00253519
				ADCK2	-2.80387	0.00255606
				CBX3P9	-1.47873	0.00256204
				KCTD21-AS1	-2.98017	0.00256469
				LINC01858	-3.35217	0.00256849
				TRIM16L	-3.62645	0.00257338
				KCNF1	-3.38986	0.00257921
				CPLANE1	-3.58768	0.00261134
				PEF1	-1.84505	0.00261473
				CFAP90	-3.77978	0.00261704
				DOLK	-2.62332	0.00262858
				POGLUT2	-3.61876	0.00263109
				DUSP3	-1.29542	0.00264429
				FAM153A	-3.23881	0.00265596
				GINS2	-2.41242	0.00266712
				OR52E8	-3.23161	0.00268531
				LINC02577	-5.49791	0.00268648
				COTL1	-1.87411	0.00268749
				CPZ	-3.01206	0.00271562
				LINC01895	-3.83506	0.00272598
				SSBP3-AS1	-3.399	0.00274374
				CLDN6	-1.14859	0.00275285
				GPR78	-3.12568	0.00277182
				EIF3F	-0.875353	0.00282907
				IST1	-1.0446	0.00283248
				MME	-3.41322	0.00284694
				FAM83F	-3.32963	0.00290139
				INKA2	-3.0256	0.00290846
				RNF39	-3.35956	0.00292809
				C2orf74	-3.22454	0.00293642
				LINC02246	-2.67332	0.00293793
				ATXN7	-2.33344	0.0029453
				CAPN10-DT	-3.74696	0.00296859
				VIPAS39	-2.79703	0.00297484
				C3orf33	-3.97276	0.00298165
				PIP5KL1	-4.02481	0.00299445
				BBS12	-3.68577	0.00300476
				PLAC4	-4.30818	0.00301212
				MTND4P32	-2.3489	0.003024
				GAPDHP71	-2.4236	0.00302404
				CRAT	-2.63391	0.00303813
				PHLDB2	-3.00891	0.00304894
				PMM1	-1.98069	0.00305145
				YIPF4	-1.06506	0.00305392
				ACAT2	-1.28577	0.00305921
				CCDC83	-3.97908	0.00308718
				EEF1A1P3	-2.7102	0.0031806
				PSMC3IP	-3.12134	0.00318528
				DACH2	-3.48117	0.00318903
				PPP1CB-DT	-3.34199	0.00321068
				ANKRD36B	-2.86081	0.00325946
				UBE2I	-0.729333	0.00329485
				SHANK2-AS3	-2.97721	0.00329807
				PBX3	-3.85876	0.00330512
				DUOX1	-3.70289	0.00331339
				COPZ1	-1.71082	0.00333169
				ZNF607	-3.65724	0.00334607
				TRIM23	-2.64917	0.00335777
				CALHM2	-2.85323	0.00336928
				SMIM14	-2.94099	0.00339684
				ARPC3P1	-2.25715	0.00340187
				H4C8	-3.43251	0.00340221
				SLCO4A1	-1.77653	0.00343687
				POLG2	-2.97458	0.00344928
				ALG12	-1.68688	0.00346562
				DENND2A	-4.60995	0.0035035
				TK1	-2.58087	0.00350637
				USP44	-4.11171	0.00354368
				PILRA	-3.20267	0.00356051
				MAP2K3	-1.89994	0.0035614
				NUP93	-1.21476	0.00356483
				DGKA	-3.18155	0.00357055
				ZNF140	-2.94127	0.00360365
				PRKCH-AS1	-3.18537	0.00361792
				SH3TC2	-3.33023	0.0036309
				LPAR3	-2.30951	0.00363864
				RAPH1	-2.42893	0.00365482
				TMEM243	-1.66569	0.00366871
				EVC	-2.09403	0.00368475
				DENND2B	-3.64481	0.00370796
				DNAJC4	-3.04758	0.00371002
				CMTM4	-2.83982	0.00373427
				LINC02055	-2.75903	0.00374945
				MANF	-1.0329	0.00374963
				ARHGAP42	-2.31466	0.00376842
				NHSL1-AS1	-3.03698	0.00380423
				SMDT1	-2.21234	0.00382067
				PSMD9	-1.14072	0.00384559
				RAB23	-2.51807	0.00386115
				CHST2	-3.16096	0.00388678
				CASZ1	-3.49512	0.00392137
				NUBP2	-1.30066	0.00395191
				FOSB	-2.93756	0.00395671
				PPP1R3B	-3.65335	0.00397645
				PIP5K1B	-4.18559	0.00400521
				EYS	-2.83414	0.00409427
				QPRT	-2.16585	0.00412283
				SLC9A1	-0.939431	0.00414126
				HMOX2	-2.22094	0.00414152
				RNF144A	-3.4348	0.00414555
				WDR76	-3.16031	0.00415573
				METTL22	-2.64407	0.00415803
				USP2-AS1	-2.07419	0.00416372
				CRYBG1	-3.08634	0.00419432
				APLF	-2.09533	0.0041958
				LINC03046	-2.94794	0.00421924
				ZCCHC2	-3.38222	0.00423592
				LDHD	-3.47364	0.00423609
				OR52E6	-3.75145	0.00425154
				TRPV4	-1.99357	0.00426996
				EGFL7	-2.27261	0.00427904
				DPPA5	-1.98918	0.00428443
				CCDC157	-3.47951	0.00428587
				EDC4	-1.71183	0.00429062
				CRIPT	-1.1345	0.00430848
				IL20RB	-3.26946	0.00444343
				MBOAT1	-2.76631	0.00449663
				MZT2B	-2.03768	0.00453074
				SLC25A45	-4.11499	0.00454574
				PCAT6	-2.81675	0.00454852
				COL18A1	-3.02138	0.0045531
				CHCHD2	-0.595653	0.00461073
				PPM1N	-1.5955	0.00461671
				USP10	-0.732525	0.00462119
				LRRFIP1P1	-3.49059	0.00464288
				RBBP7	-1.00136	0.0046525
				ZFP41	-3.42979	0.0047005
				ATP5MC2	-1.48321	0.00470651
				DMC1	-2.09291	0.00480141
				TRIM38	-4.1143	0.00481009
				ASIC3	-3.25153	0.00486955
				TBC1D3F	-3.15448	0.00488435
				HEATR3	-2.78923	0.00490564
				MIR1283-1	-3.10467	0.00493427
				LYSMD4	-3.8146	0.00494399
				CRYBA1	-2.8518	0.00494922
				ZNF528-AS1	-2.99801	0.00495404
				C4orf47	-2.60752	0.00496359
				THRSP	-4.52293	0.00497335
				NSMCE1	-2.69851	0.00499377
				TRPM6	-3.1824	0.00500358
				HACE1	-2.82286	0.00503285
				ADM2	-3.04604	0.00504637
				COX4I1	-0.771051	0.00505682
				PERP	-0.951796	0.00506008
				MICOS10	-1.82937	0.00506692
				TRIB2	-1.80362	0.00507385
				LYRM9	-3.60827	0.00507712
				GAB2	-0.929135	0.00508816
				CRYAB	-3.4711	0.00509189
				C10orf90	-3.39652	0.00510497
				TMEM18	-2.39849	0.00514361
				NR4A3	-3.26393	0.00517935
				WEE1	-1.98008	0.00518481
				KDSR	-1.56074	0.00518675
				CPT1C	-3.10541	0.00520818
				SLC6A15	-3.30931	0.00521785
				MLF1	-2.82702	0.00521823
				TSC2	-2.4112	0.00522073
				ERICH3	-5.58297	0.00525588
				TTC13	-2.78196	0.00527522
				MAPK4	-3.35582	0.00527987
				GABRG3	-3.60926	0.00528109
				DHRS12	-3.0869	0.00528762
				FAM216A	-2.46782	0.0052962
				TRIM52-AS1	-2.95205	0.00529689
				PCDH8	-1.68193	0.00533462
				B2M	-2.98422	0.00536071
				OXR1	-2.09153	0.00540979
				MIR99AHG	-3.30879	0.00542554
				EFNB1	-2.31645	0.00547336
				LINC01804	-3.06104	0.00549038
				CFAP20DC	-5.00501	0.00549464
				CLEC11A	-3.07993	0.00551886
				TADA1	-2.27336	0.00553491
				SRBD1	-2.55808	0.00557418
				FNDC3A	-1.98036	0.00559473
				H1-0	-1.39367	0.00561399
				CSNK2A2	-0.953032	0.00562401
				THSD1	-3.07269	0.00562465
				SUPT3H	-3.3392	0.00564444
				ATP2B1-AS1	-3.2923	0.0057062
				ING1	-1.91932	0.00571647
				ZNF213-AS1	-3.78136	0.00578652
				PTER	-2.60739	0.00578835
				EGLN3	-1.92298	0.00580153
				F8	-3.21205	0.00584661
				CCL3	-3.05187	0.00586525
				GLI4	-3.09126	0.00591547
				SALL3	-4.09503	0.00591817
				TBL3	-1.30782	0.00595724
				FUT3	-3.44919	0.00597297
				H3C8	-3.23807	0.00599456
				RYR1	-3.38339	0.00599525
				MCM10	-1.79572	0.00599861
				RIBC2	-2.91538	0.00601625
				SCYL2	-0.931231	0.00602067
				ZNF512	-3.1902	0.00604566
				MYB	-3.2932	0.00605057
				RNU7-48P	-2.24583	0.00606016
				KCTD11	-5.80523	0.0060869
				PC	-3.36931	0.00610675
				MACROD2	-3.11451	0.00611784
				MIR924HG	-3.00401	0.0061945
				SYTL2	-3.43817	0.00619455
				SIVA1	-1.13157	0.0062352
				TMEM150C	-2.95424	0.00625336
				PARD6G	-3.11069	0.00626984
				MPG	-2.18474	0.00627841
				LBH	-3.96793	0.00628364
				XRCC2	-2.22854	0.00629347
				RELT	-2.10395	0.00631968
				RPL12P29	-2.31847	0.00631979
				CRYBG3	-3.73668	0.006326
				ISG20	-3.16606	0.00634786
				CASTOR1	-2.34553	0.00636394
				PGP	-2.12173	0.00641623
				CUL7	-4.21535	0.00641884
				TELO2	-2.40641	0.00644188
				TBX1	-3.88503	0.00649612
				ABTB2	-1.63637	0.0065049
				CRACR2B	-2.95713	0.00651664
				ASPSCR1	-2.3489	0.00652706
				SPINDOC	-2.67658	0.00665215
				LINC01447	-3.45232	0.00672127
				UBE2A	-0.840443	0.00673338
				IGSF9B	-3.23422	0.00673958
				IDH2	-2.30892	0.00674138
				MBD3	-0.851149	0.0067492
				DCAF4L2	-3.24287	0.00677377
				SPIRE2	-2.33002	0.00678644
				HBEGF	-3.29952	0.00680241
				NUCB2	-1.17933	0.00689654
				STARD10	-0.884255	0.0069081
				ATP6V1B1-AS1	-3.57158	0.00691198
				SEMA5A	-4.10231	0.00692447
				RPS3AP24	-3.08781	0.00695368
				CREBBP	-1.36338	0.00700155
				CENPI	-3.09088	0.00703248
				ADIPOR1	-0.629552	0.00703422
				GALNS	-2.54925	0.00705288
				MAPRE1P1	-2.61287	0.00706197
				ZNF704	-2.73901	0.00714799
				DDX3P1	-3.00561	0.00716451
				MBP	-3.22782	0.0071715
				SEPTIN11	-1.02929	0.00718027
				HLA-DMA	-2.98963	0.00718743
				MGST3	-1.29134	0.00726261
				B4GALT6	-2.2892	0.00726276
				PLAUR	-2.96818	0.00726432
				SPCS2	-0.721748	0.00732619
				ERAL1	-1.06856	0.00733677
				MEIS1	-3.91729	0.00740754
				PCAT1	-3.49249	0.00743982
				GATM	-3.59797	0.00748651
				PRR5L	-1.91897	0.00753767
				LRRTM4	-3.47368	0.00757161
				DLL1	-3.93198	0.0075728
				POU2AF1	-4.187	0.0076052
				NPEPL1	-3.24404	0.00769766
				OR51B5	-3.82341	0.00770292
				ARHGAP17	-1.71847	0.00773314
				ANGPT4	-3.42956	0.00774719
				C11orf24	-2.07876	0.00800086
				ANXA2R-OT1	-2.9254	0.00804766
				MYCNUT	-3.76671	0.00808847
				PSKH1	-2.92254	0.00811896
[truncated: 672 more rows]

## Sheet: M22 CTB
Table 4.3 Lists of The differentially expressed genes between M22 CTB and euploid embryos at d.p.f.8. The logFC column is log fold change calcualted with edgeR. The P-value column listed p-values estimated with Likelihood ratio tests.
Upregulated Genes				Downregulated Genes
SYMBOL	Log2FoldChange	PValue		SYMBOL	Log2FoldChange	PValue
EGLN3	3.15293	1.80024e-10		XRCC6	-1.11902	2.32674e-24
STS	1.01429	2.23195e-09		RANBP1	-1.4345	8.58005e-21
NCOA4	0.82473	2.9034e-09		EIF3L	-1.37335	1.50984e-20
PENK	6.91773	3.1418e-09		TXN2	-1.74417	7.16529e-20
LAMP2	1.05261	3.68471e-09		PRDX5	-1.82334	3.30776e-18
PGK1	0.708553	3.82448e-09		RPS19BP1	-1.23364	3.44664e-18
SPIN4	2.59511	3.89585e-09		RRP7A	-1.52204	5.49429e-17
ADK	1.0081	4.07174e-09		DRG1	-1.13272	3.26214e-16
IGHV1-46	5.92971	7.85241e-09		ADSL	-1.82956	7.37139e-16
RP2	1.40475	1.00607e-08		SNU13	-1.03268	3.78362e-15
CYP1A1	9.65217	1.03699e-08		MT-RNR2	-2.06292	4.44265e-15
RTN3	0.850202	4.93794e-08		ST13	-1.07312	6.10855e-15
CD59	1.71348	5.52128e-08		TOMM22	-1.16305	6.25044e-14
SLC1A3	1.24307	1.47057e-07		SLC25A1	-1.53186	1.14227e-13
ACTN1	0.716615	2.84349e-07		ATP6V1E1	-1.28718	1.98617e-13
AKAP6	3.10543	5.22261e-07		GTSF1	-1.09887	2.93516e-13
EEF1A1P5	0.85105	5.22331e-07		NDUFA6	-1.64533	1.08144e-12
MOB3B	1.26378	5.36084e-07		EIF5A	-0.646569	7.83484e-12
SLC2A3	0.938894	5.43859e-07		RPL29P4	-3.51892	8.66694e-12
ZNG1B	0.979578	7.6826e-07		PHB2	-0.802645	2.10531e-11
FNBP1L	1.27209	8.38652e-07		UBE2L3	-1.21353	2.66116e-11
SRSF5	0.626427	9.64364e-07		EIF3D	-1.22813	3.3722e-11
DDX3X	0.737847	1.12275e-06		TRIP6	-2.04904	4.83422e-11
GFPT1	0.990572	1.22556e-06		FBXO7	-1.10928	1.37235e-10
GRAMD2B	1.63972	1.68107e-06		RPL15P8	-4.51037	4.92372e-10
LIMA1	1.19182	1.81544e-06		TPTEP1	-1.25003	5.52022e-10
TAF13	0.980066	2.93319e-06		TRABD	-1.16025	5.87119e-10
SLC7A6	1.10535	3.1854e-06		ARHGAP40	-6.09264	6.23391e-10
EVA1A	4.91806	4.7946e-06		YWHAH	-1.51569	7.31128e-10
FYB1	0.808265	5.05285e-06		NPNT	-6.20296	9.37015e-10
GDE1	0.805398	5.66616e-06		RPL23P10	-4.49567	9.4494e-10
CYB5R1	0.973018	5.89345e-06		RPLP0	-0.661183	1.15349e-09
TRA2A	0.706377	8.77044e-06		SNRPD3	-0.868453	1.41269e-09
FBXO41	3.85488	9.46785e-06		WIPF3	-7.68561	1.43107e-09
UCA1	1.5431	1.02232e-05		AQP7	-4.21669	2.19241e-09
STK3	1.04042	1.08527e-05		KIF17	-6.84934	2.80388e-09
TOR1AIP2	0.61532	1.11048e-05		HAS2	-3.937	2.88705e-09
NR2F2	1.13799	1.14094e-05		P2RX7	-5.88378	2.93934e-09
SLC4A8	4.88252	1.21546e-05		STK32B	-4.13872	3.19803e-09
CCR7	1.68838	1.69727e-05		PRAME	-7.32129	3.31632e-09
POR	0.725127	1.85691e-05		RBMY1D	-6.26914	3.71173e-09
SLC35F6	0.963083	2.26065e-05		CD101	-5.92121	3.7597e-09
MED10	0.64793	3.17299e-05		MIX23	-1.57034	3.83604e-09
CLDN4	0.594408	3.7919e-05		FASN	-0.94763	3.93593e-09
B4GALT1	0.660344	3.89464e-05		RN7SL2	-6.75601	4.12004e-09
CYP2C18	4.07008	4.05741e-05		BHLHA15	-8.31239	4.71912e-09
PDXDC1	0.955221	4.22409e-05		AGT	-5.39774	5.06566e-09
TLR7	3.40677	4.47773e-05		OR2W3	-5.78033	5.5329e-09
SRPRA	0.692137	4.81946e-05		SMARCB1	-1.12681	5.88477e-09
LRRC37A16P	3.76921	4.99729e-05		AMPD1	-5.1981	6.21096e-09
LINC00624	3.21914	5.26369e-05		OR8D2	-3.82543	6.29504e-09
ATAD1	0.838887	5.6983e-05		NUBP2	-0.935575	6.61409e-09
ARGLU1	0.711288	5.83108e-05		LSM4	-0.734701	6.85329e-09
DUSP14	0.666036	6.51149e-05		SAMM50	-1.58092	7.28575e-09
B2M	3.11078	6.67405e-05		LINC00665	-3.87146	7.47362e-09
ADAM18	2.4951	6.81371e-05		SF3A1	-1.03173	7.87803e-09
LINC01958	5.74615	6.94022e-05		SDF2L1	-1.1612	8.12687e-09
APOBR	5.34103	7.0825e-05		DGCR6L	-2.16796	9.86281e-09
DENND2D	3.05364	7.52597e-05		DUSP5P1	-5.86386	9.91472e-09
SLC44A2	0.660675	7.70151e-05		CNN1	-6.20174	1.00225e-08
PKN2	0.833773	7.82936e-05		DSG1	-5.80511	1.27802e-08
SDC4	0.61735	8.89636e-05		OR3A3	-3.78906	1.33693e-08
C6orf62	0.787235	9.09218e-05		ZNF629	-6.18507	1.5758e-08
SYCP3	1.42006	9.17052e-05		CALB1	-7.35152	1.68935e-08
BIN2	0.931298	9.57765e-05		TIGD3	-3.5197	1.80387e-08
IFI6	3.30739	9.88832e-05		WNT16	-6.44536	1.82042e-08
PTEN	1.03159	0.00010484		VSNL1	-6.21648	1.82161e-08
VCAN	3.62966	0.000109955		TSPY1	-5.58014	1.94538e-08
SLC20A2	0.924769	0.000117093		MRPL18	-1.83378	1.9762e-08
HSPA2	1.14577	0.000120384		SRRM2	-0.967324	2.41704e-08
SH3KBP1	0.918836	0.000135749		UFD1	-1.23284	2.88187e-08
CTSV	0.589379	0.000138154		RBMY1A1	-7.50636	3.01136e-08
MAGEB16	6.44954	0.000138694		TNFRSF8	-5.8316	3.39478e-08
WLS	0.61103	0.00014011		DCXR	-0.999905	3.46642e-08
ACP1	0.63295	0.00014154		CXCL12	-3.22126	3.49507e-08
TFDP2	1.13624	0.000146667		SLC25A12	-6.3827	3.56902e-08
CRYBG3	3.49343	0.000154267		ACSL6	-6.86534	4.28504e-08
IL6ST	1.15325	0.000159608		POLD2	-0.827166	4.88089e-08
QRICH1	0.72069	0.00016403		ENOX1	-5.5972	5.22847e-08
SMAGP	0.732838	0.000170895		POLR2F	-1.57607	5.45201e-08
MATN2	5.95636	0.000187439		GRASLND	-3.37633	6.55054e-08
PPL	3.1161	0.000193945		NANOG	-7.37364	7.14082e-08
ZNF300	4.70677	0.000196821		PES1	-1.16653	7.33346e-08
PLS3	0.821242	0.000205295		TUBB2B	-5.90495	7.7421e-08
SLC19A2	0.915867	0.000211122		PARP3	-5.784	8.15455e-08
QSOX1	1.05594	0.000228339		TDGF1	-7.68537	8.78275e-08
PLA2G15	0.961861	0.000235003		LSM2	-0.629483	9.3719e-08
PRR23A	3.38504	0.00025163		FKBP1A	-0.667016	9.70492e-08
ALS2CL	3.60834	0.000253122		VASH2	-4.52969	1.03033e-07
SLC2A1	0.683499	0.00025347		AADACL3	-8.34105	1.11867e-07
TIMP4	2.63299	0.000261054		DCTPP1	-1.27132	1.18161e-07
CREBZF	1.10159	0.000275169		RNF222	-5.3649	1.21136e-07
FAM185BP	4.11235	0.000276579		NDUFS2	-0.752819	1.25548e-07
HAVCR1	1.34667	0.000287397		SPHKAP	-6.10333	1.39322e-07
ARL6IP5	0.911985	0.00029005		RPL7AP28	-5.96953	1.39818e-07
EIF1AXP1	1.0692	0.000294046		HHLA1	-3.50593	1.46168e-07
FUS	0.706082	0.000297857		TRMT112	-0.766049	1.54929e-07
EIF5	0.667978	0.000299175		FAM83F	-6.92605	1.56684e-07
H2BC11	3.11199	0.00031273		POP7	-0.638918	1.5849e-07
CBLB	0.775042	0.000319396		RGS17	-5.48907	1.63021e-07
CTPS1	0.586097	0.000321693		WDR18	-0.754928	1.64741e-07
S100A14	4.09258	0.000327486		ERVH-1	-3.26286	1.72849e-07
SLC29A3	1.29498	0.000351664		SRGAP3	-6.70071	1.77394e-07
WDR45	1.33554	0.000401039		MRPL24	-1.40138	1.83304e-07
DEGS1	0.979441	0.000418223		CSE1L	-0.674951	1.88569e-07
HRNR	5.35991	0.000447302		EYA2	-5.65671	2.40417e-07
HNRNPH2	0.685395	0.000481851		H3C2	-5.77294	2.40745e-07
YIPF6	1.08332	0.000508633		UGT8	-4.15451	2.4202e-07
ACER3	1.22224	0.000513227		ADA2	-4.99005	2.53021e-07
TXNRD1	0.631849	0.000534761		MICA	-4.54082	2.54353e-07
ZNF667-AS1	3.13143	0.000535185		PCBP3	-5.63309	2.56078e-07
SESTD1	1.22733	0.000544959		LRRIQ1	-6.1172	2.61086e-07
ZIK1	3.28589	0.000556117		SIGLEC14	-8.80451	2.67023e-07
GPS2P1	1.78573	0.000598396		RNY3P2	-5.31827	2.69085e-07
EXPH5	1.94679	0.000602468		TSPAN18	-7.05645	2.93746e-07
TYW1B	2.43538	0.000605884		ELAVL2	-4.93169	2.96843e-07
TMEM41B	0.617782	0.000614218		COL5A1	-4.93213	3.02228e-07
ZNF404	3.17073	0.000614944		LINC01364	-6.26333	3.06046e-07
PPME1	0.700941	0.000626925		RAP1GAP2	-6.976	3.10623e-07
CCDC102A	3.36463	0.00062933		TSPAN2	-6.259	3.14312e-07
CA5B	3.24539	0.000630384		SPP1	-3.65185	3.18182e-07
DYNC1LI2	0.615906	0.00064142		RRH	-5.2063	3.19946e-07
ESRRB	4.3581	0.000645307		ATP5F1D	-0.655511	3.28671e-07
IFITM1	1.50195	0.000645985		ZNF169	-7.4557	3.5081e-07
LAS1L	0.79817	0.000661423		RAPGEF3	-6.14109	3.78214e-07
MGA	0.800806	0.000670128		EFNB3	-6.33133	3.80314e-07
MAP3K21	4.18107	0.000700004		XBP1	-1.11702	3.83343e-07
DOCK5	3.08698	0.000703255		H3-7	-6.46275	3.86905e-07
MORN3	3.46668	0.000728767		ZCWPW1	-6.34472	4.04541e-07
LGALS3	1.28522	0.000741302		CTD-2194D22.4	-6.24338	4.04988e-07
NOL8	0.670578	0.000803242		MORF4L2-AS1	-5.7909	4.24264e-07
FZD5	1.02692	0.000808841		MT-RNR1	-0.815686	4.33324e-07
SELENOI	0.588294	0.000815954		AJAP1	-7.14848	4.33965e-07
CRYBA2	2.68459	0.000841225		COL6A1	-7.02704	4.54397e-07
PEA15	0.956792	0.000845976		BAALC-AS1	-4.91627	4.72909e-07
PTPN20	2.89139	0.000885452		FTH1	-1.20985	5.07293e-07
SYK	3.24358	0.000906407		EP300	-1.00861	5.08296e-07
UBE2J1	0.731516	0.000923882		LINC-ROR	-3.93377	5.5274e-07
UBE2Q2	0.797948	0.000925222		B4GALNT4	-6.08797	5.74221e-07
COTL1	1.13387	0.000928676		VENTX	-3.17607	5.90958e-07
OFD1	0.767957	0.000962453		MRPL2	-1.06295	6.14766e-07
SSH2	1.69719	0.000977379		CD83	-4.04375	6.32343e-07
SLC38A3	3.32539	0.00100505		DPPA5	-4.79069	6.37128e-07
ATP1A4	2.23172	0.00101295		DMC1	-5.90214	6.38499e-07
ZDHHC3	0.641802	0.00103073		MDH1	-0.691912	6.40527e-07
KCNH1	3.83783	0.00107806		TMEM31	-5.83352	6.64383e-07
GOLT1B	0.83991	0.00109965		TEX12	-7.02627	6.64699e-07
EPS15	0.697462	0.00110469		FASLG	-7.75103	7.05697e-07
OXCT1	2.78288	0.00112795		VPS25	-0.748297	7.22367e-07
CYP1B1	3.70805	0.00113125		PI15	-5.19172	7.32158e-07
NNMT	4.92903	0.00116015		RN7SL1	-3.26858	7.37182e-07
RNF32-DT	3.18672	0.00117897		SAP30-DT	-5.38141	7.4156e-07
SHISA4	2.42664	0.0011961		PTPRZ1	-5.42737	7.76422e-07
ITGA5	0.913259	0.00120124		ADCY10P1	-6.37454	7.77532e-07
ELOVL4	2.28825	0.00121369		ANTXR1	-5.60208	7.96905e-07
IFITM2	2.27537	0.00122353		THPO	-6.44696	8.08399e-07
PVR	1.64291	0.0012488		HIF3A	-5.35904	8.21976e-07
CRISPLD2	3.01053	0.00128102		OR52E7P	-5.86465	8.70174e-07
ALPK3	2.81772	0.00130114		TPR	-0.689809	8.89057e-07
PRDX1P1	1.51093	0.00132341		ETS1	-5.01551	8.93163e-07
ATP6V1D	0.59193	0.00141688		EXOSC5	-0.8855	8.94445e-07
ARMC8	0.728424	0.00142939		PSMA8	-6.01589	9.25535e-07
F8A1	2.52594	0.00145918		C14orf180	-4.11133	9.3608e-07
ZNF229	2.65537	0.0014599		SYT3	-6.25167	9.69884e-07
ATF7IP	0.908207	0.00148811		NODAL	-3.1789	1.04975e-06
KAT14	0.904908	0.00151217		RAC2	-6.29668	1.10105e-06
PLEKHO1	4.0713	0.00154196		CYB5R3	-1.3069	1.19116e-06
ERCC3	0.754187	0.00159328		KLHDC9	-6.84575	1.23499e-06
PLIN2	0.658945	0.00160666		SIGLEC5	-8.93055	1.2397e-06
LRRC63	3.04038	0.00162021		SCEL	-6.04933	1.26057e-06
RARS2	0.840518	0.00162068		NUP50	-0.856818	1.32824e-06
GYS1	0.653712	0.00164603		SERPING1	-6.42203	1.43639e-06
TSKS	3.9104	0.00172883		LINC00836	-6.56319	1.47709e-06
UBA1	0.641375	0.00176679		PCSK9	-7.41041	1.54307e-06
PPP1R15A	1.31913	0.00178194		TFF1	-6.02035	1.54603e-06
RAD54L2	0.72285	0.00180387		ISX	-8.00366	1.60148e-06
VAV3	2.84317	0.00188917		RAB39A	-5.90633	1.62479e-06
HNF4G	6.69152	0.00189094		TMEM44-AS2	-6.1251	1.68946e-06
ZNF560	2.31432	0.00190316		PLP1	-5.57472	1.69911e-06
DUXAP10	2.03536	0.00193424		DIO2	-6.35688	1.78617e-06
ALDH3B1	4.57031	0.00202297		SCRN1	-5.86648	1.79757e-06
CTSE	3.61549	0.00207658		TMPRSS3	-6.50253	1.84593e-06
DCAF8	0.96638	0.00208494		AMBN	-6.73587	1.90332e-06
IP6K2	0.591375	0.00208816		GLB1L2	-6.20266	1.91642e-06
SMC1A	0.706196	0.00210345		UNC13C	-7.59615	1.99225e-06
FA2H	3.16935	0.00210812		RPGRIP1	-4.82743	2.01522e-06
IFRD1	0.831037	0.00215451		TCP1	-0.629245	2.07039e-06
SP110	6.97346	0.0021624		LINC03002	-6.4376	2.07111e-06
BMPR2	1.01019	0.00221456		NANOGP10	-6.51636	2.07363e-06
ANKFN1	2.60904	0.00222502		TTLL12	-1.76695	2.09879e-06
AGPAT5	0.803593	0.00223863		ATXN10	-1.44465	2.11969e-06
AKAP13	0.655682	0.00226406		EFCAB10-AS1	-7.03196	2.12439e-06
BCL2L11	2.0677	0.00228754		SYF2P2	-6.31796	2.14033e-06
WWTR1	0.688355	0.0023313		SLC25A3P1	-6.0813	2.15456e-06
CDC42SE2	0.77656	0.0023389		RPL31P19	-6.40627	2.27488e-06
MBTPS1	1.04	0.00236634		SLC7A3	-7.10416	2.28109e-06
THY1	3.625	0.00240803		LINC01695	-6.21798	2.33291e-06
KDM6A	1.47127	0.00241309		LNCPRESS1	-2.55232	2.34177e-06
PLEK2	1.88344	0.00250142		DCX	-5.68674	2.34838e-06
SHTN1	0.934513	0.00252427		RN7SKP161	-6.53532	2.35121e-06
LINC00910	2.57397	0.00254302		HIKESHI	-1.14848	2.36874e-06
MIR22HG	1.31652	0.00258805		CHEK2	-2.11769	2.46106e-06
LY6G6C	2.81967	0.00261018		DNAH17-AS1	-6.55938	2.5013e-06
NR4A2	3.02645	0.00264957		LINC01242	-3.98619	2.53767e-06
SRRM4	3.01619	0.00274268		KCNQ5	-6.39986	2.55397e-06
GNG12	0.65528	0.00274967		GNAO1	-7.14255	2.55675e-06
PATL1	0.799367	0.00274994		SEC61B	-1.25469	2.56731e-06
TMEM52B	2.9738	0.00280007		ADAMTS16	-6.23733	2.5883e-06
TOM1L1	2.66254	0.00281418		EFHB	-7.54035	2.6555e-06
ZFAS1	0.685397	0.0028233		CNKSR2	-7.06426	2.65901e-06
GPC1-AS1	2.50795	0.00282723		FAM200C	-7.15756	2.71711e-06
RPL36	0.77709	0.00283457		LINC01415	-5.72342	2.72898e-06
BDNF	2.69518	0.0028459		TAS2R15P	-5.7935	2.76021e-06
CBX3P2	2.48749	0.00288533		ZNF853	-6.45175	2.80919e-06
FUNDC2	0.838217	0.00295143		HNRNPA1P14	-5.07143	2.95366e-06
PID1	1.16811	0.00304669		ADNP-AS1	-6.59768	2.99579e-06
DERL1	0.659381	0.0031181		TIMMDC1	-0.820039	3.07352e-06
SYN2	3.12227	0.00312941		DMKN	-5.41731	3.13089e-06
AKTIP	0.971573	0.00313734		EEF1A1P3	-5.43015	3.18239e-06
AHR	2.70471	0.00314251		ZNF70	-5.53753	3.20357e-06
GPAT4	0.689858	0.00322798		NUP107-DT	-5.70267	3.26506e-06
HEBP1	2.88281	0.00324134		GRAMD4	-6.61266	3.39266e-06
CHMP1B	0.675129	0.00325875		GIMAP4	-7.1515	3.42329e-06
HDGFL3	2.68975	0.00330757		NDUFS3	-0.624475	3.43948e-06
MAP3K14	2.76618	0.00335698		RANGAP1	-0.763181	3.52702e-06
MAGT1	0.690252	0.0033766		SAMD12-AS1	-5.81693	3.72969e-06
H2BC12	1.69945	0.00341509		SLC2A14	-3.81487	3.87785e-06
DNAJC1	0.919298	0.00343449		CETP	-5.2951	3.88104e-06
ANO6	0.612738	0.00343854		MTND5P33	-6.16552	4.06e-06
SLC9A5	4.43098	0.00352592		DPEP1	-6.71143	4.06948e-06
CRPPA	2.9416	0.00355381		C19orf38	-4.01303	4.10799e-06
SEPTIN7P8	3.127	0.00357938		RTCB	-0.976428	4.12553e-06
PAN3	1.12306	0.00372542		PIWIL3	-6.84295	4.17614e-06
USP33	0.801627	0.00381284		TPH1	-5.69697	4.21292e-06
PIWIL2	3.50059	0.00385839		BHLHE41	-5.90626	4.32585e-06
VPS4B	0.82664	0.00390211		QPCT	-2.79185	4.36094e-06
ZNF75A	1.65427	0.0039866		KCTD9P5	-5.75692	4.47106e-06
CLCA1	4.05611	0.0040704		MAPK8IP2	-5.97402	4.5099e-06
ALDH18A1	0.832244	0.00409905		TECTB	-6.07658	4.58347e-06
REPIN1-AS1	3.02161	0.00410497		NPAS1	-5.48098	4.7195e-06
FAM161B	3.13087	0.00410747		FTCDNL1	-6.22898	4.7312e-06
CEP126	2.76441	0.004343		NDUFB7	-0.760379	4.83695e-06
SERINC5	1.01143	0.00442914		UROD	-1.15189	4.85685e-06
GALT	0.727523	0.00461702		APOBEC3G	-5.51669	4.86933e-06
FMNL2	0.783697	0.0046193		HTR2C	-6.38734	4.90495e-06
PRKAG2	2.49803	0.00462667		SLFN5	-6.36641	4.93694e-06
AKAP8	0.642275	0.00466804		YDJC	-1.58237	5.08982e-06
GATC	1.28022	0.00471536		OR8B5P	-5.48267	5.14851e-06
SDHAP1	1.33859	0.00477281		NEGR1	-5.07777	5.28413e-06
INA	2.0999	0.00493213		ITPK1-AS1	-6.22497	5.52284e-06
RHOBTB1	1.87062	0.00494648		LINC01192	-5.23214	5.56409e-06
EFHD2-AS1	3.08173	0.00495824		CCDC159	-6.79012	5.94075e-06
RNF8	0.90891	0.00502812		TMUB1	-1.24439	6.15145e-06
SOX4	0.743875	0.00502922		CDC42EP1	-1.20063	6.23549e-06
PKP2	0.928716	0.00510806		FRZB	-5.82452	6.25761e-06
NUDT19	2.22509	0.00513704		TMED10	-0.615751	6.3295e-06
ALPL	3.64818	0.00524924		RNF183	-5.91362	6.39376e-06
CRIM1	0.963674	0.00527492		ATF4	-0.74495	6.42102e-06
AGER	2.89264	0.0053592		PPIAP22	-0.799673	6.4487e-06
KDM5A	0.984235	0.00540412		CLYBL	-5.63927	6.58988e-06
VIPR1	4.36072	0.00540938		UQCRH	-0.679011	6.70731e-06
RRP12	0.703605	0.00543616		SLC7A11-AS1	-5.70635	6.78865e-06
PIM1	0.957809	0.00546956		STARD13-AS	-6.49514	6.85075e-06
ARHGAP30	3.00517	0.00553365		CTSO	-6.12602	7.04684e-06
MSN	2.00997	0.00554793		MYCBPAP	-5.07869	7.08914e-06
HSD3B1	1.29416	0.00555777		MRPL45	-0.76581	7.21842e-06
ZNF600	0.878502	0.00558593		BAALC	-5.59107	7.25612e-06
RIC3	2.93031	0.00564438		LOXL4	-5.26518	7.37656e-06
CACNB1	2.67511	0.00572044		DACH1	-5.77019	7.95353e-06
SLC39A8	2.0266	0.00581315		ZSCAN23	-6.51909	8.06389e-06
LXN	2.1771	0.00581781		LCA5L	-5.993	8.16013e-06
C3orf52	2.0027	0.00582698		OTULIN-DT	-6.2495	8.27132e-06
ZNF445	1.47986	0.00595654		LINC02268	-5.07732	8.47268e-06
ARHGEF7	0.794759	0.00600422		LAT2	-6.26846	8.50991e-06
HERPUD1	0.740146	0.0061719		DZIP1L	-4.23678	8.73318e-06
HMGB3	0.738758	0.00624531		TRMU	-1.07242	8.8244e-06
GLA	0.675522	0.0062608		SLC30A2	-5.39297	8.86602e-06
WDR6	0.897508	0.00626145		CCDC73	-6.7009	9.06592e-06
TMEM258	1.19383	0.00629038		NLRC3	-5.12332	9.35206e-06
TXNDC17	0.77003	0.00629438		GABRB2	-5.93405	9.46606e-06
BCL2L1	0.869996	0.00641828		TMPRSS4	-5.86691	9.51983e-06
SH3BP5	0.844556	0.00647729		HNRNPA1P5	-5.48722	9.55728e-06
SLC25A4	1.51524	0.00648058		NPC1L1	-5.16923	9.59307e-06
PTPN14	0.758316	0.006693		KRT17	-5.93365	9.64145e-06
ZSCAN4	3.03149	0.00669533		TOMM7	-1.20908	9.93786e-06
ITGB1P1	0.804696	0.00672459		SPACA6	-5.20334	1.06492e-05
NAA60	0.902365	0.00678175		ZNF385B	-4.6166	1.07015e-05
ADAM19	1.77921	0.00680212		APOBEC3F	-5.14055	1.10745e-05
PDGFRA	2.44337	0.00692789		NUP50-DT	-3.49852	1.11016e-05
RAB35	0.683396	0.00697619		SLC4A5	-5.18728	1.13407e-05
ZNF226	2.30043	0.00703085		C7orf50	-0.67208	1.1417e-05
PRRG1	1.07025	0.00714058		KRT9	-4.71031	1.20282e-05
TTC32	2.37062	0.0071574		HNMT	-5.2537	1.20759e-05
GABRQ	2.81222	0.00716107		OR5H1	-6.38521	1.29347e-05
GALNT11	0.962293	0.00722394		MXRA8	-1.58863	1.309e-05
KIF21A	0.93354	0.00723325		SSR2	-0.586896	1.31692e-05
PLPP7	2.53601	0.00749521		N4BP2L1	-5.48143	1.33015e-05
EMB	2.3069	0.00766613		BANF1	-0.755293	1.34016e-05
ZBTB1	1.55635	0.00773338		KRT8P3	-1.6782	1.3533e-05
CNP	0.925123	0.00783018		CXCL14	-4.82908	1.39115e-05
NOPCHAP1	0.775359	0.00784221		PDE2A	-6.1791	1.39626e-05
TMEM243	0.626763	0.00785503		METTL2A	-0.892778	1.44855e-05
LRIF1	1.05252	0.00799612		COPZ1	-0.99962	1.55282e-05
EEA1	0.610738	0.00801636		CARD11	-6.76222	1.58176e-05
CHRM4	4.42326	0.00813661		ADAM12	-5.58208	1.6022e-05
FBXO21	0.699687	0.00815175		HABP2	-5.06484	1.60621e-05
EPB41L5	1.19237	0.00820323		TIMM21	-0.825339	1.61805e-05
TXLNA	0.613891	0.00831306		TPM3P6	-3.58773	1.74999e-05
ATRX	0.618443	0.00833379		GREB1	-7.03998	1.77101e-05
XCR1	1.83425	0.00837948		SLIRP	-0.867524	1.81967e-05
SH3GL3	1.67922	0.00882331		CAMKV	-3.95324	1.84585e-05
FLII	0.774178	0.00894831		KNSTRN	-0.736811	1.85212e-05
BLVRA	2.5193	0.00899746		KLF17	-3.14072	1.90339e-05
NAPRT	2.24667	0.00901502		MIEF1	-1.12983	1.93603e-05
ZDHHC20	0.704516	0.00929687		PINX1	-1.11034	1.97332e-05
ITGB8	4.18708	0.0093422		DMTN	-4.71419	2.00736e-05
ILDR2	2.67258	0.00942068		MRPL39	-0.66365	2.04565e-05
CA12	1.35449	0.00950642		LINC01164	-6.46567	2.17718e-05
ARRDC1	0.681649	0.00950665		OR10A6	-5.33984	2.19733e-05
TRIB3	0.845601	0.00960965		SPEF2	-6.2334	2.21748e-05
PYY	0.864322	0.00962835		SLFNL1	-6.32089	2.27538e-05
RASEF	2.74643	0.00968152		PRAMEF12	-5.3276	2.37894e-05
SCIN	2.02626	0.00975024		CCDC8	-6.14812	2.40311e-05
POLR2K	1.09288	0.00976812		SLC4A4	-5.83622	2.4038e-05
KRT7-AS	3.13788	0.00985683		PSMG3	-0.837008	2.4492e-05
RC3H1	0.688738	0.00987448		ALDH7A1	-1.29132	2.47531e-05
SH3BGRL2	0.587144	0.00991537		ZNRF3-AS1	-5.22204	2.58562e-05
HYCC1	0.856972	0.00991782		MRPL43	-0.680788	2.60379e-05
FAM217B	1.14285	0.0100345		CHRM3	-5.20726	2.61091e-05
PIP5K1B	2.64394	0.0101203		RPL7L1P12	-5.27312	2.62851e-05
CHD2	0.672988	0.0101641		PPP4C	-0.612017	2.65669e-05
TNNT2	2.91117	0.0101728		CNDP2	-0.6659	2.79319e-05
BRCC3	0.752718	0.0101925		HNRNPDL	-0.592503	3.01479e-05
DUXAP8	1.73607	0.0102052		MVD	-1.79045	3.01827e-05
DNAJB14	0.754553	0.0105437		CX3CR1	-5.19709	3.02446e-05
ESYT2	0.779554	0.0105889		TSPAN8	-4.89133	3.05232e-05
TAF7	0.765548	0.0109413		OC90	-3.07919	3.06504e-05
LINC00839	2.43276	0.0110051		LINC01968	-4.30221	3.1961e-05
MZF1	2.05275	0.0110867		LINC00390	-4.63593	3.26469e-05
NFIA	2.65072	0.0113391		SSNA1	-0.730828	3.28771e-05
CCNL1	0.63333	0.0113997		SLC26A7	-4.61649	3.289e-05
CASC9	2.38404	0.0114129		ARSL	-5.68565	3.29342e-05
NFE2	1.87714	0.011428		CHST4	-2.87848	3.33507e-05
GAB2	0.678643	0.0114724		BTLA	-2.76752	3.42945e-05
PLCL2	2.45308	0.0114995		ODC1	-0.900447	3.446e-05
DCTD	0.66971	0.0115265		RPS26	-0.585933	3.51647e-05
ULBP3	4.12296	0.0115987		MYBL1	-5.2026	3.5465e-05
NFYB	1.00697	0.0119056		NCOR2	-1.67154	3.56682e-05
TULP2	2.48049	0.0119485		ST6GALNAC3	-5.89904	3.8173e-05
TPTE2P2	2.15797	0.0119907		CHTF8	-4.80784	3.87888e-05
ANXA8L1	2.49519	0.0120893		RPL7P7	-4.8062	3.92574e-05
FAM98A	0.691438	0.012136		ACSS3	-5.80111	3.93837e-05
ZNF256	2.22104	0.0121531		PRG4	-4.58684	3.94128e-05
RABGEF1	0.616642	0.0121876		AIMP2	-0.715375	4.06538e-05
ELOVL3	2.63087	0.0123026		HSD17B8	-5.75924	4.13085e-05
REEP3	0.856221	0.0123569		PICK1	-6.2024	4.19988e-05
CCR1	1.7512	0.0125007		MT-CO2	-0.596399	4.24747e-05
RASGRF2	2.27446	0.0125327		TRGV9	-3.03631	4.24873e-05
TMEM185B	2.18124	0.0129353		ARL2	-0.926157	4.45565e-05
SDC1	1.59981	0.0129879		TMA7	-1.21728	4.45819e-05
SMC5	0.669013	0.0129892		C19orf85	-2.474	4.47896e-05
UBE2A	0.64665	0.0130182		OXA1L	-1.08114	4.49905e-05
INSL6	2.22911	0.0131866		NR4A3	-5.76301	4.74244e-05
FAM114A1	2.87068	0.013194		PRDX3	-0.650646	4.90894e-05
VAMP1	2.78509	0.0132694		GMNC	-3.99626	4.94273e-05
BTG3	0.684975	0.0133168		MCAT	-1.44108	5.00128e-05
GGA3	1.02605	0.0134168		GPR4	-5.89616	5.07215e-05
ZNF695	1.27991	0.0134806		TOX-DT	-3.33538	5.19783e-05
LHX4	2.49123	0.0137856		MAP3K14-AS1	-4.28632	5.2472e-05
GAN	0.639756	0.0137946		GLRA3	-5.6975	5.37237e-05
AK3	1.56728	0.0139073		ZNF185	-6.33477	5.39213e-05
TNFAIP2	1.62019	0.0140969		PLTP	-1.14241	5.47441e-05
CCNO	2.27435	0.0141901		PITPNB	-0.982989	5.57186e-05
DOCK11	2.49057	0.0142895		LINC01448	-4.10162	5.57652e-05
LCOR	0.89353	0.0143159		SH3BP1	-2.88191	5.70062e-05
EIF4G3	0.593022	0.0143907		SOX7	-4.90576	5.72218e-05
ZNF45	2.35523	0.0144312		MSMO1	-1.08097	5.77704e-05
CEBPA-DT	1.36707	0.0144511		METTL21C	-4.77047	5.81543e-05
UBQLN2	0.883514	0.0146058		MPV17	-0.815173	5.99747e-05
ESAM	2.80755	0.0146671		PRMT5-DT	-5.73823	6.08709e-05
PSEN1	0.617237	0.0149426		ANAPC11	-0.617283	6.16493e-05
SLC25A19	1.41742	0.0150819		CNNM1	-3.73904	6.30537e-05
OVOL1	0.969567	0.0151471		C16orf86	-3.90976	6.3809e-05
BZW1P2	0.681467	0.0151764		TOMM40	-0.66382	6.44918e-05
WNT7B	2.67741	0.015225		CLN3	-1.11898	6.53943e-05
SLC11A2	0.797841	0.0153259		ZRANB2-DT	-4.83365	6.63776e-05
SETD2	0.661905	0.0154622		AP1B1	-1.49604	6.64272e-05
UBL5	1.12965	0.0155227		FOXO1	-5.96227	7.00883e-05
ATL3	1.22815	0.0155581		POLR3H	-1.49518	7.06648e-05
TSPOAP1-AS1	3.4255	0.0158641		PRKDC	-0.629556	7.2143e-05
MYLK3	2.85477	0.0159146		COL3A1	-2.69066	7.23885e-05
SENP5	0.591458	0.0159173		SUMF2	-1.563	7.54313e-05
KCNS1	2.6565	0.0160255		ZKSCAN8P1	-5.16794	7.58274e-05
BTG2	1.42954	0.0160687		TMEM9	-0.915653	8.09653e-05
SH2D7	4.39729	0.0161357		FAM227A	-5.39263	8.17872e-05
SERINC1	0.588666	0.0161779		PROKR1	-5.6333	8.47595e-05
MAP6D1	2.20587	0.016225		STX17-DT	-4.26635	8.48808e-05
ZNF587	1.18811	0.0164636		CCDC117	-1.43053	9.0122e-05
CLDN3	1.81121	0.016469		TMEM132B	-4.84664	9.2343e-05
LINC02432	3.30547	0.0165427		C22orf39	-2.91356	9.40538e-05
CLDN19	2.66288	0.0165454		SMG1P4	-3.67533	9.43818e-05
KLLN	2.48804	0.016802		RLIMP1	-2.59036	9.51922e-05
CARF	2.32946	0.0170123		AMDHD2	-1.09044	9.66461e-05
SLC49A4	0.601169	0.01703		SREBF2	-2.03253	9.76295e-05
GATA6	1.73308	0.0170587		SLC16A4-AS1	-4.00442	9.89653e-05
TUBA3D	2.24794	0.0171895		FBLN1	-1.34107	0.000101112
HPDL	0.972087	0.0172318		PMS2CL	-5.43003	0.000101573
C10orf90	1.696	0.0172592		DENND6B	-2.98673	0.000102413
NT5C2	0.903503	0.0173353		CAPS2	-4.44069	0.00010507
PNRC1	2.22487	0.0175741		PRODH	-4.10788	0.00010569
CNKSR1	1.52045	0.0176798		ATP5MC1	-0.874852	0.000106118
SP7	2.21132	0.0177037		SH2D4A	-0.791692	0.000107084
LZTS1	2.87997	0.0178166		BOLA3	-1.0872	0.000109234
HES2	2.29468	0.0179547		COMMD4	-0.751469	0.000111124
CCDC15	2.65431	0.0179744		SMC2-DT	-4.36042	0.000111309
LINC01291	2.0856	0.0180765		TFIP11-DT	-4.70593	0.00011757
SLC8B1	1.65751	0.0181618		SLC12A5	-4.30655	0.000119249
HLA-DPB1	2.2985	0.0181775		GSTA4	-3.34669	0.000121033
CAVIN1	3.46427	0.0184098		GUCA1A	-5.74776	0.000121103
MED14	0.874014	0.0184781		SPATA31C2	-5.22975	0.0001221
KCNN4	1.73585	0.0185302		MRPL33	-0.807171	0.000135114
KRT18P11	0.78274	0.0186986		NYNRIN	-5.32487	0.000137569
DGKE	2.56463	0.0187158		LINC00847	-4.24229	0.000141104
SNHG3	0.609102	0.0187521		ANKRD20A19P	-5.1786	0.000143285
COMMD10	0.672851	0.0187838		LINC01127	-4.71224	0.000145091
PIAS4	0.754003	0.0192368		CHST6	-4.20275	0.000145732
TPTE2P3	2.29547	0.0193978		SMIM2-AS1	-3.93116	0.000149081
TCL6	2.34677	0.0194169		FLG	-3.31144	0.000150415
JUN	3.63495	0.0197471		LINC01597	-2.78382	0.00015054
CRISPLD1	2.65751	0.0198486		COX17	-1.48011	0.000153131
ANKDD1A	1.83507	0.0198763		FKBP11	-2.35014	0.000157495
STRA8	2.34303	0.0198945		ZNF546	-5.1801	0.000157797
ASAP2	2.8204	0.0199033		SLC25A17	-1.02246	0.000160687
LIPC	2.50725	0.0199286		SBK1	-5.43466	0.000162527
PML	0.699969	0.0200194		CASP4	-4.33153	0.000163378
CPSF4	0.86567	0.020205		KCNJ15	-5.02177	0.000164009
RYR1	2.35454	0.0203107		LINC01473	-4.34807	0.000166254
SLC39A11	0.889578	0.020799		MIR491	-3.8417	0.000166381
HAUS3	0.780691	0.0209301		SCN11A	-5.73685	0.00017031
RNF130	1.98202	0.021114		SCO2	-2.87425	0.000170853
AHNAK	0.697774	0.021157		NECTIN1-DT	-4.98718	0.000171462
SPTY2D1	0.738676	0.021441		KCNAB2	-5.53292	0.000175638
RGS7	2.42028	0.0215793		PHF5A	-1.52662	0.000184767
CRY1	0.73335	0.021892		MAP4K1	-4.83942	0.000187533
PHTF1	1.09892	0.0219437		POSTN	-5.24446	0.000189059
DOCK9	0.632606	0.0220073		GATD3	-1.45573	0.000189385
TRAPPC2B	1.43049	0.0222594		CCDC26	-2.88886	0.00019121
LINC02646	4.06062	0.0222891		EIF1AY	-2.67552	0.000191287
SNRPN	1.07169	0.0227885		SERP2	-5.11086	0.00019779
RNF168	0.668799	0.0228087		CHP2	-3.67482	0.000201073
ZNF234	1.64661	0.0228093		MEG3	-2.08728	0.000201532
LGALS12	2.37049	0.0228147		NOS3	-4.03361	0.000208726
PDLIM3	2.12063	0.0229288		RPS13P4	-4.03295	0.000209633
ZNF761	0.817996	0.0229624		PRR36	-4.68517	0.000209773
KU-MEL-3	1.1641	0.0231427		LAMTOR4	-0.752145	0.00022196
HEY1	2.79227	0.0232331		SLC6A12	-3.05476	0.000222276
SPIDR	0.691668	0.0232891		NCAN	-4.92763	0.000222504
SPIN3	1.75242	0.023562		LINC02709	-2.2886	0.00022706
NETO2	2.07043	0.0240086		NCKAP1P1	-4.71823	0.000230206
SERPINB8	2.14193	0.0240124		TSEN34	-0.930636	0.000231377
SNORA73B	1.22173	0.0240536		PDPN	-4.26627	0.000232053
HS2ST1	0.694582	0.0240794		RPS12	-0.58671	0.000238461
MFAP5	2.11887	0.0243238		MRPL40	-1.40827	0.000239157
HECW2-AS1	2.9937	0.0244417		FAM86B3P	-5.18898	0.000243588
TMBIM4	0.743116	0.0245158		USP9Y	-3.11203	0.00024458
BEAN1-AS1	2.41822	0.0246076		TAF11L11	-2.39947	0.00024551
SLC17A9	1.57565	0.0247156		EI24P2	-2.81276	0.000245821
ECM1	2.06665	0.0249112		CERK	-4.65832	0.000245945
CCDC120	1.21167	0.0254785		TMEM72	-2.05496	0.000249085
IL17D	1.26188	0.0255037		AARS1	-0.64218	0.000253205
ARHGEF9	2.17824	0.0256316		ALG12	-1.88673	0.000255262
FABP3	1.93172	0.0257202		NSRP1P1	-4.1712	0.000267628
DIPK1A	1.82291	0.0257281		RGS9	-3.74918	0.000279694
MIR23AHG	1.89113	0.025797		MRPL34	-0.692836	0.000281316
SMAD9	2.09147	0.0261537		ABHD12	-0.671769	0.000283737
CYBRD1	2.49933	0.0261751		AUTS2	-4.06185	0.000288276
SMPDL3B	1.21732	0.0265778		NBEA	-4.45219	0.000307503
CSGALNACT1	2.31095	0.0266724		SILC1	-5.74917	0.000308369
ASH1L	0.697572	0.0268517		GLT1D1	-5.5589	0.000308597
SEC24B-AS1	4.32384	0.0271913		MT-ND3	-0.677646	0.000309464
ZNF559	2.13117	0.0276599		SMARCE1	-0.617473	0.000313256
SERPINF1	2.12563	0.0279132		AKAP3	-2.7713	0.00031576
FAM78A	2.07832	0.0279231		TBC1D8-AS1	-1.35953	0.000335597
PKNOX1	0.96537	0.028114		LSM3	-0.937444	0.000343517
GDPD2	2.86303	0.0285817		PAN3-AS1	-4.80887	0.000353184
RSRP1	1.23104	0.0287524		NEK11	-2.54075	0.000353515
KRI1	0.757964	0.0288198		GMNN	-0.600093	0.000353543
DROSHA	0.723008	0.0289326		ATP5PD	-0.685032	0.000359795
SMIM26	0.997518	0.029051		RAP1GAP	-3.09894	0.000360264
HSPB8	1.30711	0.0292104		MALSU1	-0.812418	0.000362316
PAPOLA-DT	1.80989	0.0292252		H2BC15	-4.19303	0.000378955
NNAT	1.98207	0.0293026		CST7	-3.22458	0.000385328
HPGD	1.39427	0.0293357		COL17A1	-1.9688	0.000386565
ALPP	1.24609	0.0294783		KDM4A-AS1	-4.40959	0.000390269
MICALL2	1.67489	0.0296016		ARSF	-2.0003	0.000390708
OR56A3	1.56139	0.029781		DNMT3B	-0.730544	0.000392692
STOM	1.07462	0.0299646		LINC01260	-3.37826	0.000400284
PLAC9	1.87225	0.0299747		DGCR2	-1.76709	0.000414814
ZCCHC14	2.00991	0.0300399		FTH1P2	-1.85961	0.000414848
MED12	1.09503	0.0301146		TPD52L1	-1.03916	0.000414921
UBASH3B	1.04994	0.0303548		LINC02237	-4.35122	0.000420358
ANXA2P2	0.795037	0.0304314		ACKR3	-4.51975	0.000420375
ALG13	0.713531	0.0306477		CHKB-DT	-4.99975	0.000421451
PRRG4	2.28384	0.0306833		SMN2	-2.43518	0.000428504
HSPD1P6	2.54454	0.0307787		TCF7	-4.28362	0.000431916
KIF9-AS1	2.19693	0.0308874		AAAS	-0.814561	0.000436862
AP1G2	0.784617	0.0309223		JTB-DT	-5.20094	0.000442642
HBE1	2.27404	0.030965		ENOPH1	-0.637152	0.000442949
CDS1	0.865931	0.0310692		NYX	-1.19395	0.000444181
CYFIP2	1.82545	0.0311607		EEF1A1P10	-3.84172	0.000447621
INTS7	0.715022	0.0313268		EIF4EBP1	-0.609754	0.000449088
ZNF618	2.65384	0.0313608		RPL26L1	-1.55338	0.000456894
ENTREP1	2.37135	0.0313695		GATB	-0.960082	0.000457766
PHKA1	0.942917	0.0314736		SCHIP1	-4.72973	0.000459977
DAGLA	2.19538	0.0316168		MTG1	-0.923783	0.000460353
CLEC11A	1.78061	0.0317808		ACTR3-AS1	-4.17564	0.000470543
SNHG14	1.03568	0.0320354		SCAMP4	-1.06856	0.000475124
AFF1	0.902173	0.0322078		MAGEA11	-5.00945	0.00047563
TM2D3	0.875933	0.0323235		ATRAID	-0.766817	0.000479735
ZZZ3	0.684528	0.0323834		TRAM1L1	-5.54765	0.000492327
ZNF43	0.73268	0.032457		HAPLN3	-3.16954	0.00050105
PALM2AKAP2	1.33332	0.0324719		GTF2F2	-0.79497	0.000513032
EDA2R	1.43319	0.0325867		THBS4	-4.08445	0.00051415
SMIM3	1.80366	0.0326665		CYP1B1-AS1	-4.07947	0.000515754
LPP	0.805445	0.032794		TBC1D1	-2.34921	0.000519755
ITLN2	2.00605	0.0329035		UCP2	-1.59206	0.000521513
PI4KB	0.679664	0.032944		CBS	-1.5591	0.000527285
MMP19	1.27636	0.0330126		ODAPH	-4.23271	0.000529141
LINC02894	2.22415	0.0330965		FIBP	-0.670375	0.000529377
UNKL	0.876211	0.0332842		TNFSF9	-3.4343	0.000537597
MFAP3L	1.99349	0.0334055		NTHL1	-0.996231	0.000544672
TTC21A	3.73561	0.0335654		YME1L1	-0.731966	0.000553068
HSPA1B	0.983252	0.0336053		DRC7	-4.39933	0.000566152
CMC4	1.65326	0.0339097		CAPS	-4.57858	0.000569726
NBL1	2.23208	0.0339398		TRAPPC5	-0.811614	0.000570543
FSTL5	2.84818	0.0339625		FOXRED2	-2.9473	0.000575704
IMPDH1P5	2.04852	0.0339647		ADAMTS7	-4.50078	0.00057645
APBB2	0.815683	0.0339684		SALL2	-3.43705	0.000592255
LINC01145	1.77546	0.0342413		LINC01806	-4.01032	0.00059925
PRR9	1.9833	0.0342963		THOC5	-1.04379	0.000602994
FCHSD2	1.3296	0.034337		PLCG2	-5.11155	0.000609249
KIAA1522	0.9362	0.034528		SRP14-DT	-3.39694	0.000615705
MIR1915HG	1.96045	0.0345958		RBX1	-1.00665	0.00061684
ZNF160	1.17487	0.0347564		ATP1A3	-5.06024	0.0006315
GIPC2	2.06771	0.0347905		GTF3A	-0.654291	0.000645419
PRR20G	2.01034	0.0348647		CBR4	-1.83645	0.000650848
ZBTB24	1.4061	0.0352945		NOL12	-0.883752	0.000664858
NEBL	1.96504	0.0353859		NRBF2P5	-1.39959	0.000668403
ZIM2	2.09718	0.0354971		CKLF	-3.46859	0.00068022
TDRD7	2.33121	0.0356407		PPP3CB-AS1	-3.97955	0.000688913
RHOU	0.656366	0.0361613		NMRK2	-3.65878	0.000703755
OTUD4	0.876479	0.0362349		ATP5F1B	-0.585297	0.000709859
P3H4	1.84724	0.0363309		VARS1	-1.05869	0.000718156
GPRASP2	2.88569	0.0364945		BATF3	-2.22924	0.000731327
MIR663AHG	2.14265	0.0369473		CGB3	-4.34754	0.000755337
MOB1B	0.587301	0.0369845		PRR14L	-1.11324	0.000766775
ANKRD65	2.78616	0.0369953		RPS4Y1	-2.40699	0.0007761
ZNF667	2.21851	0.0370328		HDAC11	-4.45816	0.000791346
CSRP2	1.27797	0.0373545		NCMAP	-4.06321	0.000799313
SPTAN1	0.651643	0.0376422		CLRN1-AS1	-4.68333	0.000801781
ZNF33A	0.711732	0.0379295		LINC02733	-1.82697	0.000810706
MIGA1	0.780851	0.0380492		DLEU1	-0.87584	0.000814198
TSC1	0.651211	0.0381253		POM121L2	-5.28413	0.000816175
BACH1	0.919037	0.0381741		SHROOM1	-3.96898	0.000822355
IL4R	1.93815	0.0385439		SMARCD1	-1.17571	0.000828523
FAM13B	1.46087	0.0388662		WNT7A	-3.62105	0.000829491
KRT18P38	0.724933	0.0390807		TRIM71	-1.00733	0.000835153
ZNF222	2.10401	0.0390902		RRP36	-0.852411	0.000835889
INPP5K	0.946154	0.0390997		CELSR1	-4.65699	0.000872196
PMP22	1.58125	0.0391917		MIR520C	-3.48291	0.000883914
SFXN3	2.08174	0.0392874		SF3B6	-0.654742	0.00090826
PATJ	1.0469	0.0394669		TIPIN	-0.740127	0.000909752
RASA1	0.757419	0.0396387		NUDCD2	-0.872725	0.000914161
TUT7	0.694796	0.0397613		WNK1	-0.651404	0.000929497
ZNF613	2.18702	0.0400186		TSACC	-3.7672	0.000931726
LINC02211	2.07573	0.0400487		PIGHP1	-4.61352	0.000931886
KLHL15	1.46103	0.0402484		RPSAP13	-4.56867	0.000948587
ZNF544	1.51314	0.0404022		PITRM1-AS1	-3.9321	0.000950528
PRSS8	0.631129	0.0404101		CFAP418-AS1	-4.62183	0.000967601
PHLDA2	0.839566	0.040467		SLC44A3	-5.09549	0.000993654
WFS1	0.64383	0.0405564		PIM3	-1.91697	0.00100621
DAZL	2.37636	0.0406333		RIMS3	-4.39783	0.00104283
RPAIN	1.01708	0.0407387		DHCR24	-1.07826	0.00104702
BASP1	0.792844	0.0408179		ZFAND2A-DT	-4.01371	0.00104989
NBDY	1.35899	0.0408324		PXDN	-4.24934	0.00106528
DPRX	1.71358	0.0413378		XAB2	-0.821623	0.00107916
SLC9A6	1.20981	0.0414564		CNN3	-0.742667	0.00108463
COX7B	0.967299	0.0415343		NUDT7	-3.96451	0.00109718
LUZP4	2.15726	0.0417364		NDUFB3	-0.814198	0.00110503
WWP1	1.08937	0.0417662		ASCC3	-0.614679	0.00110692
TNNC1	1.27064	0.0418691		PARVB	-3.33118	0.0011144
MYEOV	2.30174	0.0419107		ETFB	-1.01923	0.00111962
LINC02635	2.69733	0.0420434		MRPL46	-0.585932	0.00112262
TMEM272	5.61979	0.0422689		CRELD2	-1.76163	0.00112716
DNAJB9	0.725658	0.0424667		OIP5-AS1	-1.13901	0.00113529
EFR3A	0.718818	0.0425325		NBPF20	-1.28872	0.00114769
GXYLT1	0.939198	0.0426875		ALG8	-0.85304	0.00115312
LRRN4	2.5333	0.0427384		LINC02953	-4.05262	0.00115511
CAV2	1.91883	0.042917		ACCS	-3.3591	0.00115659
HIVEP2	2.30041	0.0429968		CCDC106	-2.44565	0.00117172
ZNF395	1.7435	0.0432075		BCR	-1.25877	0.00118009
B3GLCT	1.77372	0.04321		IDH1	-1.29328	0.00118465
TEX15	2.2521	0.0433651		PPP5D1P	-4.25223	0.00120316
WDR64	2.09303	0.0433694		KHDC3L	-4.19206	0.00121159
RNF43	1.64142	0.0435584		BEND3P1	-4.16345	0.00125639
UNC45A	0.600515	0.0437167		TOR3A	-0.644238	0.00130068
RGL1	1.321	0.0437795		DUSP5	-1.49681	0.00130409
RHPN2	1.81739	0.0438647		LINC02384	-3.62847	0.0013059
TMEM51	2.13085	0.04399		MED15	-0.903996	0.00130819
STRBP	0.730395	0.0440036		ERG28	-0.630122	0.00132039
ZNF321P	1.87396	0.0440476		FBXL19	-3.19779	0.00132886
ZNF585A	1.23817	0.0441034		IGF2-AS	-4.34967	0.00139463
MYO1E	0.612713	0.0443428		BTBD2	-4.02675	0.00141276
RBBP4P1	0.802841	0.044389		PPP4R4	-3.97244	0.00141568
ACOT2	1.02425	0.0444585		DDX3Y	-2.21918	0.0014843
ZNF737	1.35447	0.0447055		ZNRD2	-0.936621	0.00151865
TOB1	1.15497	0.0447329		FAM20A	-4.12451	0.00152796
FRMD6	0.945547	0.0449249		MZT1	-0.623848	0.00153065
FBXL20	1.71208	0.0453134		DESI1	-1.12327	0.00154189
PINCR	2.1182	0.0457538		UBE2T	-0.942775	0.0015619
STC2	0.766369	0.0460733		FBXL7	-3.83513	0.00158051
BNIP3P1	0.658408	0.0463875		CRYBA1	-4.26943	0.00159556
GNL3L	0.620163	0.0467863		FOLH1	-3.22097	0.00160667
PTPRB	1.90444	0.046811		TTTY14	-4.0329	0.00160891
ZNF763	2.00253	0.0468287		CSTB	-0.714219	0.00161457
PPP1R2B	0.943046	0.046922		UBAP1L	-5.04298	0.0016389
PM20D1	4.15085	0.0469797		CUEDC2	-2.46272	0.00163941
FNIP1	0.882661	0.0471839		MRPS18B	-0.595352	0.00165523
ZNF605	2.03212	0.0472006		FAP	-4.2228	0.00165699
TRO	2.3098	0.0474321		RNU6-522P	-2.96332	0.0016599
ATP1B3P1	0.677766	0.0474711		LINC02041	-4.366	0.0016622
APOA1	1.08063	0.0474768		GCAT	-1.57909	0.00169488
SUCLG2P4	2.60724	0.0475136		GPR85	-4.31424	0.00170154
ZNF121	0.617627	0.0481182		FAM209B	-3.63109	0.00170786
HNRNPA1P10	1.02288	0.0481202		PDIK1L	-4.25748	0.00171329
TRMT61A	0.762286	0.0482385		SEPTIN9	-1.0105	0.00172057
CD58	1.98194	0.0483134		RAD9B	-3.54818	0.00173122
TTC7A	1.18616	0.0489152		IMPACT	-1.4559	0.00174838
SH3D21	1.56679	0.048928		CREBBP	-0.999926	0.00175346
ANKS1A	1.10696	0.0490198		DOC2B	-3.5312	0.00177428
HAS3	2.46605	0.0493877		COPS7A	-0.909904	0.0017789
SMPD4BP	1.0624	0.0498911		IL16	-3.29184	0.00178777
				CORO1A	-3.67057	0.00179526
				TRPM1	-2.91236	0.00183532
				ZNF554	-3.85762	0.00185926
				AGTRAP	-1.40464	0.0018617
				DLEU2L	-4.31856	0.00186348
				NBPF11	-2.44696	0.0018663
				CCT4P2	-4.64666	0.00188904
				CDC45	-1.80154	0.00190885
				NUDCD1	-0.605986	0.0019418
				SELENOOLP	-3.29495	0.00196018
				DDX19B	-1.12132	0.00201422
				NAGK	-0.828087	0.00201726
				AKT1S1	-0.589028	0.00202318
				MTCH1	-0.682923	0.00204663
				MTNR1A	-3.78615	0.00205028
				CFAP58	-5.60151	0.00207207
				CNTNAP2	-3.36573	0.00207453
				TNRC6B	-1.55058	0.00209793
				GRHPR	-0.775962	0.00212083
				RPL22L1	-0.800711	0.00213199
				DNAI4	-3.67117	0.00221962
				SFXN4	-0.753831	0.00222438
				ZDHHC19	-3.56713	0.00223635
				EML5	-3.98012	0.00223694
				SORBS3	-0.895524	0.00225446
				KDM1A	-0.675518	0.00228877
				CCNE1	-0.73606	0.00233212
				MTDH	-0.764959	0.00237321
				TMEM191C	-1.59886	0.0023813
				CNOT11	-1.00652	0.0024032
				FLT4	-4.45906	0.00240963
				OR10D3	-2.58892	0.00241613
				ACO2	-0.603715	0.00243888
				EPN2	-2.29141	0.00247862
				LINC00479	-4.11805	0.00255271
				SPRY1	-3.12657	0.00258524
				LINC02614	-3.89448	0.00262395
				ABCG4	-2.78759	0.00262795
				OST4	-0.679954	0.00266354
				ZNF671	-5.21184	0.00267043
				TEFM	-0.865959	0.00271271
				PGLS	-0.749724	0.00273077
				ZNF630	-3.53329	0.00278277
				LRP2BP	-3.34083	0.00280752
				RPL17	-1.00416	0.00281426
				THAP7	-1.00537	0.00283519
				IRX4	-1.70296	0.0028499
				NDUFB5	-0.711403	0.00286124
				C6orf163	-3.55471	0.00301147
				KBTBD3	-2.71213	0.0030122
				CCDC70	-2.1298	0.00306371
				MCM5	-0.937111	0.0030907
				HDHD5	-1.01316	0.00311161
				TRAPPC4	-0.956813	0.00313646
				L1TD1	-1.01633	0.00314816
				ACE2	-4.86482	0.00315343
				PNPO	-4.39275	0.00317428
				TMEM91	-3.69091	0.0031833
				C15orf40	-1.1563	0.00319749
				NRAV	-3.07636	0.00324475
				CDC20	-0.889608	0.00325164
				PTGDR2	-2.3635	0.00325855
				MAP2K6	-4.16929	0.00326926
				HLA-C	-1.9511	0.00327049
				TSPAN15	-1.25302	0.00327118
				UQCR10	-1.10624	0.00330551
				IFNGR1	-0.72728	0.0033369
				ASAH1	-0.750839	0.00342019
				MRPL58	-0.804573	0.00342221
				NDUFA13	-0.611022	0.00344295
				AP3D1	-0.597297	0.00346778
				FLVCR1-DT	-3.4812	0.00347521
				TIAM2	-3.46918	0.00349371
				CSGALNACT2-DT	-3.27554	0.00351901
				CHCHD4	-1.05868	0.00352547
				HMGB1P10	-1.83838	0.00356843
				BCL2L13	-1.32174	0.00357494
				ARMCX4	-3.70808	0.00360747
				FBXO48	-3.61846	0.00374845
				RWDD1	-0.635128	0.00376964
				GRTP1	-1.02349	0.00379599
				MTHFD1L	-1.03307	0.00379605
				H1-4	-1.92933	0.00382657
				CHCHD10	-1.72323	0.00385206
				SDF4	-0.592624	0.00389314
				DRAM2	-0.612464	0.00391002
				SH2B3	-3.38026	0.00393126
				HSD11B1L	-2.78098	0.00395114
				CENPH	-1.41842	0.00404785
				JAML	-2.6737	0.00417619
				MICALL1	-0.925421	0.00420549
				CCDC125	-1.02768	0.00426243
				DRAM1	-0.733373	0.00426333
				TXLNGY	-3.16869	0.00430698
				C17orf100	-4.89063	0.00432693
				A4GALT	-1.05434	0.00433343
				RDM1	-4.61563	0.00433523
				MFF	-0.90821	0.0043548
				LRRC61	-1.10008	0.00437128
				PRX	-2.95615	0.0043943
				RPLP0P2	-4.7508	0.00441793
				RNF141	-1.81612	0.00442739
				DNAJC4	-3.72028	0.00445714
				PHF7	-3.45349	0.0044622
				LINC02901	-2.73261	0.00447097
				NDUFA6-DT	-4.08628	0.00449625
				CUL9	-5.44273	0.00450251
				THEGL	-3.37372	0.0046271
				SMIM8	-2.00127	0.00463288
				ZNF311	-2.57846	0.00464287
				PRSS21	-3.6528	0.00465651
				FGFR4	-0.671842	0.00473626
				BMP7	-3.87219	0.00476507
				PPIAP41	-3.44353	0.00484409
				DPEP3	-4.41066	0.00487621
				LINC01687	-3.74848	0.00491451
				MYBL2	-1.26557	0.0049651
				PEF1	-0.725803	0.00500346
				LAMTOR2	-0.773943	0.00505042
				BIN1	-2.11899	0.00505675
				ANKDD1B	-3.63137	0.0050978
				SMIM43	-3.79381	0.0051288
				HSPA12B	-4.55422	0.00516986
				ZNF496-DT	-3.84333	0.00517626
				EYA4	-3.48217	0.00518791
				MMP16	-3.66694	0.00519063
				MAGEA9B	-4.41448	0.00519351
				MPV17L2	-0.71542	0.00519409
				YIF1B	-0.768336	0.00524951
				ALOX15	-5.20525	0.00526946
				PTTG1	-0.61546	0.00527912
				CCDC146	-2.4399	0.0052927
				XAGE2	-0.71005	0.00532767
				TRMT2A	-0.709579	0.0054139
				MYL6B	-0.720954	0.00545001
				MRPS28	-0.906599	0.00545335
				WNT5A	-2.24415	0.00547907
				LINC00334	-3.87081	0.00551259
				PPP1R10	-0.761287	0.0055191
				TAF1L	-3.1732	0.00557698
				COMMD7	-0.838416	0.00557971
				MIR644A	-3.6067	0.0056011
				LYPLAL1	-1.27864	0.0056113
				MIR4453HG	-3.45499	0.00563497
				LEP	-4.11214	0.00573113
				DCAF4L2	-3.38997	0.00581256
				ACVRL1	-4.12724	0.00581373
				PPM1AP1	-3.35415	0.00585836
				SEPTIN1	-3.60965	0.00586187
				PDE11A	-2.88215	0.00588249
				C19orf73	-3.25455	0.00589328
				SLC16A2	-3.71603	0.00590909
				TMEM150C	-3.37684	0.00596644
				PLA2G6	-3.71635	0.00597088
				TESMIN	-3.20959	0.00600885
				SERTAD3	-0.884222	0.00602528
				MVB12A	-0.823762	0.00604901
				NPHP1	-3.83463	0.00613152
				CALB2	-4.1071	0.0061439
				NAXE	-0.668005	0.00616486
				MYBPHL	-1.88939	0.0061921
				LINC03016	-3.8475	0.00620428
				TERF1	-0.676376	0.00625055
				FJX1	-3.24822	0.00631417
				CASKIN1	-4.02978	0.00632346
				RANBP1P1	-0.858361	0.00642135
				NDUFS5	-0.776579	0.00645362
				UTY	-2.23169	0.00656465
				PPM1F	-1.76396	0.00677188
				ANOS1	-3.10527	0.00678694
				HADH	-0.815204	0.00680375
				ZDHHC12	-0.720529	0.00682301
				DDX25	-4.61563	0.00682725
				CCDC191	-3.19083	0.00688388
				AKNAD1	-3.56831	0.00691422
				DNAJB7	-4.68292	0.00701193
				MRPS31	-0.632095	0.00711067
				RAI14	-0.742351	0.00718096
				WDR81	-3.01325	0.00725968
				PRTFDC1	-2.81277	0.00726966
				POLR3G	-1.22627	0.00727473
				ZNF778-DT	-3.86761	0.00735091
				NRBP2	-2.88929	0.00737337
				MRPL41	-0.881487	0.00737406
				ANKHD1-EIF4EBP3	-4.28254	0.00739149
				CYP51A1	-0.987811	0.00741047
				PHGDH	-1.08132	0.00743671
				SMIM14	-3.77865	0.00747754
				HSPB1	-2.04399	0.00751287
				H19	-0.614596	0.00753144
				POLDIP3	-0.690161	0.00755342
				PARP16	-3.82608	0.00761074
				FKBP10	-3.61346	0.00764275
				CAMK1D	-3.87466	0.00765222
				GEMIN6	-0.676728	0.00771166
				CDK4	-0.74898	0.00774327
				AFAP1-AS1	-4.36461	0.00774472
				NF1	-0.631083	0.00778484
				MRPL52	-0.83734	0.00782939
				PUS1	-0.952588	0.00791886
				LGALS1	-1.53373	0.0080184
				FTH1P16	-2.43715	0.00803214
				LRRC34	-3.41103	0.0080372
				PAN2	-3.31907	0.00804911
				AIG1	-2.39085	0.00809651
				DSCR4-IT1	-2.81721	0.00820579
				CFAP44	-3.1742	0.00824378
				CCDC40	-3.61919	0.00829979
				H1-1	-1.81668	0.00830046
				LSM10	-0.586126	0.00830254
				KCNG1	-2.827	0.0083691
				MAPK8	-1.89533	0.00837793
				CRYZ	-0.864133	0.00842768
				SMTN	-1.73275	0.0085317
				SLC35B4	-1.08606	0.00854952
				RABGGTBP1	-3.89129	0.0086727
				MEIS1	-3.03589	0.00872507
				MTFP1	-0.863112	0.00878386
				HSCB	-1.54223	0.0087853
				TMEM160	-1.86024	0.00883554
				PHB1P19	-3.38378	0.00896552
				CIB2	-3.09641	0.0089959
				SEPTIN7P1	-4.97225	0.00900184
				RAC1	-0.604208	0.00920411
				CHD3	-1.93821	0.00922175
				LINC01819	-3.1316	0.00928701
				ESD	-1.01113	0.00931231
				RNPC3	-1.6736	0.00934809
				PLSCR2	-3.80791	0.00958131
				PRRT1	-3.88585	0.00970961
				S100A13	-1.0245	0.00978122
				CLEC12A-AS1	-3.22692	0.00978626
				CARM1	-1.10965	0.00980301
				PSME3IP1	-0.793938	0.00983411
				ARSA	-3.24009	0.0098342
				COX5A	-0.665704	0.00983534
				GP6-AS1	-2.95736	0.00986388
				CDKL3	-3.90102	0.0101066
				CROCCP3	-2.83572	0.010125
				ERVV-2	-1.52446	0.0101672
				FBXL17	-3.43115	0.0102725
				XRRA1	-2.02928	0.0103379
				OGFRP1	-3.57357	0.0104479
				LINC02267	-3.21882	0.0107213
				IDH3A	-0.626188	0.0107525
				TFAP2A-AS2	-3.36235	0.0108432
				ZNF691	-2.68794	0.0108558
				NOMO3	-2.11832	0.0109893
				HSPBAP1	-1.01837	0.0110568
				ZNF663P	-2.85613	0.0110904
				DPPA4	-1.04552	0.0111075
				DPH5	-1.20713	0.0112235
				TRIOBP	-3.51338	0.0112934
				MTMR11	-2.29986	0.0113613
				PCYOX1L	-3.84614	0.0114646
				LRRC20	-4.27439	0.0114696
				LINC00622	-3.46678	0.0114725
				TUBBP5	-2.87715	0.0115888
				ZMYM4	-1.23366	0.0117708
				ANKRD52	-1.39424	0.0118699
				DCAF4L1	-3.47192	0.0119839
				THOC1-DT	-1.90081	0.012114
				CDKN2AIPNL	-1.02022	0.0122486
				AKIP1	-0.726942	0.0122493
				ZSCAN31	-3.64548	0.0123108
				ALKBH7	-0.630698	0.0123984
				NOP53	-0.948183	0.0124129
				COL26A1	-3.45705	0.0124354
				ZNF865	-3.40188	0.0124715
				NARF-AS2	-4.41021	0.012572
				TTC23L	-3.09315	0.0126348
				SRM	-0.787572	0.0127672
				HYAL6P	-2.53571	0.0128084
				LINC00458	-1.70195	0.0128144
				TMEM9B-AS1	-2.79989	0.0128888
				SLC6A4	-1.69163	0.0129513
				FAUP4	-1.50436	0.0129806
				GAS6	-1.39779	0.0129955
				COMT	-1.52607	0.0130927
				RASGRP2	-2.1649	0.0132054
				PPARD	-0.646086	0.0132096
				RACGAP1	-0.680831	0.0132701
				XPNPEP3	-1.73263	0.0133863
				ISOC2	-1.34429	0.0134866
				OR7E38P	-2.37441	0.0135508
				EPHX3	-2.88003	0.0136014
				DHX32	-0.916468	0.0137585
				TGM2	-3.47107	0.0137752
				EID2B	-4.45383	0.0137781
				RHOXF2	-3.50213	0.0137949
				ANGPTL1	-5.30579	0.0138209
				CFD	-2.05398	0.0138817
				ZNF385A	-1.04212	0.0139312
				RAB3A	-2.68336	0.0139419
				EFHD2	-0.687831	0.0139587
				PPIL2	-1.41375	0.0142592
				NUDT2	-1.29346	0.0142857
				SPAG7	-0.880829	0.014426
				B4GAT1	-1.36839	0.0145177
				ZNF483	-2.00288	0.0145269
				RMDN1	-0.842598	0.0145304
				IFI27L1	-1.54382	0.0145697
				HMG20B	-0.602737	0.0146833
				DNAI1	-3.68287	0.0148816
				KIF21B	-3.00437	0.0149563
				LINC01013	-2.50408	0.0149694
				CDX2	-2.57724	0.0150662
				CCDC167	-0.600556	0.0150938
				PPP4R3C	-2.80092	0.0151179
				KDELR3	-2.84278	0.015126
				PHACTR1	-3.15276	0.0151505
				GCOM1	-3.52661	0.0152753
				CHST11	-2.97743	0.0153056
				NUP37	-0.59393	0.0153535
				C2orf74	-1.64106	0.0153973
				LMNB1	-0.705816	0.0155666
				GRAMD4P3	-2.2831	0.0155963
				OPRL1	-3.53831	0.0156125
				HSD3B7	-1.9668	0.0156687
				MFSD13A	-1.18828	0.0157469
				EIF5AL1	-0.739822	0.0159167
				AMZ2	-0.769346	0.0159318
				ANAPC15	-1.13378	0.0159444
				PMM1	-0.945207	0.0160176
				ZNF555	-3.22889	0.0160919
				EIF2B5	-0.714198	0.0161173
				PEX3	-0.950782	0.0161562
				TSPAN13	-1.37532	0.0162964
				TAS2R14	-3.35625	0.0163487
				PROCA1	-3.14531	0.0163489
				ZNF502	-2.98546	0.0164257
				STX10	-1.00262	0.0164287
				MTND5P10	-2.47	0.0164306
				MPST	-1.02356	0.0164769
				FBXL16	-4.0437	0.0166
				WARS1	-0.708581	0.0166141
				PDGFB	-2.2957	0.0166571
				RAC3	-2.00149	0.0167494
				CCDC163	-3.01369	0.0167683
				RNF32-AS1	-3.1732	0.0168091
				SNX6P1	-3.0535	0.0168808
				ZNF799	-2.25041	0.0168854
				CDKAL1	-1.04637	0.0169362
				RPL23AP34	-3.88322	0.016954
				PAX5	-1.96437	0.0169711
				C22orf46P	-3.0081	0.0172414
				ITPA	-0.974749	0.0174738
				SCAMP5	-2.87489	0.017513
				GNPTAB	-1.37502	0.017616
				TTC23	-2.9412	0.0176621
				YIPF1	-0.897458	0.0177574
				NDUFB2	-0.663844	0.0177818
				ST13P19	-1.39923	0.0178674
				EYS	-3.3638	0.0179894
				OGN	-2.7439	0.0180184
				NDUFB8	-0.698669	0.0181259
				NLRP7	-0.591459	0.0182196
				BID	-2.47166	0.0183552
				MRAP2	-3.25751	0.0183703
				FN3K	-2.42388	0.0183705
				TLN1	-1.15412	0.0183979
				ADAM15	-0.629755	0.0184252
				MGST2	-2.67916	0.0184617
				JAM2	-2.99179	0.0185218
				APOE	-1.06008	0.0186552
				IQCK	-2.93691	0.0187189
				TMEM141	-1.69494	0.0187344
				FAM81A	-3.62486	0.018805
				TSPO	-1.59012	0.0189214
				EEF1AKMT2	-0.817379	0.0189507
				KDM5D	-2.25731	0.0192108
				KMT2D	-0.791384	0.0193472
				REPS1	-0.867074	0.0193616
				FAM72C	-2.26582	0.0193626
				ZNF444	-1.28445	0.0194922
				NTPCR	-0.834628	0.0195335
				COL27A1	-2.50265	0.0196478
				TTI1	-0.691658	0.0197893
				FAH	-1.25192	0.0198021
				NFE2L1-DT	-2.12513	0.0198275
				PCNX3	-0.977732	0.0198926
				CORO2A	-1.44875	0.0202198
				MPV17L	-2.70141	0.020249
				SYT14	-3.94906	0.0203384
				CXXC5	-2.60246	0.0203864
				CLDN10	-2.53567	0.0203902
				PGPEP1L	-5.22528	0.0204841
				THEMIS2	-3.30409	0.0206108
				ZNF397	-1.58274	0.0206589
				PRSS12	-2.72604	0.0207301
				ALKBH6	-1.39177	0.0208386
				TRIM17	-2.92251	0.0208587
				SUCLG2-DT	-4.26081	0.0208936
				ECI2	-2.18177	0.0209636
				RGS16	-0.870205	0.0210432
				H3-4	-3.29399	0.0210994
				FLYWCH1	-2.6158	0.0212079
				CITED2	-0.946422	0.0212876
				FLOT1	-1.04316	0.0214011
				STAR	-2.65767	0.0214748
				OR8D1	-2.81189	0.0215095
				INSYN2A	-3.22375	0.0215884
				NUDT1	-0.835317	0.0217639
				UNC93B1	-2.1016	0.0217788
				C18orf32	-2.19977	0.0218631
				DSN1	-1.13828	0.022079
				TOM1	-0.802403	0.022257
				CREB3L3	-3.15933	0.0223861
				FAM182B	-2.43136	0.0225327
				UCK1	-0.797795	0.0227419
				NPIPA5	-1.91674	0.0228231
				SLC22A31	-2.72257	0.0229459
				MX1	-2.85828	0.0229652
				FKBP1C	-0.642165	0.0231831
				USP44	-2.90633	0.0232272
				YBEY	-1.09675	0.0234642
				ABCA13	-2.71757	0.0234772
				UFL1	-0.987343	0.0235126
				ETV4	-1.91878	0.023578
				LRRC37A6P	-2.67649	0.0236387
				B4GALT2	-1.80719	0.0236911
				OAZ3	-2.36008	0.023898
				SLC16A9	-2.72979	0.0240837
				NCAPH	-1.01514	0.0240943
				DNAJC18	-2.9264	0.0242572
				CETN3	-0.805954	0.024293
				PAK4	-0.65757	0.0244901
				COL4A2	-1.57375	0.0246485
				NR3C2	-2.69593	0.0246842
				CHST12	-1.1464	0.0247279
				GNAI1	-1.72631	0.0249011
				VDAC1P1	-0.826216	0.0249227
				MRPL1	-0.670646	0.0249862
				ZSWIM7	-0.791151	0.0253065
				LRSAM1	-1.49047	0.0254912
				RBM33-DT	-1.90863	0.0256847
				R3HDM4	-0.632297	0.0258962
				ELP4	-1.39462	0.0259808
				PPP4R2P1	-2.41593	0.0260902
				NCF4	-2.57135	0.0261989
				LTBP1	-2.88869	0.0262004
				H4C3	-0.994748	0.0262653
				RBFOX2	-0.889273	0.0263066
				PLAGL1	-5.15423	0.0264211
				MOSMO	-2.00861	0.0264224
				SLC18B1	-1.5781	0.0264855
				SEMA3F-AS1	-3.14347	0.0265699
				ZDHHC8	-1.739	0.026756
				LRRC39	-2.41916	0.0268565
				RHOH	-3.01963	0.0268907
				GTF2I	-0.812869	0.0269628
				FIS1	-0.628311	0.0269975
				PPARA	-2.39217	0.027036
				MTR	-1.12047	0.0271079
				COX20	-2.32305	0.0272372
				MIPEP	-1.53224	0.027302
				TAF1B	-0.719751	0.027312
				LMF2	-1.72023	0.0273169
				RGS10	-1.27184	0.0273558
				MESD	-0.616256	0.0275174
				UPF3A	-0.91277	0.0275432
				OR7E62P	-2.24731	0.0276382
				GALR2	-3.69171	0.0276459
				DPH6	-1.46059	0.0277256
				KCTD17	-2.2768	0.0280719
				IRF2BP2	-1.29487	0.0280859
				HCFC1R1	-0.705161	0.0281048
				IFT25	-1.48976	0.028184
				ZNF518A	-0.703483	0.0282975
				ZNF44	-1.28056	0.0283564
				ENPP5	-2.48624	0.0283818
				ZSCAN10	-2.5848	0.0284314
				KAT2A	-1.22059	0.0284608
				NEMP2	-2.16547	0.0286275
				THSD1	-2.77837	0.0287592
				DNAL4	-2.45234	0.0288636
				HTRA2	-0.620831	0.028864
				RBMXL1	-0.64429	0.0289345
				CDH3	-2.49342	0.029241
				PTP4A3	-2.69552	0.0293226
				EPM2A	-2.90105	0.0294121
				SNAI3-AS1	-3.27028	0.0294732
				HLA-B	-1.51938	0.0295954
				LHFPL5	-2.44671	0.029633
				PARP4	-2.82595	0.0297404
				HYAL1	-4.13928	0.029748
				RPIA	-0.798121	0.0298079
				CHMP4A	-0.908645	0.0298462
				WDR45BP1	-1.09433	0.029854
				MFSD3	-1.33438	0.0299069
				XKR8	-0.964169	0.02991
				NAGLU	-2.3461	0.0299944
				SPAG17	-2.44804	0.0300122
				THNSL1	-2.34077	0.0300622
				NMRAL1	-0.617155	0.0300669
				RAB3D	-2.13393	0.0300924
				INTS13	-0.961315	0.0301275
				PIGC	-0.59647	0.0301864
				IFT43	-1.57698	0.0302005
				COL9A2	-2.53328	0.0302027
				ATP5ME	-0.74038	0.0302639
				AMN1	-2.25797	0.0303016
				COL1A2	-2.7991	0.0304209
				RAD51C	-0.735992	0.0304404
				SLC50A1	-0.641298	0.0304866
				BAG1	-0.897454	0.0304907
				MOCOS	-2.33451	0.0305462
				SAMD12	-2.20559	0.0305627
				PATZ1	-2.40537	0.0305937
				DNPH1	-0.855931	0.0306054
				ZNF233	-2.8452	0.0306178
				TTC5	-1.22082	0.0306699
				HAL	-2.92329	0.0308007
				MPP3	-2.65923	0.0310435
				DVL1	-1.22458	0.0313273
				TCEAL8	-0.630377	0.0313743
				PRR23E	-2.37596	0.0316702
				OR7E91P	-2.69203	0.0318408
				SMTNL2	-3.29475	0.0319076
				KIF7	-2.3389	0.0321644
				NAA38	-0.882762	0.0321651
				LATS2-AS1	-2.85144	0.0321905
				PCYT2	-0.967889	0.0322281
				MS4A15	-1.8806	0.0323212
				SGSM3	-1.57358	0.0327908
				TTC13	-1.96058	0.0328679
				ITGA2	-2.67924	0.0329217
				GGT5	-2.78021	0.0332575
				POU2F2	-2.75168	0.0333172
				PDF	-1.14988	0.03363
				SSBP3	-0.960451	0.0338071
				MBNL3	-1.02212	0.0338081
				SELENOM	-1.70181	0.0339054
				DCTN3	-0.735201	0.0339282
				NECTIN1	-0.605175	0.0340214
				RAB40B	-3.20017	0.0340327
				KATNB1	-0.947287	0.0340614
				PRR12	-1.75082	0.034072
				LINC02714	-3.18128	0.0341228
				SATB1	-2.6689	0.0343762
				CFAP418	-2.60993	0.0344749
				GNPDA1	-1.0625	0.0346536
				MGAT3	-1.65284	0.0346664
				ROR2	-2.84802	0.0346988
				GDPGP1	-1.97309	0.0347078
				SAMD1	-1.09855	0.0347277
				TCFL5	-2.50742	0.0348044
				OR13Z2P	-2.57015	0.0349059
				FUT9	-2.66801	0.035012
				COX10-DT	-1.35067	0.0350293
				ST6GALNAC6	-2.19004	0.0351118
				GPX2	-2.49696	0.0351417
				AFDN	-0.586575	0.0356632
				GLYCTK-AS1	-2.59283	0.0356882
				ATPSCKMT	-1.68296	0.0359185
				CCDC85B	-1.01653	0.0360964
				CCDC171	-2.44733	0.0361757
				METTL7A	-2.3961	0.0362119
				KRT86	-2.85028	0.0363802
				GTF2I-AS1	-3.15585	0.0366406
				PPDPF	-0.661951	0.0366509
				CRYZL1	-1.36936	0.0366823
				ATAD3A	-0.617215	0.0367804
				RN7SKP163	-2.3598	0.0370339
				GPR108	-0.605045	0.0371067
				CBY1	-1.70168	0.0371268
				PSMG4	-0.918319	0.0372008
				TAB1	-1.30148	0.0374307
				DYNC2H1	-1.63993	0.0374361
				BPNT2	-1.00834	0.0374871
				SNX18	-0.828645	0.0375604
				LINC02582	-2.21042	0.0376929
				SGMS1-AS1	-3.58656	0.0377008
				GRK3	-0.987207	0.0377641
				VMAC	-2.83029	0.037799
				DYNC2LI1	-1.56755	0.0378228
				HLA-L	-2.49659	0.0378349
				NEFM	-2.52227	0.0378846
				EMC6	-1.14272	0.0382564
				PRKY	-2.17976	0.0382974
				NT5E	-2.36408	0.0383322
				HEBP2	-0.987748	0.038437
				CRABP2	-2.22998	0.0387599
				IMPA2	-0.657201	0.0388227
				UROS	-0.891789	0.0389181
				GJC1	-1.09857	0.0390231
				RAB4A-AS1	-3.26753	0.0391623
				LMLN	-3.00205	0.0392282
				RNASET2	-1.22318	0.0393012
				RPL21P72	-1.96233	0.0394028
				CCZ1B	-0.797805	0.0395181
				GPR75	-2.18593	0.0395334
				ZXDC	-1.09402	0.0397885
				CAND2	-2.38944	0.0398296
				ACADM	-0.652079	0.039959
				XYLT2	-1.70491	0.0400054
				SLC44A3-AS1	-2.43944	0.040156
				SLC16A6	-2.48458	0.040285
				KC6	-2.34113	0.0403777
				CPLX2	-2.29687	0.0403996
				CRYBB2P1	-1.25897	0.0404181
				SBF1	-0.980214	0.0404317
				KIAA2026	-1.99073	0.0405198
				CYP2R1	-4.47161	0.0405211
				GET1	-0.767174	0.0405234
				DZANK1	-2.25678	0.0405288
				AK4	-1.45765	0.0405467
				TFIP11	-0.838469	0.040646
				MEX3A	-1.90214	0.0407078
				LYRM4-AS1	-2.40144	0.0408712
				CYP2F1	-2.65476	0.04092
				TRAPPC6A	-1.91404	0.0411528
				CHORDC1P4	-1.52772	0.041332
				TIGD1	-3.14311	0.0413594
				H1-3	-1.3957	0.0414835
				SLC37A4	-1.25212	0.0414845
				ME2	-0.689977	0.0415733
				RNF185	-0.761704	0.0417409
				LZIC	-0.587555	0.0417998
				GMPPA	-0.866863	0.041947
				NPAS2	-2.76548	0.0420143
				SCML2P1	-2.54867	0.042257
				SLC35B3	-1.39015	0.0423286
				NDUFV3	-0.718646	0.0423433
				PSKH1	-2.05626	0.04238
				AURKA	-0.663058	0.0425716
				RSPO4	-2.48071	0.0427067
				TAF5	-1.33283	0.0429073
				LZTR1	-1.88296	0.0429429
				MOSPD3	-0.916985	0.042997
				RNF144B	-2.8012	0.0431914
				FTH1P10	-0.634503	0.0432275
				TOPORS	-0.757166	0.0432858
				KLRG1	-2.88079	0.0432971
				BPHL	-2.01483	0.0434023
				CEP20	-0.690518	0.0434109
				MYO7A	-1.23296	0.0434408
				RFT1	-0.757527	0.0435925
				STOX1	-1.7131	0.0437656
				PRORP	-0.80169	0.0438294
				NCAPG	-0.923489	0.0438721
				ZNF132	-2.12998	0.0439174
				PRPF19	-1.39443	0.0439719
				CHD9	-1.67029	0.0439931
				PWWP2A	-1.65032	0.0441434
				RTL6	-2.43654	0.0442158
				LYRM9	-2.50907	0.0442679
				SMG1P1	-1.18899	0.044351
				XRCC4	-1.08543	0.0443755
				ZNF415P1	-2.60249	0.0446363
				THOC7	-0.602889	0.0447992
				CCDC71	-2.41545	0.0449195
				MINDY1	-2.74206	0.044939
				DSCC1	-1.02104	0.0450349
				GLRX2	-0.931617	0.0450743
				GRM3	-0.873259	0.0453183
				C1orf159	-1.02027	0.0454775
				GTSE1	-1.2268	0.0457503
				PER3	-2.26758	0.0461249
				TMC3-AS1	-2.98452	0.0462422
				ZNF826P	-1.84013	0.0464058
				ARHGEF11	-1.39312	0.046419
				RNF144A	-2.45273	0.0464584
				NBPF8	-1.3555	0.0465509
				WDFY3-AS2	-2.38782	0.0467317
				RAB26	-2.68428	0.0470204
				FANCD2	-0.718608	0.0471511
				TMEM161B-DT	-1.17645	0.0472251
				DGCR6	-2.42545	0.0472733
				ZNF668	-1.35136	0.0474757
				PYCR1	-1.23332	0.0475359
				PAX8-AS1	-0.758094	0.0475474
				CTSF	-2.80376	0.0475607
				TPCN1	-1.66463	0.0479793
				XYLB	-1.65972	0.0480045
				BOLA1	-0.669907	0.0480756
				MRPS33	-0.639705	0.0481138
				EIF2B3	-0.601018	0.0483971
				ANGPT2	-1.88357	0.0485364
				CDKN3	-1.0987	0.048627
				VAMP2	-0.888524	0.0486446
				PER1	-0.864065	0.0494199
				CCDC80	-2.53984	0.0494515
				MUC4	-2.66891	0.0496017
				ELF5	-2.9196	0.049694
				SCN5A	-2.51081	0.0498712
				ZFY	-1.95166	0.0498796

## Sheet: M22 EPI
Table 4.4 Lists of The differentially expressed genes between M22 EPI and euploid embryos at d.p.f.8. The logFC column is log fold change calcualted with edgeR. The P-value column listed p-values estimated with Likelihood ratio tests.
Upregulated Genes				Downregulated Genes
SYMBOL	Log2FoldChange	PValue		SYMBOL	Log2FoldChange	PValue
LINC01250	8.25589	2.25087e-27		XRCC6	-1.36827	3.59217e-12
LINC01724	8.44297	4.47579e-27		RANBP1	-2.02534	1.89476e-11
COPZ2	8.42196	5.463e-26		ADSL	-2.65145	1.25824e-08
HOXD3	7.84206	7.07316e-26		USP44	-8.93714	1.44271e-08
PRAMEF8	15.5282	2.32485e-24		NDUFA6	-2.37932	1.6068e-08
PRAMEF7	14.0794	3.8854e-24		MCM5	-2.62642	1.87659e-08
GLRA4	9.95107	1.08904e-22		SLC25A1	-2.15812	1.92079e-08
FAM90A28P	11.6028	1.74698e-22		ST13	-1.24861	1.94477e-08
MINDY4B	5.47842	4.80661e-22		SNRPD3	-1.35802	3.50269e-08
SEPTIN14P12	5.30584	8.10761e-22		TOMM22	-1.36356	6.44185e-08
HSPA8P17	8.22895	1.42154e-21		SLC7A8	-2.19046	6.74539e-08
MS4A8	6.27609	3.5112e-20		KRT8P3	-4.50555	7.11708e-08
PRAMEF6	8.87403	1.12372e-19		CGB3	-10.7515	7.26474e-08
PRAMEF20	7.30944	7.601e-19		DNMT3B	-1.91781	1.17462e-07
PRAMEF11	6.8427	4.52733e-18		LAPTM4A	-1.26086	1.39874e-07
LINC00871	7.12444	1.81544e-16		HSP90AB1	-0.975734	3.11277e-07
LINC01050	8.4284	9.64772e-16		TERF1	-2.07926	4.36053e-07
LINC00635	4.29316	1.10595e-15		TRERF1	-10.558	4.71527e-07
PKD2L1	4.88434	4.20379e-15		EEF1B2	-0.872591	4.96499e-07
TMC8	6.29777	2.48196e-14		TSEN15	-4.87016	6.06788e-07
ZNF594-DT	7.50392	6.71185e-14		EIF3L	-1.27914	6.25878e-07
LEUTX	9.47253	9.03455e-14		ANHX	-11.084	9.45153e-07
CTSE	11.5758	1.01273e-13		PTPRN	-11.655	1.05571e-06
VCX	8.52885	1.70298e-13		PDZD4	-9.73026	1.21303e-06
LTA	5.33646	3.63203e-13		ARPC5	-1.1583	1.29118e-06
LINC01260	8.06559	4.36805e-13		SNU13	-1.08764	1.33897e-06
MBD3L2B	8.42217	1.3634e-12		SF3A1	-1.84501	1.37243e-06
TRIM51FP	14.2621	4.68168e-12		SREBF2	-3.05705	1.44386e-06
RSPO3	10.5082	1.21198e-11		PDIA6	-1.20116	1.71991e-06
DLL4	7.23137	1.42362e-11		CGB8	-8.7752	2.02504e-06
CCDC17	1.79957	1.56089e-11		ADAMTS16	-11.099	2.54365e-06
CORO2B	5.51434	3.93192e-11		HSPA8	-1.27115	3.12429e-06
PRAMEF15	8.19092	7.67676e-11		RMST	-10.6311	3.53552e-06
GAGE2A	5.91249	7.7318e-11		RTCB	-1.50765	3.82194e-06
ST7-AS2	5.69898	1.58094e-10		CHCHD2	-0.677948	4.57655e-06
TRIM53BP	7.28646	1.71205e-10		GLB1L3	-8.94894	4.74671e-06
PRECSIT	5.95381	1.92624e-10		SLC30A3	-10.0856	5.55901e-06
PRAMEF28P	7.08305	2.87606e-10		PGAM1	-0.747924	6.66351e-06
DNASE1L3	4.19565	3.54089e-10		CHCHD10	-5.12142	7.17288e-06
RBBP6	3.04974	1.15015e-09		MGAT4A	-10.0098	7.47259e-06
MDGA1	5.70439	1.31388e-09		NAALAD2	-10.0078	7.88201e-06
MUC5B	5.87643	6.7074e-09		CGB5	-8.11949	7.95568e-06
APOA1	8.91106	7.83855e-09		IFT27	-5.28341	8.20078e-06
HUS1	1.89375	9.58062e-09		KIF1A	-10.5995	9.72135e-06
LEMD1	4.61057	1.0087e-08		HMGN2	-1.10081	9.76192e-06
KHDC1L	2.82082	1.94994e-08		RPS9	-0.656251	9.87611e-06
RPS27L	1.60238	1.97209e-08		EIF1AY	-3.77263	1.00295e-05
LINC01709	4.41783	2.08236e-08		KRT18	-1.29987	1.07081e-05
OXTR	6.72679	2.25825e-08		SRSF2	-0.835191	1.46341e-05
UGT2B10	3.24277	2.45467e-08		TLE7	-10.3751	1.50146e-05
GAGE13	5.5204	3.32288e-08		TNFRSF1B	-10.5764	1.59232e-05
MBD3L2	6.62586	3.56145e-08		SORD2P	-7.55346	1.61876e-05
SIGLEC5	7.14347	4.76048e-08		UNG	-1.40726	1.69615e-05
PRAMEF5	6.43841	5.11355e-08		YWHAZ	-0.854902	1.79552e-05
RBM25	1.44946	5.13453e-08		HMGA1	-0.856634	1.95972e-05
FTCD	5.78133	5.14338e-08		TMEM132B	-10.2957	2.17543e-05
LINC02340	4.55723	5.21834e-08		PPDPF	-2.00733	2.18509e-05
TPRX1	9.47298	5.288e-08		SUMO2	-0.794738	2.49282e-05
LINC00364	0.714233	9.77346e-08		KLF12	-9.03315	2.56837e-05
TATDN2P3	4.18344	1.56487e-07		KIF21B	-10.5705	2.79263e-05
LINC01586	6.24774	1.87364e-07		SLC6A15	-10.2934	3.10467e-05
HNRNPCL2	3.82761	2.04965e-07		UFD1	-1.58179	3.31742e-05
SRPK3	3.8338	2.34333e-07		APELA	-10.3982	3.31859e-05
NDUFA5P12	5.34229	2.76027e-07		E2F8	-9.06547	3.33035e-05
NPFF	1.27137	3.52589e-07		CGB1	-9.15414	3.43182e-05
PROKR2	6.32664	3.69048e-07		GPM6B	-3.29506	3.43345e-05
CIDEC	4.26163	4.07003e-07		COPZ1	-1.29393	3.5374e-05
TTLL13	6.24338	4.13814e-07		ZNF74	-9.09237	3.69993e-05
PIGZ	5.34299	4.39859e-07		CGA	-6.51709	3.77226e-05
H3P21	5.31898	4.41708e-07		CTAGE8	-5.71511	3.93073e-05
PI16	6.0317	4.77393e-07		RAVER2	-8.86916	4.03417e-05
PRAMEF12	6.58871	5.21949e-07		SHISA3	-11.0632	4.14077e-05
EHBP1L1	4.29914	5.73325e-07		ADAMTS1	-9.02548	4.37242e-05
FAM43B	6.58703	6.52657e-07		HACD4	-7.78723	4.41616e-05
TLR8	5.51196	6.90576e-07		GALC	-10.1552	4.58546e-05
PRR20G	6.07788	7.16931e-07		P2RX5	-6.74627	4.62641e-05
SLC41A2	4.16113	8.01171e-07		ZYX	-1.39088	4.78478e-05
SYCP3	1.54251	8.43131e-07		OTUB2	-9.42154	4.97258e-05
SPINK1	3.31486	8.99797e-07		SLC7A3	-2.35816	5.34637e-05
LRRC3-DT	5.75931	9.06487e-07		PIK3R5	-9.34118	5.382e-05
EGLN3	2.56303	1.23939e-06		SAMM50	-1.9083	5.48808e-05
PLCXD2	5.01274	1.28349e-06		PPIB	-0.819606	5.73747e-05
CCNL1	1.99978	1.39287e-06		CDCA7L	-2.19223	5.82131e-05
MYO1G	6.02415	1.41907e-06		DRG1	-1.147	6.28264e-05
C11orf87	3.62436	1.57979e-06		SCD	-1.13624	6.36486e-05
SLC25A5	1.23253	1.83622e-06		ORC3	-2.11016	6.37755e-05
LCA5L	4.98386	1.94997e-06		CCDC160	-8.72896	6.83992e-05
NECTIN4	4.39912	2.23948e-06		GPR18	-8.12502	7.05628e-05
RHOXF2B	6.03074	2.93718e-06		LINC02253	-5.82452	7.2927e-05
SFN	4.17175	3.16177e-06		ANGPT4	-11.1302	7.31982e-05
FBXL8	5.96805	3.31243e-06		HSD3B1	-9.19685	7.32608e-05
RRAD	5.12928	3.68167e-06		DSEL	-3.43578	7.39573e-05
AKR7L	4.15071	3.68712e-06		DPP7	-9.41044	7.64239e-05
CD177	7.10987	3.74863e-06		VCAN	-1.80178	7.71734e-05
CCDC30	5.83249	3.80986e-06		SIAH2	-8.30043	7.80964e-05
GNL3	1.07231	4.05948e-06		CPM	-8.45589	8.13503e-05
VCX3B	5.09848	4.39181e-06		DHCR7	-1.84481	8.19255e-05
ITPK1-AS1	8.04714	4.49852e-06		ZNF839	-7.76879	8.23367e-05
CLDN4	4.35638	4.70028e-06		PHF5A	-1.82671	8.59871e-05
UACA	2.17711	5.884e-06		TREML2	-9.42367	8.62097e-05
UAP1L1	5.40298	6.00759e-06		ZCWPW1	-7.0753	8.79143e-05
BRD2	1.19307	6.47655e-06		LINC02505	-8.01835	8.82446e-05
C19orf48P	0.855158	6.89885e-06		AIG1	-6.49261	8.84829e-05
PNP	2.50618	7.19182e-06		DMC1	-8.43627	9.11023e-05
MTCYBP32	6.21175	8.70376e-06		NIBAN1	-8.80744	9.14189e-05
MIR205HG	4.29645	1.04566e-05		JAKMIP2-AS1	-8.1062	9.18842e-05
MISP	5.00646	1.1641e-05		WNT5A	-7.67065	9.24143e-05
OAT	1.08472	1.16756e-05		GUCY1B1	-9.26221	9.77591e-05
HOXD1	4.96357	1.16959e-05		SMARCB1	-1.49202	9.78488e-05
ADGRD1	4.73181	1.20116e-05		KCNQ2	-7.07098	0.000102006
SEPTIN12	5.25276	1.21104e-05		HMGA2-AS1	-8.69759	0.000103476
BNC1	5.82337	1.26242e-05		GALNT12	-7.27965	0.000104276
S100A11	0.963121	1.34367e-05		PSMB6	-0.907765	0.000104858
CYP1A1	4.80477	1.36123e-05		MATK	-6.91782	0.000105836
HNRNPA1P21	4.77942	1.37444e-05		LINC01414	-6.59582	0.000107378
VDAC1P8	5.0936	1.51888e-05		RRAGD	-8.67599	0.000110054
AFMID	3.01996	1.56041e-05		TTYH2	-9.12927	0.000113635
ANKRD10	1.30886	1.66109e-05		ERVV-1	-8.29613	0.000114471
COPS8-DT	3.8416	1.66549e-05		TAPT1	-8.94023	0.000115074
ACAD9-DT	4.30821	1.67685e-05		SLC27A1	-8.73326	0.000117508
APRG1	3.64898	1.75399e-05		PIK3R5-DT	-5.82218	0.000117649
SRSF5	0.967098	1.7874e-05		SLCO1B1	-7.65283	0.000118031
C10orf67	2.22935	1.80766e-05		ZNF280D	-6.62259	0.00012016
IRF4	4.84902	1.84855e-05		NUDT12	-9.95927	0.000120721
ZNF8-ERVK3-1	4.21743	1.86232e-05		WDR18	-1.21037	0.00012234
TPRX2	5.8366	1.87009e-05		MACROD2	-7.54267	0.000125373
LAPTM5	4.57034	2.32994e-05		CAPN6	-9.15823	0.000126573
RIN2	4.13079	2.33984e-05		RRP7A	-1.43672	0.000127652
LRRK1	4.03853	2.38271e-05		RBKS	-9.15241	0.000128798
ELAVL3	4.59993	2.43603e-05		LHB	-8.47777	0.000129076
ZC3H12C	4.92708	2.64058e-05		PARS2	-7.50537	0.000129172
ZNF296	1.85759	2.79049e-05		NAP1L3	-8.93475	0.000129242
SLC12A7	4.06863	2.87428e-05		RANGAP1	-1.07619	0.000129854
ABCG5	4.41348	3.0154e-05		RPSA	-0.608818	0.000130658
ALPP	2.71892	3.01608e-05		PTGES3	-0.831365	0.00013187
ANKRD55	4.68352	3.21269e-05		ACACB	-8.50835	0.000132523
SLC39A12	3.71469	3.24509e-05		FIRRE	-6.6378	0.000134449
IFITM1	1.11457	3.40832e-05		FASN	-1.12131	0.000134673
LINC00910	4.08967	3.81737e-05		MDK	-0.849081	0.000135203
EEF1A1P46	1.75096	3.86234e-05		LINC00665	-1.46002	0.000137885
UBB	0.723345	3.94113e-05		RNASET2	-2.20741	0.00013865
MIR9-3HG	3.40701	4.25544e-05		DGAT2	-8.25501	0.000141556
HCAR2	4.7374	4.27036e-05		SOX11	-5.17527	0.000144756
FBXL14	3.60196	4.39886e-05		SORBS2	-7.82463	0.000145536
MIR548XHG	4.72879	4.55327e-05		CARD10	-8.8437	0.000146006
GLIPR1-AS1	3.05537	4.6977e-05		TMSB4Y	-7.68895	0.000153927
SNHG15	1.62629	5.07711e-05		DPYSL4	-9.25456	0.000156455
IP6K2	1.46118	5.20885e-05		CCDC69	-8.58947	0.000159575
S100A6	3.83867	5.32717e-05		FGGY	-7.26848	0.000161882
XACT	1.85315	5.4379e-05		ZFP69B	-8.16285	0.000164419
CST3	3.22697	6.14993e-05		LRRC20	-9.1644	0.000165743
TMEM229B	5.31359	6.26663e-05		DIRAS1	-7.12562	0.000166154
TRIM43B	4.53732	6.37329e-05		LINC02249	-6.45912	0.000166407
IFNAR2	4.03964	6.51336e-05		ZNF572	-8.47769	0.000169921
NEAT1	2.42021	6.6112e-05		MEGF6	-7.19363	0.000170194
GPR12	5.63008	6.71165e-05		ALX1	-9.06622	0.000170901
ATG5	1.32321	6.91302e-05		CCDC141	-8.73487	0.000172326
S100A13	2.8292	6.91957e-05		KRT8P12	-7.63222	0.000172813
LINC01033	3.80439	7.13981e-05		TRAM1	-1.02951	0.000175884
TNFSF9	3.23501	7.15174e-05		TPM4	-0.869768	0.000177652
H1-2	2.38576	7.4256e-05		COL21A1	-7.84164	0.000178849
PDZRN3	4.16976	7.47968e-05		SYDE1	-8.25882	0.000180154
SERPINE1	4.0646	8.3225e-05		DPEP3	-8.33008	0.000180494
BRD7P4	6.40806	8.58081e-05		FOXJ1	-7.75822	0.000184062
DQX1	4.34218	8.90149e-05		KLK13	-6.9695	0.000185479
SBF2	3.34066	9.04948e-05		TUBB	-0.926594	0.000188605
PRAME	4.26822	9.9434e-05		RPL10P12	-5.76626	0.000189602
MALINC1	4.04088	0.000106874		ELAVL4	-8.56814	0.000190117
LEFTY2	4.31356	0.000108905		EPB41L3	-7.84059	0.000190846
NPY1R	4.81037	0.000118838		STOML1	-9.38044	0.000191195
H2BC5	3.92817	0.000120136		CENPU	-2.02569	0.000192658
VCX3A	4.95551	0.000120261		SPCS3	-1.75432	0.000193298
TRIM51HP	4.46767	0.000125406		KCNMA1	-7.36227	0.000194086
MPL	3.65748	0.000134384		SH3BP2	-8.94151	0.000197713
MIR377	3.743	0.000136938		XAGE2	-6.92401	0.000199884
COL8A1	0.818219	0.000137097		ST8SIA3	-6.26315	0.000202534
RNF168	1.31538	0.000137491		FGF16	-8.40779	0.000205191
AKAP17BP	4.26748	0.000139857		COL22A1	-8.74502	0.000206909
ODAD1	3.89458	0.000171925		GOLGA2P10	-5.55096	0.000209419
XRCC6P1	3.76081	0.000171933		ALDH1L2	-8.90048	0.000210068
TAF11L13	4.79345	0.00018013		JAKMIP2	-7.29441	0.000210814
FRG2C	4.80144	0.000207008		PARTICL	-8.26355	0.000211781
POLR2A	1.0351	0.00020758		MPPED2	-8.34291	0.000213989
LINC02335	4.11353	0.000207615		B3GALT9	-8.20709	0.000214775
SNHG3	1.27501	0.000212229		RPL32P26	-5.72762	0.000215734
OVOL3	5.05837	0.00022712		PDK2	-6.93322	0.000217837
NRIP2	3.45652	0.000227509		TTC39A	-6.95983	0.000218734
NANOS1	3.64758	0.000242215		PRDX5	-1.05464	0.000218975
WASL	0.98449	0.000252368		PCDH7	-7.65264	0.00022023
VENTX	1.5418	0.000259268		ATP6V1E1	-1.07184	0.000220757
FZD5	1.25944	0.000267125		SCN4A	-8.06733	0.000221943
DUX4L26	3.20613	0.000269984		PSG3	-6.91606	0.000224697
TRIAP1	1.01247	0.000270065		PDE3A	-6.96443	0.00022545
FXYD3	3.47796	0.000273102		APOB	-8.4465	0.000225975
ARGLU1	1.06889	0.000277981		PSMA7	-0.743444	0.000230558
EIF1B	0.996746	0.000291488		FAT3	-8.39955	0.00023166
ID3	2.09417	0.000306842		FOXO4	-7.15704	0.000232162
PTENP1-AS	4.37774	0.000311741		SAMD4A	-7.66716	0.000232967
PITX2	3.91771	0.000330526		RIMKLBP2	-4.337	0.000234318
NUSAP1	1.58476	0.000334076		PCDHGC4	-7.41939	0.000236425
GPX1	1.23432	0.000339648		IDH1	-0.98543	0.000236915
HNRNPH1	0.660405	0.000344067		TDH-AS1	-7.69234	0.000237811
LINC00824	3.97849	0.000353725		TPD52L2	-0.826157	0.000239754
CHD1	1.10907	0.000356817		SLC16A13	-8.60476	0.000240956
HNRNPA3P9	3.80905	0.000364289		HEY1	-7.2057	0.000241231
LGALS9	4.22219	0.000364645		ONECUT2	-7.68193	0.00024198
ZNF540	5.04314	0.00039475		DACT2	-8.94187	0.000244454
RAB11FIP1	1.42879	0.000395316		HTRA4	-8.10697	0.000244485
RAMACL	2.33153	0.000405013		CALCB	-8.33326	0.000247406
ACKR4	3.9174	0.000418711		DGCR11	-7.66164	0.00025034
NCBP2AS2	1.12289	0.000423561		TMEM59L	-8.14706	0.000250998
DTWD2	3.2187	0.000426231		UQCRB	-1.03845	0.000251718
IFI16	3.50929	0.000430231		ADAMTS16-DT	-8.03327	0.000252196
HOXD13	4.07853	0.000434207		PLEKHG4B	-7.63303	0.000255103
SH2D4B	5.95826	0.000459845		RAB26	-7.63376	0.000255295
LINC00707	4.97127	0.00046072		SLC46A1	-7.30928	0.000256025
TRIM3	4.58016	0.000468469		GOLPH3-DT	-7.08748	0.000257509
RNASEH2C	1.23718	0.000478537		PIWIL3	-6.99689	0.000257532
PRAMEF4	3.79586	0.000483979		CLCN1	-6.17102	0.000257646
PPP3CB-AS1	3.71459	0.000488251		LINC01140	-8.50956	0.00025797
PPP1R15A	1.97911	0.000497666		BANK1	-7.39817	0.000258731
TOGARAM2	3.84897	0.00050188		FLT4	-8.62343	0.000259245
DUX4L34	3.15882	0.000514532		TCF12-DT	-7.06963	0.000259394
C2orf27A	3.63609	0.000531986		RPS20P22	-6.86332	0.00025946
FAM222A	3.63197	0.000535381		ZNF99	-5.41448	0.00026033
BCAT1	1.21326	0.000547045		C20orf96	-8.65977	0.000260434
FAM90A1	5.93698	0.000547412		PPARA	-7.37859	0.000262871
DNAJC15	0.956503	0.000550547		RNLS	-7.62732	0.000267254
PRAMEF19	4.17939	0.000552822		CAMKK1	-8.21938	0.000267736
IER5	3.51693	0.000555146		NREP	-3.86185	0.000270769
FRAT2	1.13728	0.000558744		MAML2	-7.20028	0.000271212
HUWE1	0.7659	0.000561348		CCNT2-AS1	-8.5379	0.000274636
SOCS2-AS1	3.5497	0.000567171		SLITRK3	-7.56629	0.000275455
RAB15	1.69873	0.000569602		NRIP1	-7.10509	0.000277603
BMT2	5.45885	0.000577149		MAP3K8	-7.65551	0.000279669
SYAP1	1.07775	0.000585123		C4orf47	-6.25601	0.000280431
SMC4	0.915031	0.000613544		RCN2	-1.02778	0.000281303
NLRP1	3.86708	0.000627339		CHST3	-7.53022	0.000284659
VN1R1	4.32888	0.000644098		SHISA9	-7.84717	0.000286348
DNAJC6	3.86133	0.000665731		RPS3AP34	-6.74799	0.000287282
EPHX4	4.42454	0.000682855		KCNJ3	-8.27483	0.000288704
PNISR	0.78548	0.000689537		ZNF311	-8.92904	0.000289013
THOC2	1.08725	0.000698842		RPL22	-0.91461	0.000292562
TSSC2	3.61564	0.000700018		BCL6B	-8.79473	0.000294905
OSR2	3.43483	0.000711268		CLEC1A	-7.63647	0.00029546
LINC01030	3.48675	0.000741802		PHYHIP	-7.19882	0.000295562
FAM90A27P	3.81419	0.00074826		C19orf84	-6.50807	0.00029902
MCL1	0.906077	0.000750358		C1orf115	-4.52479	0.000300344
MBD3L3	4.03922	0.000756958		ADRA2B	-8.60832	0.000301244
RBM39	0.678124	0.000761127		LMO3	-8.67865	0.000301943
CDK2AP2	0.878507	0.000762066		AZIN1	-1.06485	0.000302206
RASD1	1.86816	0.000770174		RFESD	-7.45619	0.00030358
MIR4500HG	4.71602	0.000799007		ARVCF	-7.39361	0.000305681
CCNL2	1.36062	0.00082253		CDH18	-5.6871	0.00030664
ASRGL1	1.19784	0.000848875		LINC00941	-8.21178	0.000308631
CHMP1B	1.18386	0.000875882		FCSK	-8.25221	0.000309295
TMEM232	3.88957	0.000878614		PHC1	-1.71799	0.000310765
GOLGB1	1.51103	0.000897987		CLGN	-8.006	0.0003136
C19orf85	2.30451	0.000946155		SPOCK2	-8.61217	0.000314285
TAF13	0.908333	0.000950924		VIL1	-6.73129	0.000315562
IL11	4.139	0.000963906		RHOBTB3	-7.04311	0.000316853
BTNL9	3.11458	0.000986922		MDH1B	-7.63745	0.000320941
MCPH1-AS1	3.42989	0.000988428		NRXN1	-7.9897	0.000322656
ATG3	0.891266	0.00101616		CD24	-1.96571	0.000325305
ADI1	1.32068	0.00105723		TDH	-8.10125	0.000325835
SLC5A9	3.70809	0.00109256		ZNF185	-7.36174	0.000327397
SRSF11	0.779788	0.00114563		SREBF2-AS1	-7.61682	0.000328344
CALHM2	3.46234	0.00116141		JARID2-DT	-6.7185	0.000329889
MARCKS	4.84737	0.0011789		SLCO2A1	-3.52229	0.000330326
SOAT2	3.49717	0.00119547		BCL2L10	-7.39046	0.000332839
TRIM22	2.93038	0.00123938		CPEB3	-7.84684	0.000335412
LGALS7B	3.02672	0.00129548		DPY19L2P1	-5.90059	0.00033555
MEG3	1.2564	0.0013262		SEL1L3	-7.93062	0.000336135
GPR101	4.35058	0.00132845		MFSD6	-6.17475	0.000336943
SOCS4	1.9783	0.00133172		GRAMD1B	-4.89912	0.000337294
SOCS3	3.08362	0.00134231		OAZ2	-1.09344	0.000339523
MRPL32	1.16447	0.00135278		RNF144A	-8.47681	0.000339716
MRPL14	0.687872	0.00136505		PAICS	-0.683216	0.000342818
ULBP1	3.49261	0.00139456		PPP4R4	-7.99871	0.000342834
GOLGA7B	3.62421	0.00141168		HSPD1	-0.99195	0.000345717
CD81	1.10638	0.00143577		DYNLT2	-7.51428	0.00034846
TOB1	1.65964	0.0014487		CCDC15	-8.05908	0.000349053
AGER	3.45029	0.0014774		PLA2G7	-6.33157	0.000349224
KRT16P1	3.66567	0.00151034		ADAM11	-7.09007	0.000350371
EIF5B	0.71147	0.00151088		TULP1	-5.46909	0.000351461
PNN	0.855182	0.00153082		SLC1A5	-2.35548	0.000353455
ATP6V1C2	3.00411	0.00153767		KLHL22	-7.96645	0.000354584
CHD2	1.52005	0.00154422		APLF	-6.47549	0.000356283
RCOR3	1.78284	0.00156103		PRMT8	-7.5453	0.000356854
PDLIM3	3.44434	0.00156238		AGBL4	-7.1814	0.000358704
NDUFAF7	1.33142	0.00156753		ARHGEF19	-8.29506	0.000358913
TEX37	3.38237	0.00157412		INAFM2	-7.77159	0.000359297
EPHB1	3.52846	0.00157927		CPLX1	-6.39849	0.000359464
FIBCD1	3.41052	0.00165268		CEROX1	-7.94315	0.000360561
SNHG20	3.50302	0.00166954		LINC01311	-8.32005	0.000366047
ARID4B	1.19765	0.00171839		LINC02228	-5.99603	0.000368382
CDC25B	2.49905	0.00173472		GLT8D2	-7.17334	0.000369728
PCAT7	3.1972	0.0017349		LY6H	-6.89375	0.000369797
CCDC144NL-AS1	3.3113	0.00175372		ST3GAL5	-7.78212	0.000371633
MSTO1	1.06374	0.00175686		CAMK4	-7.96048	0.000371958
GEM	3.30165	0.00180187		GDA	-8.1205	0.000374171
CDX1	3.91231	0.00180731		CTTNBP2	-8.08094	0.000374907
ATF5	2.76995	0.0018196		FRY	-7.4426	0.000375715
TEX35	5.00433	0.00185527		RERGL	-7.31939	0.000376577
LINC01036	3.20652	0.00191985		ARHGAP28	-6.04959	0.000376884
COL5A1	3.54197	0.00192365		MICAL2	-7.09986	0.000377863
DNAJB1	1.0978	0.00193611		ACOT13	-2.15966	0.00037887
ZCWPW2	2.87865	0.00194731		SLC12A8	-7.34932	0.00037934
S100A16	3.13526	0.00195282		NR1I2	-7.71327	0.000379365
FAM53C	1.59504	0.00196645		ZDHHC15	-7.36306	0.000379784
RMND1	0.819176	0.00199963		PSG4	-8.4298	0.00038133
FMO5	3.2929	0.00200772		ZKSCAN7	-5.56312	0.000382158
TRIM43	3.64749	0.00201459		PRLR	-6.13631	0.000383572
LIX1L-AS1	2.70869	0.00202058		TUNAR	-6.61966	0.000384759
A1BG-AS1	2.71628	0.00203505		MRS2P2	-7.12807	0.000385239
BOD1L1	1.40743	0.00204495		SUMO1	-0.810022	0.000385449
ZNF774	3.95236	0.0020731		ADAMTS5	-6.92187	0.000385551
GLUL	0.93758	0.00207584		REEP6	-1.6359	0.000385786
ALPG	2.03735	0.00207597		SPRY4-AS1	-6.27168	0.000385974
FOSL1	2.66855	0.00208287		NEMP2	-7.05397	0.000386753
FOSL2	3.39101	0.00209278		RGS4	-9.49458	0.0003915
DGKH	4.16565	0.00217116		CDH7	-6.20458	0.000391822
WHAMM	3.47164	0.00219612		TMEM220-AS1	-7.11437	0.000391953
TRIM49C	3.52838	0.00219792		RNF150	-6.60783	0.000393689
CCDC62	3.75895	0.00220791		APOA4	-7.98566	0.000396348
CSH1	3.34419	0.00222263		AFAP1L2	-7.73219	0.000396702
SERTAD1	2.0281	0.0022495		BCAN	-7.65087	0.000397903
POLR1C	1.25169	0.00228197		ANKHD1-EIF4EBP3	-7.75211	0.0004013
PRAMEF9	2.03775	0.0022841		LINC01896	-6.76754	0.000401476
TM4SF1	3.44696	0.00231931		PERP	-1.70655	0.000403703
TRIM28	0.626669	0.0023673		TNFRSF13C	-7.53496	0.000405074
NPAP1L	1.41487	0.00240477		RHPN1	-8.00894	0.000405417
GBA3	3.4143	0.00242549		VMAC	-8.01171	0.00040555
LINC00852	3.15032	0.00245181		ADAM22	-8.15465	0.000406077
SLC38A2	0.627872	0.00250987		TBX1	-5.40049	0.000406951
ICAM1	3.42786	0.00251284		SOX8	-7.62731	0.00040743
GCNT3	4.17779	0.00252132		COL24A1	-7.93619	0.000407433
DUX4L50	2.75846	0.00261068		DPP6	-8.58385	0.000408702
DUSP14	2.15131	0.0026361		MRPL15	-1.13493	0.000409133
ADARB1	3.32244	0.0026678		DEPDC4	-7.55038	0.000409378
RAB17	3.33858	0.00269188		SYTL3	-5.5841	0.000409948
CLEC7A	3.07884	0.00270626		LINC03059	-5.45894	0.000410183
BNIP3	0.628109	0.00276311		LEF1	-7.75085	0.000412354
ALOX5	3.21395	0.00278441		PTGER3	-4.14002	0.000412867
S100A10	0.928389	0.00279877		JAML	-6.26819	0.000413267
SLCO2B1	3.21297	0.00287418		SCUBE3	-8.36459	0.000413484
ALPK1	0.585443	0.00287444		ANKMY1	-7.76793	0.00041363
MEIKIN	4.46425	0.00287539		AMOT	-6.55396	0.000414528
BHLHE40	3.05212	0.00287651		PRDM9	-6.25867	0.000414751
SOX4	0.948952	0.00288487		HAND1	-9.03243	0.000415447
INPP5D	2.32059	0.00289946		FTCDNL1	-4.78053	0.000416031
FBXO32	3.0609	0.00291055		DDOST	-0.930418	0.000416453
AEBP2	1.08652	0.00306071		CNTN1	-5.30165	0.000416487
LINC02736	3.8247	0.00307232		RBM11	-7.89713	0.000418143
CROT	3.18675	0.00307376		CCDC40	-7.57647	0.00041831
LRRTM2	2.99804	0.00308375		GSK3B-DT	-7.35389	0.000419319
RPL17P18	1.63592	0.00308722		DTX1	-6.79899	0.000421273
NCBP2	0.913784	0.00311117		COL5A2	-7.24706	0.000422514
ZNF581	1.39672	0.0031216		ZNF704	-7.56771	0.000423244
RN7SKP163	3.32538	0.00314904		CCNJL	-7.64187	0.000424003
SPATA31C2	4.52601	0.00315659		MYZAP	-4.7228	0.000424152
RNU6-190P	3.34532	0.00321554		STAMBPL1	-5.79334	0.000424222
TF	3.72164	0.0032315		ABCG1	-6.26014	0.000424515
ITIH5	4.7727	0.00323541		BSN	-7.03771	0.000425092
CALML4	3.14922	0.00326721		TTC28	-7.6312	0.000425753
TRIM53AP	3.55473	0.0032691		PMPCAP1	-5.70948	0.000427568
CNTN6	3.55883	0.00332099		SOX30	-8.02941	0.000427569
BCL3	2.93608	0.00332947		RAB40A	-5.58641	0.000427794
SIAH1	1.3151	0.00336375		SEPTIN14	-6.47906	0.000428336
PTCHD1	3.21092	0.00337452		HRH3	-7.72771	0.000431149
RPL36A	2.72013	0.00341958		S1PR5	-6.23609	0.00043137
MTHFD2L	3.10516	0.00342763		KCNH7	-7.01526	0.000432587
TAF11L12	3.64366	0.00345354		ZGLP1	-6.07674	0.000432672
PROSER2-AS1	3.27102	0.0034578		RPA3	-2.06173	0.000433618
ARGFX	3.22972	0.00346076		PSG6	-6.99807	0.000433709
C1orf226	2.57994	0.00348935		TAFA5	-7.87487	0.000434949
LINC03061	2.96868	0.00355568		ERAS	-8.23566	0.000436524
KRT16P3	3.36257	0.00357312		TMBIM6	-0.87606	0.000436936
MT1X	0.83941	0.00359599		ZFAND2A-DT	-7.7892	0.000437513
PDCL3P4	2.29302	0.00360793		HSPB1	-1.15501	0.000437879
SLC34A2	3.46957	0.0036147		TEX13D	-7.96327	0.000438092
NDUFAF8	1.39934	0.00366953		TNFRSF10A-DT	-6.8879	0.000438376
TMEM254-AS1	3.67896	0.00368278		EPO	-6.85592	0.000438968
CASC19	2.27188	0.00370062		LRP2BP	-7.15856	0.000439115
GNPNAT1	1.05401	0.00372653		TNC	-5.54587	0.000439925
RRP1	0.835414	0.00374795		HFM1	-6.34706	0.000440694
DESI2	0.884046	0.00380832		BTG1-DT	-6.05821	0.000441076
MYO3B	3.2981	0.00389706		TNS1	-6.23051	0.0004411
KLF18	3.39352	0.00396033		LINC01242	-6.89122	0.000442129
CYGB	3.30857	0.00399244		AKAP5	-7.34633	0.000443119
C2orf72	3.19958	0.00407977		CDH2	-5.48899	0.000443474
SRSF8	2.93108	0.00415626		KYNU	-8.14655	0.000444028
B2M	1.25524	0.00422063		PON3	-7.74294	0.0004446
LINC01419	3.02605	0.0042782		RPH3AL	-7.07204	0.000444715
CMC2	1.43359	0.00435662		SUV39H2-DT	-6.39714	0.00044907
RNF125	1.16446	0.00439474		PTPN5	-6.78198	0.000451239
GDF15	2.741	0.00439559		DOK5	-6.92725	0.00045144
NUDT17	3.15532	0.00439912		SELENOW	-0.736219	0.000453825
BTG3	1.2376	0.00449304		SSBP3-AS1	-4.58047	0.000455797
FRG1JP	2.60557	0.00455887		RAB36	-7.95083	0.000456483
GFOD1	3.17306	0.00457475		CBLN1	-7.15139	0.000456608
BRD3	0.878432	0.00460273		CCDC15-DT	-5.81086	0.000456954
MIR616	3.11172	0.00465307		ZNF541	-5.02442	0.000457669
AGPAT2	1.27412	0.00466849		TAFA4	-7.896	0.000457899
CAVIN2-AS1	2.37266	0.00469666		TRIM69	-7.53969	0.000458224
SEPTIN11	1.00968	0.00474295		IRF5	-6.03342	0.000458513
PDGFRA	3.85687	0.00476922		ZNF750	-6.9008	0.000459765
PLK3	2.19639	0.00477049		CFAP52	-4.97533	0.000459839
ZNF800	2.72622	0.00479963		ACTG1	-0.720343	0.000460397
ZNF37A	2.33378	0.00482658		SSR2	-1.11644	0.000461325
FUT3	2.865	0.00485435		SOX5	-5.77415	0.0004626
APBA1	3.3006	0.00487188		CACNA1G	-6.48274	0.000462951
PLK5	3.09917	0.00488297		CRMA	-7.55985	0.000463941
KDM5B	0.826212	0.00488523		SPIN2A	-4.6102	0.000464675
KHDC1P1	3.59411	0.00498281		RBM12B-AS1	-6.55091	0.000464798
AK4	0.751556	0.00499203		ELF4	-7.18354	0.000465456
CFAP44	3.20471	0.0050135		DCAF12L1	-7.62907	0.000465591
TSLP	2.89637	0.0050654		DSCAM	-6.40561	0.000468884
CKS2	1.29312	0.00510765		PCBP3	-6.66256	0.000469187
GOLGA4	0.765351	0.00515763		PTK2B	-6.14588	0.000469328
EMSLR	0.952351	0.00517928		OAF	-6.81637	0.00047
LRRC2-AS1	2.896	0.00524791		TNFSF11	-6.78008	0.000470638
DDB2	1.53235	0.00543467		ABCA2	-6.8038	0.000470855
TUBB3	0.898479	0.00551037		CBFA2T3	-6.74575	0.000471186
GPX2	2.12328	0.0055499		MCMDC2	-5.96933	0.000472032
LBX1	3.13305	0.0055755		SNORD101	-5.65052	0.000472634
SPAG6	5.97395	0.00557864		SPOCK1	-7.35711	0.000472662
DHDH	3.33471	0.00561855		PRSS43P	-7.95661	0.000474134
PAK1IP1	0.71329	0.00563568		CR2	-6.69456	0.000474643
MTX1	2.62309	0.00567507		CFAP70	-7.28688	0.000474952
SMG1P7	3.52827	0.00571223		ZDHHC22	-5.87466	0.000475075
RNU1-16P	3.18173	0.00577146		GALNT7-DT	-6.57721	0.000476867
GOLGA8A	2.57144	0.0057853		CHGB	-8.24076	0.000478209
LINC02614	3.14206	0.00579155		OPCML-IT1	-8.57956	0.000478947
TRIM43CP	3.22688	0.00588612		PLA2G6	-7.15312	0.000479204
TTC3	2.16955	0.00591838		ECEL1	-5.64812	0.000479912
SLC44A2	1.23147	0.0059336		CLCN4	-5.81518	0.000479945
CEACAM16-AS1	3.2926	0.00593991		LYPD6	-5.73639	0.000481893
STXBP5L	3.00795	0.0059452		PPP1CB-DT	-8.00256	0.000483032
BNIP3P28	2.85691	0.00595558		DLK2	-5.87385	0.000483106
ATP5MF	1.30253	0.00596004		KLHL14	-6.86564	0.00048341
ACOT11	2.80343	0.00599268		DLEU7	-6.36691	0.000486357
CYSRT1	3.06334	0.00603417		HIGD1A	-1.05776	0.000487584
LINC00668	3.22691	0.00610098		AMPH	-7.36059	0.000487615
DDX21	0.593405	0.00614877		HECW2	-6.76319	0.000490788
AFF4	1.47836	0.00620369		TNNC1	-5.81302	0.000491607
LINC02204	2.85692	0.00622663		SKOR2	-6.96265	0.000491893
FMN1	2.91719	0.00622804		PCSK6	-6.37215	0.000491981
H1-0	1.44336	0.00625985		CELF4	-6.40696	0.000493662
PTGR1	1.31504	0.0063122		EPIST	-5.42639	0.000494824
SLC25A43	2.82509	0.00631422		LHX4	-7.68025	0.000495396
SPATS1	2.91265	0.00639848		ACSM3	-7.41716	0.000496402
DCXR	0.759918	0.00655193		FOLH1B	-6.65325	0.000496983
LAMA3	4.1343	0.0065595		GABRD	-6.7804	0.000498004
SLC25A16	1.23929	0.00660707		OCA2	-8.0451	0.000498596
NABP1	1.86719	0.00660999		PLEKHA6	-6.40925	0.00050179
LILRB3	2.54149	0.00671998		SOX21	-6.68589	0.000503904
TAF11L11	3.42515	0.00672285		ATP6V1G1	-0.764068	0.000504083
LINC02141	3.05042	0.00672788		SCNN1G	-6.68631	0.000504182
PLEC	0.790442	0.0067337		EVA1A	-7.84381	0.000504398
TRA2A	0.803506	0.00682568		FAM53A	-7.11386	0.000504504
CASP8	1.9618	0.00692182		KCNH8	-7.6339	0.000505333
SOX7	2.98877	0.00696911		THBS4	-6.67883	0.00050613
TAF1D	1.07112	0.00704737		RBFOX3	-6.95653	0.000506339
MSRA	2.74819	0.00705425		DUSP26	-7.23286	0.000507006
VN1R51P	2.96642	0.00707517		MALRD1	-5.78942	0.000507017
IL6	2.94633	0.0070796		LINC01362	-6.45737	0.000509067
MASP1	3.10929	0.00716251		TSPY26P	-6.86893	0.000509679
PRR7	2.74213	0.00728394		PAH	-6.12893	0.00051181
TUT7	1.71992	0.00729585		ZEB2	-7.15155	0.000513464
DDHD1	1.59024	0.00741959		HTR1D	-6.6326	0.000514078
PURPL	1.3493	0.00754125		SCEL	-7.12427	0.000515126
IL6ST	1.91101	0.00755116		SALL2	-4.22225	0.000515591
PPM1B	0.859989	0.00757469		MADCAM1	-6.28851	0.000515928
TP53TG1	2.92513	0.00757832		FKBP1BP1	-5.50551	0.000516845
WSB1	0.780856	0.0075926		ST8SIA1	-6.53887	0.000517643
RAP2B	0.711756	0.0076013		CDX2	-7.88528	0.000518887
MEX3B	3.27363	0.00761617		NFAM1	-7.72164	0.000520102
AFDN-DT	4.02837	0.0077636		OLFM3	-5.27421	0.000520409
PLOD2	1.85173	0.00785252		POLR2F	-1.60392	0.000520831
DOCK2	2.99946	0.00791392		PRMT5-DT	-4.23414	0.000523283
PBX4	2.75859	0.00795121		C10orf90	-5.43492	0.000523804
ALG1L2	2.79943	0.00801514		NFIX	-5.77539	0.000524764
PHPT1	1.85142	0.00802429		MEIOB	-7.23545	0.000525634
RESF1	0.706744	0.00804178		ST8SIA2	-7.51789	0.000526252
SLC6A8	2.1783	0.00808594		TMPRSS11F	-6.13065	0.000526964
APOC1P1	3.01559	0.00809682		TERF1P4	-2.04964	0.000527267
IRF1	2.61327	0.008137		TCF7L1-IT1	-7.07622	0.000527856
GJB5	3.11339	0.00820619		PAIP1P1	-5.69091	0.000529163
SRSF8CP	3.0838	0.00823595		HAPLN1	-6.62146	0.000529856
HES2	2.50808	0.00828289		VEPH1	-7.70828	0.00053095
SCAF4	1.14177	0.00829208		DLGAP1-AS5	-6.95006	0.000531016
DBR1	1.6672	0.0083976		GDAP1L1	-5.15709	0.000531586
GRIK1	3.68105	0.00840758		MANEAL	-7.72839	0.000532251
LINC02188	2.63895	0.00840795		CYP4F22	-5.42799	0.000532439
SP140	2.93615	0.00846692		NKX6-1	-6.72813	0.000534065
HEXIM1	1.94372	0.00855184		LINC00663	-6.60244	0.00053409
LINC02617	2.25565	0.00856847		KCNK13	-5.62411	0.000535268
MDM2	1.17702	0.00857164		AHNAK2	-7.06326	0.000537593
SOX15	1.28164	0.00862665		LHX1	-6.09341	0.000537806
FTH1P2	1.29362	0.00862716		SCN9A	-5.62758	0.000537938
TSPAN7	3.29	0.00866516		ADNP-AS1	-6.47063	0.000538075
UBBP4	1.0468	0.00869118		LNC-LBCS	-7.94181	0.000539158
NIFK	0.84602	0.00869751		MATN2	-8.17065	0.000539416
PSME4	1.00911	0.00873769		KRT17P6	-5.19397	0.000542721
CD55	1.94287	0.00874895		RAC1P9	-5.68384	0.000542885
TRIM49	3.28538	0.00883077		LETM1P2	-6.33776	0.000543092
EYA4	3.93233	0.00884083		C1orf198	-7.02224	0.00054403
EIF4A2	0.606705	0.0088672		MAP3K5	-5.37794	0.0005444
CD70	2.3777	0.00888798		PPP1R14C	-5.74954	0.000546909
EPHA6	3.27468	0.00892132		NXPH2	-4.68023	0.000547497
NPTN-IT1	3.29497	0.00892237		JPH4	-6.48698	0.000547519
AVPI1	1.88467	0.00894308		FMNL1	-6.3497	0.000549682
KLF17	2.07984	0.00898454		CPE	-4.61416	0.000550008
TMEM79	3.96603	0.00904438		SUGT1	-1.06976	0.000551324
PPP1R14A	1.37793	0.00910722		CLDND2	-5.27006	0.000552417
DDX43	1.26911	0.00912924		POLD2	-1.47738	0.000552492
LGALS3BP	3.07688	0.00918387		DUSP2	-8.11142	0.000552943
PRAMEF1	3.35366	0.00919836		THBS3	-7.32992	0.000553018
TXNRD1	0.830531	0.00924041		GRIA2	-5.93571	0.000553583
TMEM30A	1.26782	0.00925553		PWRN1	-7.4217	0.000557054
SMOX	1.79853	0.00926211		GNAZ	-5.05064	0.00055802
ZMAT3	2.63618	0.00926769		ARHGEF37	-6.09547	0.000558069
MEIS2	2.96761	0.00938098		LINC02713	-6.16272	0.000558555
CD320	1.11071	0.00939687		LINC02624	-6.39053	0.000558836
SAT1	1.58793	0.00940947		L3MBTL3	-5.95239	0.00055892
PRKX	2.04543	0.00942685		SLC16A12	-5.80681	0.000560729
SBNO2	2.75897	0.00947743		CRYBA1	-5.41585	0.00056128
LINC00678	2.68296	0.00956602		KCNQ4	-7.06968	0.00056162
NME2	2.75801	0.00958032		RNF139-DT	-7.14941	0.000561691
RPL7L1	0.651117	0.0095872		S100A9	-5.80349	0.000562009
SCAMP1	1.17555	0.00969069		GDPD4	-6.40014	0.000562402
PDCL	1.28104	0.00971665		MAF	-6.14688	0.000562723
STAG3L5P	2.61102	0.00979782		MMP11	-7.30207	0.000563056
H3P18	3.05425	0.0100266		PPARGC1A	-7.34686	0.000563074
HILPDA	1.54236	0.0100413		ALDH1A1	-6.74153	0.000563128
KHSRP	0.789555	0.0100421		DPEP2	-5.82564	0.000563324
TRIP11	1.34853	0.0100604		TVP23A	-6.59886	0.000565525
SRRM4	3.05964	0.0101094		LYVE1	-5.7961	0.000565641
ISL1-DT	2.90642	0.0101259		TRIM9	-7.69554	0.000565886
H2AC25	2.10599	0.0101283		DNAJB7	-6.63595	0.000566349
SNW1	0.73369	0.0101826		P2RX1	-7.53777	0.000566904
ALG13-AS1	3.16956	0.0102104		YWHAH	-1.46674	0.000567194
PTCD3	0.783648	0.010221		AMIGO2	-5.11715	0.000567979
SNTG2	2.8689	0.0102251		ZBTB16	-6.40088	0.000568764
ATP5MJ	1.33323	0.0102644		NAP1L2	-5.97909	0.000568843
FAM66C	2.84838	0.0102655		LINC01963	-5.77964	0.000569606
LINC00383	2.47566	0.0103313		TGFBI	-7.20327	0.000569886
MYL5	3.10933	0.0103506		MTARC2	-7.53485	0.000571195
UROD	0.706178	0.0104134		TERF1P7	-2.96949	0.000571487
NCOA1	2.38301	0.0104544		YAF2	-6.43717	0.000572626
FBXW7	1.6666	0.0104643		ZNF763	-8.15335	0.00057398
PPM1D	1.29782	0.0104818		LYPD9P	-4.13849	0.000575464
KLHL18	1.41808	0.0105871		AFP	-4.08402	0.000577283
FLRT3	3.65565	0.0106981		RAP2C-AS1	-6.04424	0.00057755
ATG9B	2.48895	0.0108711		CAPS2	-7.12655	0.000578517
BBC3	1.74965	0.0108915		MAPT	-5.79029	0.000580163
PPP2R5E	1.05328	0.0109093		CD40	-7.04696	0.000581084
SDHAP1	2.13011	0.0109905		SLC15A3	-6.63875	0.0005817
CFAP92	2.67924	0.011139		L3MBTL4	-5.32377	0.000583026
LINC02985	2.80867	0.0112094		PPP2R2C	-6.68183	0.000583445
CDH13	2.7812	0.0114308		HOXA11-AS	-6.32996	0.000583769
CIAO2B	1.20476	0.0114653		EPDR1	-4.01563	0.000583978
REM1	2.77736	0.0115855		RBM24	-5.29117	0.000584133
UBR5-DT	2.79907	0.011623		LINC03040	-5.92382	0.00058693
IFT122P3	2.781	0.0116452		BVES	-6.84831	0.000588462
UGCG	1.05776	0.0116453		PPP1R8P1	-5.21394	0.00058875
PRPSAP1	0.821461	0.0116814		SEMG1	-6.00178	0.000591016
SMG1	0.882578	0.0117414		BOLA3	-1.63957	0.00059182
PTGS1	3.03972	0.01175		TAS2R4	-6.19941	0.000593278
SLC35E4	2.71458	0.0118121		IRS4-AS1	-6.48141	0.000593699
BRDT	0.824219	0.0118588		IL1R1	-6.69486	0.000595135
ZNF263	1.65206	0.011863		WNT3A	-5.64113	0.000595158
EIF4A2P1	2.64931	0.0118816		PHB1P19	-5.75917	0.000595489
CDKN1A	1.93857	0.0119099		EPHA10	-5.63086	0.000595853
GLIS3	2.34682	0.0119291		CERS1	-6.03828	0.000596009
ZNF688	2.64066	0.0120027		HEYL	-8.34545	0.000596272
RHOXF1-AS1	3.27356	0.0120079		SLC18A2	-5.62284	0.000599492
CEACAM1	2.89313	0.012019		RLBP1	-6.55762	0.000600326
PHF2	3.36315	0.0120581		PRRT2	-5.55365	0.00060036
ARID4A	1.65985	0.012108		CCDC7	-4.91364	0.000600581
PPP1R3C	3.20806	0.0121241		WDR76	-6.96734	0.000601709
ZNF432	2.3931	0.0122208		LDHC	-6.35156	0.000601788
SH3BP5-AS1	2.71344	0.0122239		EXOC3-AS1	-4.59425	0.000602444
LINC02765	3.06043	0.0124712		EVC	-7.21482	0.000602514
PTP4A1	0.725655	0.0125159		SOBP	-5.68163	0.000602694
INPP5F	1.05445	0.0125715		PSORS1C3	-6.60827	0.000606566
KDM4F	3.13186	0.012586		PRRT1B	-5.07635	0.000606671
ZNF561-AS1	2.71956	0.0126181		SLC22A11	-6.75017	0.000607019
RYR3	2.74062	0.0126362		FMN2	-3.86106	0.00060725
CDV3	0.75286	0.0126375		TIRAP	-6.20036	0.000607957
SLC6A6	0.770779	0.0126713		DYNC2I2	-2.05402	0.000607959
LINC00578	2.81442	0.0126987		P2RX5-TAX1BP3	-6.31307	0.000608119
BMP2	3.45699	0.0127295		EIF2AK3-DT	-5.89553	0.000610228
YPEL2	2.72879	0.0129025		ST3GAL6-AS1	-5.56179	0.000610606
PYGB	1.51363	0.0130203		RARB	-5.64693	0.0006108
CCDC3	4.37077	0.0130993		TMEM179	-7.77412	0.000611666
TP73	2.94118	0.013145		LINC02325	-4.3474	0.000612144
AMOTL1	2.88288	0.0131747		RN7SL68P	-4.60831	0.000614254
CNNM1	3.70476	0.0131941		PCDHGA12	-6.99231	0.000615402
MCIDAS	3.54277	0.0132017		GPR78	-5.53563	0.000615848
MRPS18C	1.62692	0.0132192		FSTL5	-6.49617	0.000616592
H1-3	1.75801	0.0132699		ZKSCAN8P1	-6.63214	0.000616991
SYCP2	2.87202	0.0136099		PAPLN-AS1	-5.93919	0.000617653
APOBEC2	2.78866	0.0136316		POU3F4	-5.74748	0.000618042
ITGAX	3.20511	0.013639		GNE	-7.34268	0.00061854
PTBP3	0.907103	0.0137073		SLC2A10	-6.58096	0.000618867
ZNF43	1.24108	0.0137282		CCL27	-6.2872	0.000619462
CD101	3.99297	0.0137972		SPRR2D	-7.04501	0.000619776
CRY2	3.07566	0.013886		FRMPD1	-4.18585	0.000620958
ZPR1P1	2.55997	0.0138878		CEBPA-DT	-5.63262	0.000621029
TFCP2L1	1.79114	0.0139127		NT5M	-5.14239	0.000621673
OVOL1	2.24489	0.0139243		DPY19L2P3	-6.01523	0.000622083
MBD3L5	3.87097	0.0139288		RNF175	-7.11725	0.000622257
PRDM2	1.76899	0.0140542		PIK3IP1	-8.07586	0.000622872
ARL4D	1.5431	0.0140681		BEND6	-6.40589	0.00062327
CELF2-AS2	3.29418	0.0140826		TKTL2	-7.00151	0.000623364
FMR1NB	2.81306	0.0140913		KCNS1	-7.23667	0.000624677
TUBB4A	0.990064	0.0141248		CRMP1	-3.43117	0.00062514
NBPF26	1.85904	0.0142003		PCNPP1	-5.40334	0.000625817
NBAS	1.22698	0.0142079		RNF133	-5.87831	0.00062595
FEZ2	2.05462	0.0142765		FAM136DP	-5.48094	0.000626075
KLF4	2.24147	0.0143683		EOMES	-8.14005	0.000626174
MRPS6	0.810313	0.0143737		EN1	-5.94981	0.000627177
SUZ12P1	1.15723	0.0144432		MYBPC2	-5.42228	0.000627444
NANOGNB	3.0497	0.0145013		THSD1	-6.3308	0.000627548
SLIT3	2.70511	0.0145224		P2RX2	-7.15823	0.000627916
CDC42P6	1.37709	0.0145921		RNF157-AS1	-5.49547	0.000628351
ZNF641	2.78597	0.0146359		GABRR1	-7.33939	0.000628599
BICD1	0.971594	0.0146398		TCHH	-7.32906	0.00062893
PRELID1P4	2.86835	0.0147097		GUSBP6	-5.18168	0.00062928
LINC01160	1.78999	0.0147347		LINC02348	-5.13902	0.000629892
ZNF131	1.21428	0.0147992		CXCL5	-7.3035	0.00063068
ATP5PDP4	2.31092	0.0149017		TSPAN10	-7.30689	0.000631324
AHCTF1	1.03472	0.0149187		CRACR2A	-7.81041	0.000631983
DDX3X	0.651041	0.0149867		TNS2	-6.70529	0.000632056
GPATCH8	0.871321	0.0151606		PGLS	-2.07964	0.000632131
VAV2	2.21603	0.0152045		C1QTNF1	-3.42863	0.000632584
UQCC4	1.17608	0.0152907		SOX10	-6.43395	0.000632903
SNHG26	1.58555	0.0152974		TUBA8	-7.09288	0.000633677
GPNMB	2.94497	0.0153493		GAS6-DT	-7.8529	0.000635196
CCDC60	2.88598	0.0155024		ACTC1	-6.88676	0.000636433
ELOVL3	2.83818	0.0155861		POLR3G	-2.44888	0.000636481
TNFRSF10C	2.89296	0.0155958		PRICKLE2	-7.57509	0.000636678
PVT1	1.36632	0.0156565		HCRTR2	-4.67207	0.000638654
PPP1R3B-DT	0.850191	0.0156701		DPEP2NB	-4.52527	0.000639189
UGT1A6	3.1577	0.0157153		PTPN23-DT	-7.18842	0.000640535
CX3CL1	3.52974	0.0158903		NAP1L1P2	-4.41512	0.000641281
GFRA2	1.70901	0.0160044		C1QTNF6	-5.24319	0.000642599
IGF2BP2	0.729921	0.0160315		SEMA6A-AS2	-5.7173	0.000642768
NAA80	2.71384	0.0161258		KCNK10	-4.34853	0.000644394
GPC1-AS1	3.96238	0.0162031		CCSER1	-6.36989	0.000645331
PGM5	2.78915	0.0162378		PRKAA2	-6.57357	0.000645537
DLG1	1.50033	0.0163127		TTR	-4.18306	0.000648716
BMAL1	2.65813	0.0163669		ODAD2	-7.33749	0.000648845
SIX1	2.79379	0.0164523		ZNF316	-6.27051	0.000649736
PPARG	2.59464	0.0165315		SDAD1P1	-5.7058	0.000650105
CCNA1	2.65528	0.0165655		FGF19	-4.95062	0.000650918
RTF1	0.93192	0.0166858		SLC13A5	-7.27741	0.000651565
SCN4B	3.17996	0.0168683		KCNA6	-6.86055	0.000652227
TOX2	3.00216	0.0168969		WWTR1-AS1	-4.79516	0.000652303
IMP3	0.676922	0.0169459		PLXNA4	-6.63517	0.000652309
PHEX	2.75895	0.0170984		CACYBP	-0.598884	0.000655433
TET1	0.651787	0.0173169		GPSM1	-6.24224	0.000655878
ACVR1B	2.8351	0.0173191		SHISAL2A	-5.8168	0.000658704
HLA-F	1.78944	0.0174015		FADS6	-5.51997	0.000658781
NHERF2	2.61152	0.0174139		LHCGR	-5.63442	0.00066113
RUNDC3A-AS1	2.65219	0.0174655		AKR1E2	-6.09042	0.000661177
TMEM198	3.96536	0.0175085		SLC6A20	-5.94505	0.000661345
LINC01504	3.15714	0.017678		ZNF479	-4.0547	0.000661735
TAP1	2.85744	0.0177472		SMOC1	-6.73008	0.000662595
MICA	2.45809	0.0178395		B4GAT1-DT	-5.62729	0.000665707
LINC01882	2.55034	0.0178832		NUP107-DT	-4.88552	0.000667113
ISYNA1	0.863893	0.0180116		RN7SKP240	-5.44988	0.000668766
MKNK2	1.09684	0.018051		TMC3-AS1	-5.63967	0.00067032
MDM4	1.07745	0.01809		PCDHGB6	-5.71659	0.000670444
GALNT10	2.6557	0.0180936		KDM7A-DT	-6.05616	0.000671795
GNG5	1.60594	0.0180998		ENHO	-7.4026	0.000672008
MIR503HG	1.53398	0.0182268		NPTXR	-6.36091	0.000672097
F12	2.4459	0.0182283		CA12	-5.99776	0.000672608
PLK2	1.95891	0.0182465		RCN1P1	-7.85716	0.000673079
NRARP	2.5327	0.0182965		SLC1A4	-5.04459	0.000673153
SNHG1	0.717173	0.0183418		LINC02645	-6.66886	0.000674196
HES1	2.31985	0.01848		AQP4	-5.10245	0.000674872
ZNF596	2.62992	0.018486		KCNK17	-4.03563	0.000675099
NOP16	0.710037	0.0185242		IFITM3P3	-6.54841	0.000675408
FAM83D	0.960095	0.0186101		CTAGE14P	-4.98864	0.000677596
EIF1AD	1.0441	0.0186204		TNFRSF11A	-4.72554	0.000677632
EFCAB10	2.39856	0.0186448		IQCN	-4.90199	0.000678049
KANK3	2.78453	0.0186909		TMC5	-6.64481	0.000678713
NACA2	0.986196	0.0187035		EIF5A	-0.676323	0.00068123
SHROOM4	2.88937	0.0188022		SPDYE12	-4.28849	0.000681928
MAFA	2.32227	0.0188184		LCP2	-4.95474	0.000682248
PLAU	2.67914	0.0191997		MCF2	-5.40691	0.000684347
H4C8	2.56431	0.0192547		SLCO1C1	-5.80061	0.000685002
PTGES3P4	1.17402	0.0193176		FAM149A	-6.36108	0.000685181
VAC14-AS1	2.66059	0.0194067		ZBTB32	-6.39449	0.000685436
BRMS1L	1.16883	0.019449		EPM2A	-7.16005	0.000686086
DGKA	2.66282	0.0194875		PHF21B	-5.79813	0.000687394
CD27-AS1	2.74676	0.0195547		ABTB3	-7.17715	0.000689235
ZNF563	2.0435	0.0195903		SDK1	-6.36424	0.000689537
CAVIN3	2.341	0.0196815		DGKI	-4.66588	0.000691813
ATP2A1	2.62727	0.0197216		LINC01134	-5.60723	0.000691892
TIMM8A	0.976037	0.0197911		PTCH1	-3.83355	0.000692191
PAOX	2.95518	0.0197989		BNIP3P29	-5.34408	0.000692336
TRIM51BP	2.79039	0.0198251		SRSF3P2	-5.54773	0.000692718
FBXO5	1.78472	0.0198972		ADAM33	-7.43686	0.000692816
CCNO	3.05377	0.0200775		ZNF812P	-5.98063	0.000693094
RANGRF	1.85441	0.0200811		TMEM81	-5.47357	0.000693353
FRMD4A	2.60577	0.0201122		LMO2	-6.05557	0.000693704
PPP4R3C	2.68299	0.0201549		NARF-AS2	-4.68777	0.000694595
MVP	2.60189	0.0201904		DIAPH3-AS1	-5.63089	0.000695037
DNHD1	2.48154	0.0202069		NKX2-4	-6.00314	0.000697141
CSDC2	2.76554	0.0202496		FAM197Y9	-5.46422	0.00069747
TXNIP	2.48568	0.0202829		CAPN1-AS1	-5.79858	0.000697688
CD53	2.71591	0.0204741		C1orf116	-6.22977	0.000699029
SRRM5	2.92159	0.0206124		PLA2G3	-5.85437	0.000700054
CPED1	2.8972	0.0207621		PPP4R2P4	-5.42692	0.000701533
C21orf91	1.53542	0.0207888		MAPK8IP2	-6.85917	0.000702964
SERTAD2	2.06737	0.020807		PHF5AP3	-5.41253	0.000703145
SERPINB8	2.8691	0.0208101		DIAPH3-AS2	-5.57175	0.000703293
TAF4B	2.03723	0.0208417		PNMA3	-7.5177	0.000703758
TAF11L14	2.86688	0.0211019		GCGR	-6.29709	0.0007038
SENP5	1.04609	0.0212086		ITPKA	-4.5328	0.00070517
CCDC162P	2.52321	0.0214318		ZNF777	-4.72062	0.000706182
CHP2	4.22883	0.0215282		H2AC10P	-5.26699	0.000708269
AKAP12	0.759386	0.0216179		WNT2	-5.23421	0.000708371
NOD1	2.46364	0.0218223		IL20RA	-6.26098	0.000710368
TRAF4	0.664002	0.0218629		AGMO	-6.03585	0.000710837
PSORS1C2	2.46858	0.0219133		DHX9-AS1	-6.14698	0.000711118
ZNF280A	2.59516	0.0219508		GCSAM	-6.30066	0.000711601
PSMG3-AS1	2.94961	0.0219709		JHY	-5.88765	0.000711606
DDX56	0.684527	0.0219794		PSG5	-6.78978	0.000712429
PPIAP2	2.6749	0.0220536		NETO1	-6.26594	0.000714302
RGS16	1.95039	0.0222551		FGF13-AS1	-6.57838	0.00071467
USP29	2.83697	0.022281		B3GAT1	-5.89115	0.000714988
BTBD18	2.7314	0.0223083		FGFBP3	-5.7268	0.000715169
DES	2.52752	0.0225373		IFIH1	-4.9326	0.000715241
GOLGA8B	2.27959	0.0226496		TPST2	-1.29738	0.000715608
UPP1	0.656815	0.0228444		TMEM184A	-5.90011	0.000716294
ZNF529-AS1	2.29021	0.0229973		RIMKLA	-5.35638	0.000716789
OSGIN1	2.62756	0.0231332		PAPOLA-DT	-5.68145	0.000718269
KCNJ15	2.38576	0.0231461		KCTD11	-6.39388	0.000721208
MAD1L1	1.25051	0.0232501		LPL	-6.24845	0.000723215
RHBDL1	2.58794	0.0232582		PSG11	-6.40185	0.0007243
ZNF436	2.96254	0.0234081		CCNB3	-5.28965	0.000724508
COPG2IT1	2.55927	0.0234117		SLC27A6	-5.8773	0.000725199
BTG2	2.68485	0.0234572		MAGEE1	-5.20972	0.000725305
PRSS23	2.23617	0.0235244		ALOX12P2	-5.34322	0.000725531
EFHD1	2.44949	0.0236375		TLR5	-5.29243	0.000725928
YPEL5	1.38937	0.0236562		STX11	-6.3444	0.000727058
TAGLN2	0.678778	0.0236773		CFB	-4.91155	0.000727621
SNAPC3	1.03994	0.023712		WDR88	-4.49126	0.000728437
ATRX	0.791216	0.0237565		CITED1	-6.4455	0.000729621
FNDC4	2.41827	0.0238095		PWWP3B	-5.7167	0.000729835
LINC01273	2.62112	0.0238827		ASTN2-AS1	-5.86692	0.000731432
ZNF664	2.23642	0.0239449		NAT2	-4.52825	0.000732847
CRACDL	2.68331	0.0239537		GPRIN3	-6.79895	0.000733665
GATAD2B	2.25798	0.0240154		RPL14	-0.650908	0.00073397
KAT6A	1.729	0.0242845		TAS2R5	-6.03731	0.000734516
NFKBIA	1.0889	0.0242957		TMEM63C	-5.51566	0.000735105
PROCR	1.66705	0.0243089		LINC01097	-6.31827	0.000737461
ATP9B	1.83666	0.0243553		BNIP3P11	-5.37733	0.000739157
ZNF8-DT	3.67298	0.0244013		SP140L	-6.7172	0.000739371
ALG1L15P	1.99864	0.0244145		GPR158	-6.12578	0.00073963
POM121C	0.871306	0.0245155		ALDH3B2	-6.05232	0.000740326
ALYREF	1.41338	0.0245314		KCNA5	-4.22483	0.000743975
RNF212	2.49714	0.0245392		RNF180	-6.45599	0.000745145
TMEM86A	2.72897	0.0245556		DGCR5	-6.10077	0.000745595
MX1	1.77043	0.02466		CLEC14A	-5.8601	0.000746477
VWA1	2.38577	0.0249286		OSBPL1A	-7.38051	0.000747155
RSRP1	1.53076	0.0249753		CERK	-6.52609	0.000747236
ANXA2	0.642998	0.0250089		GORAB-AS1	-6.32119	0.000747584
EXPH5	2.12975	0.0250289		MAFB	-6.68681	0.000747675
TFRC	0.711794	0.0250891		CHRDL1	-5.34264	0.000748832
TRMT10C	0.910811	0.025094		SNAP25	-6.87753	0.000748894
LEPR	2.70726	0.0251244		ISL2	-5.3467	0.000751563
C1S	2.47294	0.0251395		CCDC184	-5.02538	0.0007529
KIAA1217	1.61094	0.0253985		HNRNPMP1	-6.02788	0.000753548
MCAM	1.47039	0.0254266		CES3	-3.97197	0.000754473
PLIN3	0.946525	0.0254446		RANBP1P1	-1.86046	0.000754994
OFD1	1.2749	0.0254744		PDE10A	-6.30253	0.000755275
ZNF667	2.11448	0.0256971		PCDH17	-5.54335	0.000755482
NFKB2	1.99056	0.0257438		TMEM170B	-6.6794	0.000755864
TPTE2P6	2.47803	0.025802		LINC02254	-5.73183	0.000756394
PGM2	0.990978	0.0258538		BIRC7	-5.20807	0.000756719
PWP2	2.3883	0.0258833		USP27X-DT	-4.24319	0.00075673
LINC03052	2.51021	0.0259066		CDNF	-5.36516	0.000756741
UNC5B-AS1	2.53497	0.02595		SSR4P1	-5.77536	0.000757762
ERCC8	1.99245	0.0259544		RSPH4A	-6.6855	0.00075818
TRAF3IP2-AS1	2.30907	0.0260925		FEZF1-AS1	-6.87273	0.000760895
QPCT	2.31315	0.0261407		WNT16	-6.20506	0.000761266
OGT	1.16258	0.0262389		MYT1	-6.10988	0.000761668
LGR6	2.69578	0.0262902		KLHL4	-6.00309	0.000763643
DEFB124	2.45562	0.0265605		ADAMTS20	-6.72371	0.000765718
TRIM49B	2.77505	0.026719		THEGL	-6.61079	0.000765854
DEGS1	0.936954	0.0267235		RBM25-AS1	-5.82778	0.000767306
ZFC3H1	0.908678	0.0267481		FEZF1	-6.6627	0.00076744
GPR161	2.46773	0.0269103		GDI2	-0.806353	0.000768547
TNPO1P1	2.71318	0.0269877		BDKRB2	-6.24623	0.0007695
NLGN3	2.37032	0.0271006		PPP1R12A-AS1	-4.97687	0.000770399
ATAD5	1.12808	0.0271077		TBILA	-4.09324	0.000770942
KDM4E	2.59627	0.0271612		RNF213-AS1	-5.72038	0.000772179
MRPL45P2	2.15059	0.0272248		PARP15	-5.86801	0.000772363
LINC00457	2.63441	0.0274256		PROZ	-5.06699	0.000773158
PRUNE2	1.94954	0.0277149		NUCB2	-5.5697	0.000773382
CCR8	2.57844	0.0277832		ZNF546	-6.47106	0.000774795
TLE3	0.901034	0.027805		WAPL-DT	-6.08122	0.000775333
LINC02570	2.62642	0.027886		BTN3A1	-5.01432	0.00077641
ATP12A	2.55757	0.0280132		TRPM1	-7.48503	0.000776545
HRK	2.6603	0.0280461		SMARCD3	-5.59326	0.000777276
ELF1	1.4323	0.0282469		HNRNPA1P56	-5.81219	0.000777349
GALNT6	2.02765	0.0282769		TRIM54	-6.12008	0.000778054
CHI3L2	2.51004	0.0282876		SYT16	-6.43307	0.000778421
SLC25A3P1	2.48291	0.0284155		CABP1-DT	-6.13444	0.000778912
MYO7A	2.53254	0.0284243		ARTN	-5.31228	0.000779132
POMC	2.12032	0.0286756		IL16	-5.34712	0.000781261
MYOF	2.5265	0.0286792		NPTX1	-8.81906	0.000781285
PRPF39	1.37212	0.0288651		FLJ20021	-5.8113	0.000783446
PIERCE2	2.2823	0.0289164		MAMDC4	-7.06877	0.000783848
SULT1A2	2.50544	0.0289382		THSD7B	-7.50863	0.000784861
PUM2	1.20786	0.0289426		AATK	-7.83084	0.000785544
SERPINF1	2.54192	0.0291816		MIR130AHG	-6.67139	0.00078601
CD2AP	0.714724	0.0292097		GPRASP1	-6.94621	0.000786813
ELF3	1.57331	0.0292941		REG1A	-6.64976	0.000786836
GCC2	0.777572	0.0294531		SHBG	-5.65886	0.000787611
DUXB	2.49066	0.0296604		PARP3	-3.83432	0.000787673
ZNF729	0.882632	0.0296826		C1orf94	-6.31674	0.000788229
TTC32	2.22053	0.0298951		D21S2088E	-6.78038	0.000788649
ERBIN	1.1026	0.0299062		ROCK1P1	-5.03576	0.00078896
FMR1	1.70809	0.0299983		PPIAP52	-6.28709	0.000789381
NCF2	2.52592	0.0300096		H1-10-AS1	-4.70952	0.000790904
OVOL2	2.36925	0.0300644		MARCHF6-DT	-5.0072	0.000793852
SERPINB6	1.24205	0.0300849		ST6GAL2	-6.74021	0.000794157
ACAD11	2.39761	0.030252		TBX19	-7.25641	0.000795382
SOWAHD	2.73352	0.03038		LINC01547	-6.23206	0.000796123
NID2	3.98308	0.0304437		RAMP3	-5.63633	0.000797975
REV3L	1.59529	0.0306754		REPS2	-5.97782	0.000798101
PEX11A	3.14118	0.0308659		FAM228B	-5.69307	0.000798833
CCDC12	0.64465	0.0308866		DGKK	-6.91532	0.000799371
TIAM1	1.43094	0.0310042		PPP1R12BP1	-5.84097	0.000801392
CCDC158	2.46366	0.0310259		ROBO2	-5.43134	0.000802044
NCAPG2	1.17017	0.0311695		EFCAB6	-5.98822	0.000802254
SLC9A3	2.63095	0.0313919		LINC02714	-7.08438	0.00080272
ZNF679	2.48424	0.0313932		TIE1	-5.51119	0.000804681
LINC02523	2.35988	0.031487		AGPAT5	-3.36793	0.000804809
UHRF2	2.97063	0.0314957		TNFRSF19	-6.51138	0.000810323
ACTN2	2.56253	0.0315248		GHET1	-5.37324	0.000810767
PRDM11	3.2484	0.0315355		DLK1	-4.76743	0.000811086
SHPK	1.04065	0.0315652		LRRIQ3	-6.64176	0.000814342
ARMT1	0.609659	0.0316772		TEX21P	-5.61666	0.000814721
TRIM51G	2.612	0.0316914		HS6ST2	-7.09267	0.000814967
NOL6	0.97551	0.0317262		PCDHGA8	-6.40363	0.000815553
ATG4B	0.879829	0.0317581		FLG	-5.7437	0.000815613
ZDBF2	1.71103	0.031979		GSTM5	-6.64942	0.000816414
DOK7	2.91927	0.0320495		RAN	-0.687677	0.000816938
NARF	0.992152	0.0320576		MPC1-DT	-6.42415	0.000817128
TICRR	1.14482	0.0320937		APOBR	-5.47705	0.000817898
TFAP2E	2.61718	0.0321116		RIBC2	-6.44114	0.000818204
TERF1P2	1.38069	0.0322927		BNIP3P15	-6.02846	0.00081885
SMPD3	2.67871	0.0323052		CXCL1	-5.82128	0.00081936
LPIN2	1.906	0.0324869		CDKN2C	-5.74635	0.000819909
ZNF469	2.51119	0.0325035		ZNF467	-7.10121	0.000821418
PRSS12	2.40649	0.0326089		SH3GL1P1	-6.32042	0.000822377
CNTD1	2.30742	0.0327082		RGS8	-4.92802	0.000823361
ZNF654	1.52715	0.0327281		AGBL4-AS1	-5.37526	0.000824451
MYO9B	1.71005	0.033095		PRR18	-4.40092	0.000825198
IL6R	1.64203	0.0331603		RORB	-8.12861	0.000825227
Y-RNA	1.00083	0.0331748		UNC13A	-4.73442	0.000826319
FRAT1	2.46974	0.0333144		TPH1	-6.44724	0.000826524
CTAG2	2.62088	0.0334641		BHLHA15	-5.9457	0.000827434
BNIP3P30	2.26697	0.0335273		PPP1R32	-5.48841	0.000828388
KCNE5	2.72129	0.0335816		CFAP418-AS1	-6.6563	0.000829188
OSBPL8	0.706246	0.0335849		SIAH3	-6.55267	0.000829216
PFDN1	0.672595	0.0336609		MUC20	-6.14062	0.00082946
SMG1P3	2.0226	0.0337063		MYL3	-5.89704	0.000829778
PLEKHO2	1.65902	0.0337557		TMEM14EP	-4.13057	0.000831217
DDIT4	1.56749	0.034021		NEK4P3	-6.25719	0.000833822
ATP5IF1	0.622976	0.0341222		RNU6-1188P	-5.17941	0.000834829
TRIM8	2.19774	0.0342102		GTSE1-DT	-6.01663	0.000836368
HCLS1	2.63911	0.0343615		TNXB	-5.9513	0.000837076
VILL	2.45211	0.0344353		SFRP5	-7.29425	0.000837629
YY2	2.72518	0.0345036		CNTNAP4	-6.34671	0.00083817
AFTPH	1.49163	0.0345099		LINC00052	-5.57292	0.000840939
VPS13A	1.18012	0.0345643		TMEM40	-6.24893	0.000841628
LPIN1	1.75665	0.0346646		CMPK2	-5.46003	0.000845492
UBE2B	0.678726	0.0346819		ARHGEF15	-6.94003	0.000846999
MOSPD1	1.29238	0.034711		IKZF1	-4.46119	0.000847012
SUNO1	2.63553	0.0347613		IRX6	-6.76614	0.000848799
CFLAR	1.41838	0.0350893		ATP5MC2	-1.08884	0.000849525
MCF2L	2.68088	0.0350997		RESP18	-5.21312	0.000850572
SMIM10L2A	2.38651	0.0351458		KRT18P5	-4.656	0.000850706
MAGEB17	2.23451	0.0351501		ZSCAN5C	-5.1928	0.000851696
TPTEP1	0.978132	0.0351841		ADRB2	-6.60763	0.000852222
TRIM5	1.427	0.035217		RPS12	-0.736645	0.000852226
TSPYL5	2.70611	0.0352535		LY6G5C	-5.90421	0.000852336
CCNT2	1.09544	0.0352609		TTTY14	-6.62712	0.000852615
LMNA	0.630929	0.0353188		LINC01806	-5.83941	0.000852945
NUP58	1.09077	0.0353342		IGLON5	-6.03131	0.000853523
ZNF404	2.01103	0.0353786		MOV10L1	-5.6625	0.000855166
TIAL1	0.598597	0.0355227		LINC02028	-6.87872	0.000856566
ABL2	1.71268	0.0355497		CGB2	-6.41504	0.000858698
SHE	2.65129	0.0356217		RNASEH2B	-2.5259	0.000858943
GPX1P1	1.25524	0.0360242		B3GALT4	-5.70523	0.000859058
YPEL3	1.91413	0.0362041		LYSMD2	-5.44384	0.000859578
FAM50A	1.28913	0.0364458		GNAS-AS1	-5.9309	0.000860358
INTS6L	2.27297	0.0364611		LINC02709	-6.97065	0.000861246
SLC25A38	0.749175	0.0364839		CYLD-AS1	-5.3675	0.000861767
GPR160	1.4353	0.0365692		H2BC3	-4.53416	0.000861938
SH3TC2-DT	1.7727	0.0365802		EGR4	-5.6278	0.000863447
MED12L	1.81963	0.0365986		OPRL1	-4.47235	0.000864407
LINC00511	2.52402	0.0366892		CXCL3	-5.93892	0.00086464
RAB42	2.38697	0.0369597		PRR5L	-6.46734	0.000865282
STK32B	2.543	0.0370479		PARVB	-5.35599	0.000865712
DOCK3	1.9455	0.037114		IGHV1-46	-5.2407	0.000869563
SLC2A13	2.33806	0.0371718		NLRP2	-0.779194	0.000871926
FLVCR1	0.794883	0.0373604		ZNF862	-4.62364	0.000871966
SAFB2	0.695815	0.0374018		ADAMTS8	-6.00221	0.00087229
SCUBE2	2.55209	0.0374433		SLC39A5	-5.08954	0.000872515
NAXD	1.52755	0.0377823		ANO3	-4.99148	0.000872669
RETREG1	3.13517	0.0380634		GOLT1A	-5.33957	0.000875908
KIAA0513	2.37109	0.0382505		FZD4-DT	-5.99279	0.000878075
NBPF12	1.76436	0.0383037		SYN1	-6.23052	0.000878328
BBS9	1.0779	0.0383394		CCR7	-7.27884	0.000878902
GUCY2C	2.45215	0.0383826		ZNF497-AS1	-6.48195	0.00087913
PIP5KL1	2.53031	0.0384133		GIPC3	-5.91159	0.000879745
SPAG5	0.882491	0.0385423		ANO2	-5.97287	0.000879854
BAP1	1.52406	0.0386146		ARFGEF3	-7.49944	0.000880647
SPESP1	2.33723	0.0386973		KCTD21-AS1	-5.44722	0.000881331
NGFR	2.24629	0.0387359		BEST1	-5.69289	0.000882627
ILRUN	0.777407	0.0388595		LINC00638	-4.54018	0.00088336
PPP4R3A	0.892981	0.0389171		TEKT3	-5.74656	0.000887493
ST7-OT4	2.16517	0.0390219		FAM201A	-6.33398	0.000887932
RADX	2.51324	0.0390398		TMEM207	-6.46681	0.000892291
TNK2	1.85109	0.0390769		HRH1	-5.90918	0.000892704
ILDR2	2.61708	0.0391944		ERMAP	-5.4902	0.000892759
CEND1	2.43919	0.039289		DCDC1	-5.57206	0.000893495
ZNF619	2.70344	0.0393388		F2RL2	-6.33676	0.000893524
ADM	2.30685	0.0393707		OLFML2B	-6.84703	0.000894406
MRFAP1L1	0.817068	0.0393928		DDX11L2	-6.39523	0.000897254
ASXL2	0.830743	0.0393933		TCEAL7	-6.84526	0.000897322
RBM27	0.664627	0.0393969		MAP3K14-AS1	-6.16713	0.000897751
SIRT4	2.58787	0.0394263		ASS1	-2.11704	0.000900273
ZNF114	1.67641	0.0394535		SLC25A21	-5.27906	0.000903267
RGS2	1.29199	0.0394618		PLXDC1	-7.33631	0.000903558
PLEKHH3	1.88192	0.0395997		ZMAT1	-5.816	0.000904331
CA8	2.31286	0.0396491		RAMP2-AS1	-6.51628	0.000911062
TIGAR	0.707655	0.0396494		SLC45A1	-6.6933	0.000913512
TUBB2A	1.23606	0.0397342		IL12A	-6.369	0.000916457
GREB1	2.25241	0.0398396		TDO2	-5.84172	0.000919163
HYAL1	2.45214	0.0398521		MFSD4A	-5.73942	0.000920145
CES2	2.68289	0.0399434		POSTN	-6.33978	0.000920602
JUNB	1.74046	0.0399494		VSTM2B	-5.47187	0.000920709
NPIPB12	1.36381	0.0399739		HCST	-5.05661	0.000920794
PRDX2	0.855999	0.0400825		PARP10	-7.04887	0.000922153
FBXL19-AS1	2.45153	0.0401881		CMKLR2	-6.19675	0.000922658
MIR570	2.34029	0.0402285		CA10	-4.18806	0.000926577
RFPL4B	2.43722	0.0402981		ZNF426-DT	-6.11584	0.000931117
ZNF518B	2.27414	0.0403573		BTK	-6.50782	0.000931928
RSRC2	0.601014	0.0404085		ZAN	-3.79008	0.00093339
NAT14	2.35225	0.0404246		CD8B	-6.49354	0.000934479
NOTCH1	1.3921	0.0404265		CAMTA2-AS1	-5.10504	0.00093546
MAFG	1.48431	0.0405304		CMKLR1	-8.10622	0.000935611
KIAA0586	1.56753	0.0405343		JTB-DT	-5.69625	0.000936952
SLC47A1	2.07248	0.0406199		ZNF396	-6.07435	0.00093699
RGCC	2.12055	0.0407318		PRELP	-6.40856	0.000939873
ANKRD17	0.787558	0.041041		GCM2	-5.97984	0.000941752
RPS6KA5	2.08038	0.0410424		LINC01338	-5.60039	0.000943356
POLRMTP1	1.35006	0.0410627		GAL3ST1	-5.78563	0.000945166
SLC1A3	1.1554	0.0411635		FOXE1	-5.75259	0.000945463
YTHDF1	1.15877	0.0414902		KLHL31	-6.49879	0.000946105
EPHA2	1.92429	0.0417821		DENND6B	-5.76287	0.000946514
TMEM182	2.28321	0.0420019		TENT5D	-5.37815	0.000949137
ARHGAP40	2.14469	0.0420677		IAPP	-5.97534	0.000950072
ADAP2	2.25704	0.0420802		ANKRD63	-5.61272	0.000951153
ENTPD1	2.30025	0.0426478		BTNL8	-6.24492	0.000952545
LAMA1	1.2952	0.0427034		TSNAXIP1	-5.56097	0.000953565
PDIK1L	3.66453	0.0427635		RBBP8NL	-6.14853	0.000954916
ZNF75D	2.07949	0.0428227		TCF7L2	-3.39612	0.000956234
CRIM1	1.52081	0.0428263		COL16A1	-7.65459	0.000958323
SETX	0.640087	0.0429678		NOP56P3	-5.67812	0.000958625
RPS6KB1	0.955598	0.0431487		GJA3	-5.72958	0.000960833
NDRG1	2.36115	0.0431747		HCG27	-5.60416	0.000963336
BACE2	2.3018	0.0431809		ENTPD8	-6.60357	0.000963449
STK17A	1.7621	0.0431996		GNAO1-DT	-5.75409	0.000963496
CAMK2D	2.2478	0.0432156		FOLH1	-6.04362	0.000963644
ARHGAP8	2.20418	0.0432671		DPYS	-6.45867	0.000965898
ATAD3C	2.43204	0.0434115		SLC25A52	-5.36982	0.000966481
SYNGR2	0.773414	0.0434201		GCKR	-6.61139	0.000966727
GVINP2	2.36082	0.0436723		HAGLROS	-4.45687	0.000967086
TRPV3	2.45478	0.0437008		CFAP300	-4.74428	0.000968412
H3Y1	2.41013	0.0437578		PROM2	-6.11668	0.000970667
EIF4A1	0.72907	0.0439263		LRRC4C	-6.15875	0.000971736
HELZ	0.807628	0.0439796		NSA2P6	-4.74385	0.000972551
INA	1.67581	0.0440214		IKZF3	-6.65636	0.000974031
POLR2K	1.0632	0.0440549		CYP26A1	-6.29488	0.000975184
ECHDC2	1.18959	0.04406		RBM26-AS1	-5.48567	0.000975337
ELF3-AS1	2.51194	0.0440857		SERPINA1	-5.35953	0.000975357
NMB	1.90685	0.0441817		EXD1	-6.88823	0.000976351
USP6	2.17322	0.0442796		ACSL6	-6.14383	0.000977057
TRIM24	1.34788	0.0443555		JDP2-AS1	-5.9795	0.000979045
SMPDL3A	2.2477	0.0445604		MYBPC1	-4.15637	0.000981037
ATP8B1	2.01629	0.0445777		MCF2L2	-6.9888	0.000981422
MIR25	1.99631	0.044578		BCL9P1	-5.64473	0.000983416
FGFR3	1.51245	0.0446629		ENDOU	-5.63858	0.000983576
ATXN7L3	1.66043	0.0447887		CLEC4C	-5.74442	0.000983845
GIGYF1	0.848179	0.0448378		RNF165	-4.52757	0.00098391
CTR9	0.82381	0.0449878		EPCAM-DT	-5.29359	0.000985964
WDR47	1.96769	0.0450162		TMEM17	-5.62508	0.000986515
MUC16	2.57477	0.0451663		DOCK10	-5.76513	0.000987938
NPIPB3	1.60285	0.0452029		RAB27B	-6.57145	0.00098863
RNF103-CHMP3	2.28988	0.045224		KIAA2012	-4.63834	0.00099023
RUNX1	2.38127	0.0452619		CNTN4	-4.85169	0.000991142
BCAS1	2.42922	0.0453304		LRRC25	-5.62684	0.000991516
IGBP1	0.788969	0.0454148		GAPDHP37	-5.61998	0.000998702
NCOA3	0.702864	0.045451		COLEC11	-6.17655	0.000999223
ZFAS1	0.657484	0.0456339		ZNF649-AS1	-4.78454	0.00100054
ANKDD1B	2.35009	0.0458067		PCYOX1L	-5.77309	0.00100063
LHFPL5	2.398	0.0459861		ITPRID1	-5.59491	0.00100083
RETSAT	2.24663	0.0459995		RHBG	-6.40123	0.00100174
HEATR5A-DT	2.35629	0.0462032		SLC30A8	-5.63437	0.00100277
AZIN2	2.43986	0.0462492		OR2C3	-6.3223	0.00100433
APC2	2.31996	0.0463352		TTLL6	-6.80777	0.00100541
ZNHIT6	1.46666	0.0463751		MDFIC	-5.78665	0.00100579
RPL23AP53	2.14277	0.0464053		LINC03072	-6.76862	0.00100658
MACF1	0.766142	0.0464317		SLC28A3	-5.63786	0.0010088
AARS2	1.23065	0.0465332		TMEM97	-1.61418	0.00100967
ZNF709	2.78683	0.0467028		TM6SF1	-5.26189	0.00101033
UBASH3B	1.76177	0.046769		GOLGA6FP	-5.67806	0.00101252
SUFU	1.98596	0.0468999		VPS37D	-6.00082	0.00101422
MOBP	2.32085	0.0470834		GFAP	-5.7197	0.00101436
OVGP1	2.30685	0.0470856		PENK	-6.00861	0.0010152
PNCK	2.05768	0.0471588		UCHL1	-1.36461	0.00101718
RHOXF1P3	2.45436	0.047175		CBX5P1	-5.65696	0.00102037
E2F7	1.72167	0.0474264		INHA	-5.69932	0.00102069
POLH	1.68402	0.0474687		PDPN	-1.34304	0.00102165
AGAP4	1.99458	0.0475603		USH1C	-5.03228	0.00102352
STAG2	0.710599	0.0476039		TTC21A	-6.30697	0.0010236
FAM9C	1.5408	0.0477215		ALAS2	-5.72308	0.00102434
H2BC11	2.07172	0.0478648		HNRNPA1P15	-5.59897	0.00102524
PAXIP1-AS2	2.32492	0.0479669		LINC00235	-6.46121	0.00102956
RPUSD3	0.740689	0.0481098		DHFR2	-5.36037	0.00103021
DUX4L35	2.22844	0.0481936		SNPH	-6.82168	0.00103268
ANKRD18B	2.06937	0.0483309		ASXL3	-5.23726	0.00103494
RBM19	0.797162	0.0484369		LINC01019	-5.97877	0.0010354
RRAS	2.28683	0.0485177		ARHGEF40	-6.11321	0.00103544
CD99L2	2.42237	0.0488285		SLC17A6	-5.85023	0.00103596
ZNF451-AS1	2.43152	0.0489456		ZRANB2-AS1	-5.37022	0.00103626
FRMD4B	2.2407	0.0489618		GLYATL1B	-5.37155	0.0010373
ENTREP1	2.57183	0.0490766		TMEM117	-5.93101	0.00104085
KCTD4	2.31883	0.0491696		LAMP3	-6.41506	0.0010411
DNAAF9	1.99258	0.0494526		ACBD4	-6.53418	0.00104185
KLHL3	2.32067	0.0494674		NFIA-AS1	-5.65939	0.00104328
MYCL	1.80599	0.0494922		RAG1	-5.84736	0.00104329
PNKD	0.941337	0.0495596		PTOV1-AS1	-5.74542	0.00104333
MAP3K11	1.41259	0.0496413		PAX5	-5.72208	0.0010472
KLF6	1.48247	0.0496971		H6PD	-6.29918	0.00104747
NQO2	1.21562	0.049762		CDH23	-4.9482	0.00104765
ERCC6L	1.39146	0.0499067		FOXG1-AS1	-4.08459	0.0010491
				RPL7AP39	-5.36432	0.00105006
				CCDC78	-6.03905	0.00105054
				CDKL4	-6.79201	0.00105084
				RPL23AP77	-5.65228	0.00105484
				DMRT1	-6.00662	0.00105602
				COL9A2	-5.98444	0.00105631
				ERN2	-5.49778	0.00105692
				RBM38-AS1	-5.8466	0.00105768
				PLCG2	-7.138	0.00105782
				BPIFB4	-5.75771	0.00106253
				RORC	-6.5841	0.00106458
				KEL	-6.86764	0.00106694
				ZNF547	-6.44787	0.00106905
				STMN1P1	-5.64595	0.00106925
				NAALADL2	-5.86565	0.0010698
				ZNF648	-6.43517	0.00107196
				PRMT2	-2.49753	0.00107533
				BNIP3P39	-5.39284	0.00107633
				CELF6	-5.48428	0.00107707
				B3GLCT	-7.36989	0.00107784
				PON1	-5.08931	0.00108006
				PSKH2	-4.06345	0.00108147
				SEMA5B	-6.33307	0.00108382
				LRRC3B	-3.65719	0.00108542
				LRRC37A12P	-6.71846	0.00108688
				OFCC1	-5.52729	0.00108954
				SSTR1	-4.52609	0.00109026
				RNU2-10P	-5.01281	0.00109428
				FAM13C	-6.1758	0.00109468
				NRG1	-6.06816	0.00109793
				DIO2	-5.55863	0.00109907
				PCDHGA2	-5.63333	0.0011
				LINC03014	-5.48276	0.0011037
				NTF4	-5.70091	0.0011045
				TSHZ1	-5.76585	0.00110675
				CRISPLD1	-5.1545	0.00110777
				LIPG	-6.6279	0.00110986
				BCRP9	-5.0307	0.00111157
				ADRB3	-3.94205	0.00111392
				SV2B	-6.70572	0.00111505
				SLC35D3	-5.57699	0.0011165
				PCDH11X	-5.74276	0.00111822
				OTOGL	-4.93778	0.00111936
				C2CD4D-AS1	-6.20183	0.00112
				NXPH3	-6.34293	0.00112042
				CTD-2350J17.1	-5.40217	0.00112485
				DAW1	-6.57242	0.00112798
				LINC02404	-5.39541	0.00112812
				RSPO2	-5.31239	0.00113332
				RTN1	-5.70119	0.00113399
				EWSR1	-0.780664	0.00113512
				LMX1B	-5.6463	0.00113925
				ZNF496-DT	-5.11865	0.00113986
				PPIAP16	-6.0175	0.00114401
				SHISAL1	-3.94929	0.00114763
				LINC00654	-5.88117	0.00114777
				ASIC1	-5.80782	0.00114831
				NUDT18	-5.90152	0.00114925
				MLANA	-5.49054	0.00115895
				SMC2-DT	-5.80788	0.00116078
				TSSK3	-4.83108	0.0011628
				ATXN10	-1.82681	0.00116459
				SLC26A8	-5.82059	0.00116502
				DOP1B	-5.93066	0.00116574
				AFF3	-6.36271	0.0011693
				NRADDP	-5.0006	0.00117324
				GYS2	-6.03394	0.00117396
				FLT3	-5.17679	0.0011757
				MECOM	-5.63734	0.00118157
				MIR210HG	-5.6109	0.0011822
				PDE4B	-6.05139	0.00118373
				PSMA4	-0.737311	0.00118961
				FHL1	-3.94352	0.00120277
				SERPINB12	-4.86377	0.00120678
				MCM6	-1.82962	0.00120722
				TNMD	-5.2749	0.00120955
				UBE2L3	-1.07645	0.00121359
				MRGPRF-AS1	-5.36249	0.0012149
				MTUS2	-5.04724	0.00121606
				LINC02086	-6.10783	0.00121739
				RTL5	-5.62875	0.00121892
				LINC01275	-4.392	0.00122014
				NCR3LG1	-5.17189	0.00122343
				PRIM2BP	-5.41336	0.00122455
				CSMD3	-4.52229	0.00122501
				PCDHGA5	-5.59871	0.00124134
				FOXC1	-5.21719	0.00124198
				NUP93-DT	-6.135	0.00124234
				SLA2	-4.73373	0.00124476
				LOXHD1	-6.47912	0.00124564
				CACNA2D3-AS1	-4.81054	0.00124708
				MTHFD1	-1.85175	0.00125538
				DIP2C-AS1	-5.79599	0.00126087
				ELFN1	-4.03174	0.0012616
				GSTP1	-0.701936	0.00126252
				SGMS1-AS1	-5.19679	0.00126338
				TRMT61A-DT	-6.73456	0.00126424
				SLC44A1	-1.56314	0.00126729
				TAL2	-5.29972	0.00126852
				BCDIN3D-AS1	-4.86445	0.00127747
				FSIP2-AS1	-5.39981	0.00128048
				KCNH6	-5.20314	0.0012859
				LINC01992	-5.70128	0.00129428
				TMEM51-AS1	-6.96648	0.00129643
				FRZB	-6.7278	0.00129983
				B3GNT3	-5.37185	0.00130499
				HTR6	-4.8698	0.00130694
				MST1R	-5.53974	0.00130925
				NOD2	-6.23499	0.00131
				LINC02728	-5.16139	0.00131236
				RPL17P17	-4.70867	0.00131599
				SLC2A5	-4.08327	0.00131931
				PAQR8	-6.66082	0.00132278
				LINC01820	-4.79772	0.00132526
				SLIT1	-4.05052	0.00132595
				LINC02732	-6.60951	0.00132663
				ZNF788P	-3.74745	0.00133441
				SLC8A1	-4.82662	0.0013408
				SLC4A5	-5.10056	0.00134336
				DAPK2	-5.04504	0.00134713
				GPR89P	-4.70318	0.00135055
				ABCA6	-4.72251	0.00135497
				WNT8B	-3.7927	0.00135576
				SPIC	-4.5623	0.00136245
				SKOR1	-4.93801	0.00136435
				C1GALT1C1L	-3.88847	0.00136717
				TSPOAP1	-6.85809	0.00137253
				LINC01600	-5.8075	0.00137413
				BAALC-AS1	-4.79135	0.00137834
				KIF26B	-5.18106	0.00138021
				SMKR1	-4.43933	0.00138254
				FCMR	-5.22944	0.00138521
				SYT12	-5.18787	0.0013853
				LINC01152	-5.37292	0.00138557
				AQP7	-4.30803	0.00139243
				RHD	-3.79446	0.00139391
				PEG13	-7.67425	0.00139625
				CSGALNACT2-DT	-5.59735	0.00139957
				MT-ND2	-0.644784	0.00141021
				ADAD2	-5.96962	0.00141096
				CADM3	-4.01394	0.00141204
				C1orf167	-4.9031	0.00141379
				TNFRSF18	-4.9325	0.00141601
				MED12	-6.60344	0.00141619
				LGALS17A	-5.04558	0.00141728
				SERTM2	-5.46951	0.00142458
				NDST3	-4.46022	0.00142799
				ALG12	-2.94263	0.00143463
				LINC00879	-4.3646	0.00143543
				MSH4	-3.96073	0.00144193
				ECH1	-1.3016	0.00145691
				YIF1B	-0.99101	0.0014592
				LINC02014	-3.81936	0.00145923
				LINC00881	-4.39909	0.00146134
				GAPDHP32	-4.62888	0.00146557
				PLIN2	-1.1715	0.00146848
				ZNF653	-4.67254	0.00146896
				LINC01226	-4.24843	0.00147258
				KRT8P36	-6.18716	0.00147658
				CCDC68	-5.31426	0.00147936
				LENG9	-7.01105	0.00147951
				RBX1	-1.51215	0.00148101
				JMJD7-PLA2G4B	-5.09946	0.00148151
				OSTC	-0.936674	0.00149196
				ANKRD44	-4.31696	0.00149294
				FAM81A	-3.64161	0.00149462
				GDNF	-5.24086	0.00149585
				RBPJL	-5.29633	0.00149603
				VWA2	-5.98632	0.00150185
				DCN	-5.35545	0.0015085
				XK	-4.84445	0.00150989
				APCDD1L	-5.2299	0.00151735
				PDE4DIPP6	-3.69033	0.00152064
				TEPP	-4.271	0.00152917
				PDIA3	-0.735185	0.00153431
				LRP1B	-6.65379	0.00153754
				CCDC192	-3.8339	0.00153941
				PWWP2AP1	-4.35432	0.00154344
				FAM9A	-4.85544	0.00154655
				LINC00865	-4.57978	0.0015488
				NMRAL1	-2.09208	0.00154919
				NFASC	-5.57327	0.0015494
				AIDAP2	-4.26855	0.00155757
				MGST3	-1.27325	0.00155864
				MAPRE1	-0.993653	0.00156316
				GLB1L2	-5.53196	0.00157069
				GANAB	-1.3416	0.00157312
				LINC02275	-4.44285	0.00157553
				CNBD2	-4.45809	0.00157685
				LINC01011	-4.78071	0.00158811
				KCNJ10	-5.3301	0.00158855
				GIRGL	-4.67164	0.00159554
				C1orf146	-5.92496	0.00160453
				PTPRQ	-3.69604	0.00160873
				NBEAP1	-3.7605	0.00161528
				CD63	-0.725268	0.00161838
				FAM186A	-4.65702	0.001619
				TRPM3	-4.98283	0.00162013
				PPEF1	-3.15686	0.00162449
				LRRIQ4	-5.05131	0.00163322
				RPL7AP24	-4.37349	0.00163537
				ASH1L-IT1	-3.92452	0.0016407
				RASGRP4	-6.55065	0.00164543
				SYTL5	-4.04768	0.00164768
				NCLN	-0.986787	0.0016527
				ANKS1B	-6.77387	0.00165576
				KCNQ3	-5.92761	0.00166
				CEBPB-AS1	-3.57151	0.00166117
				TXN2	-1.87845	0.00167907
				CLK3P2	-3.86932	0.00167972
				RPN2	-0.725531	0.00168207
				ACTA1	-4.51152	0.00168269
				MIR1302-3	-4.37013	0.00168686
				KRT8	-0.868618	0.0016895
				LINC01873	-6.15523	0.00169279
				TIMMDC1	-1.07777	0.00169626
				PTPRN2	-4.04748	0.00169736
				LRRC46	-4.04682	0.00169959
				SH3TC1	-6.89187	0.0017072
				ADAM3A	-3.72661	0.00171255
				BUD31P2	-4.48508	0.00171269
				DRAP1	-1.07843	0.00172785
				PIAS3	-1.72762	0.00173189
				NMNAT3	-6.75405	0.00173243
				LINC00299	-3.42611	0.0017363
				PROB1	-3.71291	0.00174062
				PAX3	-5.12174	0.00175334
				CHAD	-4.58176	0.00175494
				IKZF2	-4.16841	0.00176015
				DNAH10	-3.23591	0.00176362
				ZMYND15	-3.91147	0.00176468
				KRT18P17	-1.93483	0.00176641
				NRP1	-5.95179	0.00177066
				RNU6-1246P	-4.04559	0.00178237
				YTHDF2	-0.648788	0.001783
				SLC13A4	-6.13705	0.0017909
				EFHC2	-6.45532	0.0017958
				AKR1C3	-4.14282	0.00179672
				FAM83F	-6.34455	0.00181101
				LINC02470	-4.84543	0.00182265
				TEK	-3.75632	0.00183719
				FBLN1	-1.40303	0.00184245
				CAAP1	-1.64814	0.00184606
				FKBP6	-4.72649	0.00185413
				LINC02240	-3.05574	0.00189353
				FDFT1	-1.10365	0.00189583
				ROR1	-4.01979	0.00189955
				CDK13-DT	-3.11782	0.00189977
				LINC03062	-4.00936	0.0019101
				CYP4A11	-6.3036	0.00191249
				IL12A-AS1	-3.57457	0.00192302
				FMNL3	-5.29575	0.00192364
				RPS12P26	-3.48941	0.00192582
				PSD2	-4.28341	0.00192736
				MS4A1	-5.97909	0.00193715
				TRPM8	-4.86073	0.00193761
				CDYL2	-7.32168	0.00193914
				GUSBP5	-4.56064	0.00194649
				KBTBD11	-5.95226	0.00194857
				ABHD1	-4.59182	0.00195666
				SSX6P	-4.35468	0.00195677
				FREM2	-6.88515	0.00195973
				LUZP2	-4.04043	0.00197336
				SNX10-AS1	-3.45596	0.00198034
				PCDHB1	-4.9167	0.00198047
				LIN7A	-4.64338	0.00199082
				EGR3	-5.87984	0.00199091
				NECTIN3	-4.92121	0.00199141
				LINC01017	-4.04141	0.00199991
				RABAC1	-0.997631	0.00200036
				ADSS2	-1.44367	0.00200093
				BBOF1	-3.91281	0.00200507
				ANKRD31	-5.05878	0.00201475
				ADHFE1	-3.60934	0.00201651
				MIR133A1HG	-6.60055	0.00202368
				PPIAP41	-4.85624	0.00203314
				TIFA	-7.26218	0.00205117
				LRRC37A17P	-5.61045	0.00205136
				ZCCHC24	-6.71143	0.00205497
				SLC8A1-AS1	-3.61633	0.00205673
				CYP7B1	-4.11415	0.00206601
				ZBTB46	-6.39293	0.00206703
				ERVFRD-1	-6.77671	0.00207109
				BACH1-AS1	-4.35521	0.00209172
				ADAM8	-6.68151	0.00210889
				DUSP5P2	-3.29934	0.00211096
				CISD2	-1.49701	0.00214235
				CSE1L	-0.855164	0.00215883
				MT-ND1	-0.610913	0.00216984
				LINC02576	-3.2046	0.00217084
				AKR1B10	-3.98637	0.002173
				BABAM1	-0.804801	0.00218686
				PKP4P1	-4.79356	0.00220303
				CD22	-4.92437	0.00221367
				PDE9A	-6.39582	0.00221442
				ALDH1A3-AS1	-3.94625	0.00222564
				EPHX2	-6.49036	0.00222953
				IGFBP4	-5.72438	0.00223369
				RPGRIP1	-6.42232	0.00223851
				ZSCAN1	-5.04011	0.00227939
				DICER1-AS1	-3.4186	0.00229398
				GPR55	-4.37914	0.00230935
				RPLP2	-0.920318	0.00233397
				BMPR1B	-3.04765	0.00233524
				CHEK2	-1.36882	0.00234085
				MAP7-AS1	-4.36865	0.00235109
				CXADR	-0.95139	0.00235198
				C1QTNF2	-3.63647	0.00235324
				COMMD8	-4.16506	0.00235882
				MTND5P31	-3.03266	0.0023766
				NOL12	-2.1425	0.00239793
				PZP	-3.78074	0.00239978
				SLC22A4	-2.99529	0.00240107
				PRKAR1A	-1.13948	0.00241118
				OAS3	-4.13759	0.00243239
				ARHGAP25	-6.291	0.00243382
				MT-CO3	-0.636019	0.00244701
				ITM2A	-4.60756	0.00245325
				PODXL	-1.93749	0.00245348
				DTNA	-5.88236	0.00245729
				LINC01948	-3.08615	0.00245771
				ST13P15	-4.22216	0.00246426
				UBE2V1P12	-3.97755	0.00247596
				RNF126P1	-4.68357	0.00249145
				HAS2	-1.69138	0.00249315
				THTPA	-5.00659	0.00249407
				TREHP1	-5.11502	0.00250073
				TMEM220	-5.66931	0.00250086
				LINC01606	-3.73751	0.00250854
				MAP3K7CL	-6.16277	0.00251998
				PLA2G2F	-3.01472	0.00254407
				DPYSL2	-1.75136	0.00257666
				AHI1-DT	-3.7741	0.00260575
				ANP32A	-1.04456	0.00260811
				NTF6G	-2.82821	0.00263085
				FUT2	-6.92942	0.00264388
				NUDT1	-1.11268	0.00265262
				LINC02384	-3.17315	0.00267612
				TAS2R60	-3.46198	0.0026782
				RNF138	-1.11198	0.0026852
				TM9SF2	-0.952308	0.00269526
				CHRM5	-3.89008	0.00270653
				PHGDH	-1.64345	0.00271505
				MYH9	-1.32992	0.00271649
				EPHA5-AS1	-2.72894	0.00272082
				RRH	-5.79255	0.00272309
				UPK3B	-6.34177	0.00272754
				UBE2E3	-1.72837	0.00273023
				SPATA20	-4.38932	0.00273336
				LRRTM4	-5.17376	0.00273853
				C16orf96	-3.52154	0.00277563
				SDR42E2	-3.17213	0.00277721
				MCOLN2	-6.15565	0.00279035
				DSG4	-2.11632	0.00279644
				ACTN3	-6.11133	0.00280688
				PLCE1-AS2	-3.29759	0.00283682
				ACTR2	-1.19995	0.0028386
				FBXW4P1	-2.46929	0.00286567
				TTLL12	-1.88538	0.00287436
				TMEM54	-4.83279	0.0028818
				BCORP1	-4.15748	0.00288428
				NMUR1	-6.81977	0.00291455
				ZNF521	-3.35699	0.00294187
				AASS	-1.51216	0.00294352
				PITPNB	-1.13783	0.00296386
				OTOA	-3.59959	0.0029787
				RIPOR2	-6.16853	0.00299747
				RAI14	-2.60324	0.00300397
				AFAP1-AS1	-5.90583	0.00300916
				CHRNA4	-3.47124	0.00303922
				SPON2	-6.33173	0.00306111
				KIF17	-6.54879	0.00307541
				FOXO1	-5.89693	0.00307562
				SIRT5	-4.33716	0.00307623
				MYPN	-2.93254	0.00307859
				CPB2	-3.38546	0.00308288
				RPL23AP55	-3.84935	0.00310889
				ANKRD9	-5.67168	0.00313284
				FAM86B3P	-6.24191	0.00315053
				DRAIC	-2.7274	0.00316341
				OAS1	-5.5646	0.0031903
				FBXO7	-0.920883	0.0032126
				ARCN1	-1.19775	0.00322684
				MTCO1P15	-4.00901	0.00328477
				OTOP3	-3.68685	0.00328625
				FKBP7	-6.05306	0.00328885
				TOX3	-6.46336	0.00329011
				PSMD13	-0.881172	0.00329493
				TIMP3	-5.8127	0.00330004
				YEATS2-AS1	-2.34861	0.00330205
				ARLNC1	-6.29797	0.00332114
				TMEM200A	-6.16453	0.00337205
				MCRS1	-1.20203	0.00339581
				MAD2L1	-0.942279	0.00341281
				PPP4R1	-2.52461	0.00345349
				SLC38A4-AS1	-5.36194	0.00346047
				SYT9-AS1	-3.50675	0.00346803
				TMEM121B	-6.01247	0.00347136
				FEN1	-0.862248	0.00347143
				CNTNAP1	-5.12391	0.00349565
				BMAL2	-6.10658	0.00350625
				CFAP47	-3.40702	0.00350947
				PPIAP53	-3.06392	0.00351711
				RPE65	-2.46223	0.00352983
				TRIM51CP	-6.29662	0.003538
				CFAP54	-1.86804	0.00355943
				LINC01625	-2.85342	0.00356191
				SLC22A17	-6.10249	0.00356323
				PRSS53	-3.46374	0.00358026
				MYOCD-AS1	-2.11152	0.00358824
				C14orf93	-6.11235	0.00359294
				OTX1	-5.52186	0.00361573
				SNRPB	-0.674637	0.00361927
				EIF5AL1	-1.40164	0.00362981
				ZMYND10	-3.11389	0.00365757
				NUDCD1	-1.10639	0.00367587
				RUNX3	-2.68345	0.00372348
				TCIM	-2.74071	0.00372379
				BCKDHB	-5.67547	0.00373359
				ADGRL4	-3.61516	0.00374255
				PROX1-AS1	-3.06542	0.00376714
				ERP29	-0.91799	0.00377367
				TMEM9	-1.43505	0.00388382
				CPS1	-3.11195	0.00388787
				RFC2	-1.08609	0.00389715
				CLYBL-AS2	-1.96195	0.00389813
				ATP10D	-5.79794	0.0039039
				MTHFD1P1	-3.69078	0.00390526
				C20orf204	-2.1285	0.00391255
				NDUFA9P1	-4.14967	0.00393965
				PM20D1	-5.90125	0.00394537
				MLH1	-2.82992	0.0039512
				DUSP19	-5.68756	0.00395128
				SLC2A1	-1.18695	0.00397686
				VWA5B1	-2.55014	0.00398716
				WNT9B	-3.57977	0.0039945
				SLC24A4	-4.13867	0.00402571
				DHX58	-6.08766	0.00408622
				HNRNPRP1	-4.79514	0.00414713
				HMGA2	-4.50238	0.00415094
				MAGED2	-1.68005	0.00415385
				RMND5B	-2.07632	0.00416335
				GAL	-1.39799	0.00416431
				THEMIS2	-4.52038	0.00422684
				HTR3E	-3.17956	0.00424951
				ZNF407-AS1	-5.32592	0.00427069
				TOX-DT	-6.26152	0.00428426
				MAGI2	-5.76991	0.00428573
				RMI2	-4.11256	0.0043075
				LMX1A	-2.6268	0.00432482
				NTRK2	-4.83312	0.00434057
				RAB34	-1.50718	0.00434572
				PALD1	-5.27463	0.00435774
				VSIG10L2	-2.11371	0.00436391
				VDAC1	-0.678012	0.00436785
				DSG2	-1.90408	0.00437231
				IPO5	-0.81633	0.00446121
				CYBA	-1.78344	0.0044978
				RPS19BP1	-0.782552	0.00450596
				LINC00877	-5.53143	0.00452282
				ERVK13-1	-5.15387	0.0045237
				DNAJC19	-1.30617	0.00457987
				SEMA7A	-5.64951	0.00459405
				ACTR3	-1.0123	0.00461084
				LINC01356	-1.79781	0.00463627
				RDH5	-4.77127	0.00467007
				NIPA2	-0.848345	0.00467891
				GRIK4	-5.82518	0.00473938
				TOMM20	-0.681662	0.00477139
				ALX4	-2.9524	0.00477621
				ARSG	-5.46611	0.00481358
				CYB5R2	-3.51868	0.00482464
				ATP6V1G2	-5.83115	0.00487358
				TMEM106B	-2.77084	0.0049007
				SPRY4	-1.70299	0.00490702
				POLDIP3	-1.28695	0.00490715
				GSTM3	-5.14092	0.00491405
				RNF167	-0.654419	0.00495769
				EIF3D	-0.712338	0.0049621
				FAM186B	-5.10999	0.004976
				KHDC3L	-1.19471	0.00498181
				NFU1	-1.98353	0.00498757
				CPXM1	-4.32605	0.00499431
				PRRG3	-5.63446	0.00504206
				SMARCE1	-1.25348	0.00509608
				DPY19L2P4	-2.86817	0.00511691
				C2CD4D	-1.86353	0.00512594
				PEX5L	-2.45677	0.00514118
				GRHL2	-5.40993	0.00517926
				SVEP1	-6.06864	0.00519631
				INSIG1-DT	-4.89358	0.00519875
				ESD	-2.14413	0.00521977
				SPATA21	-1.91897	0.00525661
				TUBA1B	-0.619495	0.00529063
				SNRPN	-1.22681	0.00530721
				DPYSL3	-3.11584	0.0053225
				CRELD2	-1.82007	0.00533685
				C5orf47	-5.08044	0.00534282
				SH3BP1	-3.59607	0.00534351
				RAPGEF4	-4.64393	0.00535096
				N4BP2L2-IT2	-6.23631	0.00540618
				SYNDIG1L	-2.79155	0.0054153
				MSH6	-0.716561	0.00542915
				MT1F	-2.12004	0.00547685
				SERF2	-0.752329	0.00551116
				UCKL1-AS1	-5.29966	0.00553711
				STK32C	-5.64798	0.00555367
				ANAPC5	-0.912258	0.00555407
				TM2D2	-1.28865	0.00555847
				PAK1	-1.43506	0.00556327
				TPM4P2	-2.6029	0.00559367
				PTPN21	-5.27682	0.00560609
				MESD	-1.01428	0.00560852
				PLB1	-5.83945	0.00563807
				OR2C1	-2.67671	0.00564212
				TP63	-1.90974	0.0056524
				PRLHR	-6.28939	0.00567672
				KDM4A-AS1	-5.58034	0.00571318
				PACS1	-4.13145	0.00571505
				CABP7	-3.87973	0.00574656
				PRKCSH	-0.833095	0.00576076
				ZSCAN31	-5.89713	0.00581319
				CADPS2	-5.40539	0.00583176
				RIMS2	-4.78226	0.00584019
				SLC66A1L	-4.95667	0.0058442
				OSBPL7	-1.9836	0.00586502
				MTND1P9	-1.37404	0.00587705
				KBTBD3	-4.9283	0.00588707
				TMEM35A	-5.90349	0.00589814
				RPA1	-1.53281	0.00590579
				FBXO41	-5.54275	0.00591491
				MCM2	-1.03294	0.00598969
				FUT11	-5.84647	0.00603287
				LINC02894	-6.34737	0.00605444
				ATP6V0E1	-0.712852	0.00606484
				RPSAP9	-4.69849	0.00610414
				AAAS	-1.77829	0.00611336
				UBE2N	-0.646415	0.00611888
				NDUFB7	-0.660133	0.00617682
				RHOQ-AS1	-1.49546	0.00617821
				POC1B	-4.12809	0.00620134
				CAPS	-5.54813	0.00621429
				LINC01241	-1.67327	0.00622131
				MVD	-2.23311	0.00625203
				CRYBB1	-3.91631	0.00627154
				NIPSNAP1	-2.28767	0.00628701
				SLC16A1	-0.989786	0.00632051
				LONRF3	-1.31093	0.00634241
				ODF3	-1.62522	0.00634914
				FLT3LG	-5.15212	0.00635421
				DCUN1D5	-0.788119	0.006399
				P2RY1	-4.89097	0.00643215
				HSD17B11	-2.45072	0.00647559
				LOX	-4.97249	0.00648016
				TBC1D7	-1.76493	0.00653668
				ACLY	-0.858038	0.00654894
				RIMS3	-6.05344	0.0065596
				RNF144B	-5.80621	0.00658372
				NHLRC1	-3.71779	0.00659727
				RN7SL473P	-1.77959	0.0066022
				MRPL33	-1.20327	0.00660619
				YBX2P2	-4.0013	0.00661061
				KRT18P28	-2.36619	0.00665891
				PSMA5	-0.663	0.00674529
				SKIC8	-1.37276	0.00675152
				LINC03007	-2.78484	0.00679922
				LINC00301	-1.3556	0.00682188
				NDUFC1	-1.72456	0.00685601
				USO1	-1.41056	0.00686554
				HTRA3	-3.64691	0.0068713
				ITGB1	-1.07473	0.00687646
				MRPS14	-1.03942	0.00694738
				TDP1	-1.81149	0.00697134
				BID	-3.01823	0.00697565
				SEPTIN5	-4.19119	0.00698327
				NAGK	-1.26831	0.00698834
				TIPIN	-1.75355	0.0069907
				SLC49A3	-5.71549	0.00699559
				C5	-1.48682	0.00699873
				KDELR3	-4.7776	0.00706341
				MEST	-1.10535	0.00708235
				BBLN	-1.60033	0.00709734
				WIPI1	-4.74256	0.00713483
				KCNAB3	-5.03009	0.00714438
				LRRTM3	-5.40754	0.00714789
				CRYBB2P1	-4.0246	0.00718375
				SEPTIN2	-0.645436	0.00721614
				TRAPPC4	-1.1494	0.00724449
				ZNF347	-4.05505	0.00728885
				P2RY11	-5.04633	0.00729584
				LRRK2	-1.64569	0.00730166
				DHCR24	-1.30539	0.00731108
				NR4A3	-4.80492	0.00734126
				ZIM3	-1.3439	0.00735695
				ODAD4	-5.51079	0.00739792
				RPS21	-1.02818	0.00746457
				DMRTA1	-4.80237	0.00749972
				LINC01007	-2.41256	0.00753489
				SSR3	-0.697186	0.00760011
				DMBX1	-5.75374	0.00760703
				CECR3	-2.00833	0.00760858
				LRRC3	-5.91165	0.00765283
				SYN3	-2.84396	0.00765373
				TACR2	-2.38929	0.0076742
				NEURL2	-4.56096	0.00770747
				KRT18P48	-1.70775	0.00771122
				ADAMTS2	-5.34491	0.00771141
				GSDME	-4.77162	0.00771308
				TMTC3	-1.41885	0.00775343
				PCDHB5	-4.71363	0.00783744
				MRPL11	-0.821352	0.00787792
				DTD1	-1.65247	0.0079533
				ST13P6	-1.58639	0.00800537
				TLE2	-4.76481	0.0080064
				MMADHC	-0.727658	0.0080821
				RAD21L1	-1.2373	0.00812652
				GPC4	-1.80111	0.00812782
				SYT14	-3.21968	0.00815085
				CHST10	-5.73324	0.0081586
				STARD3NL	-2.67276	0.0081824
				ASGR1	-4.90992	0.0082226
				FOXA3	-4.80139	0.00822611
				ART3	-4.93048	0.00832701
				PLBD1-AS1	-4.53292	0.00833666
				TMEM187	-6.08324	0.00843511
				MAPK8IP1	-4.98841	0.00848663
				VPS29	-0.830418	0.00852367
				G6PC3	-1.31709	0.00860755
				ABCC12	-4.61161	0.00865947
				ABRACL	-1.22072	0.00869361
				CCT4	-0.651799	0.00869653
				CAPZB	-0.724992	0.00873812
				MASTL	-1.24949	0.00874743
				DTX3	-3.53315	0.00879207
				H2AC17	-4.63271	0.00879962
				HEXIM2-AS1	-4.55457	0.00882292
				ANKRD24	-3.47577	0.00887194
				RN7SL672P	-3.43759	0.0089023
				FKBP4	-0.681893	0.0089257
				CROCCP3	-5.32471	0.00895522
				ZNF19	-5.58243	0.00895906
				REEP5	-0.822624	0.00897813
				THBS2	-4.98741	0.00901373
				SPARCL1	-5.25419	0.00902288
				ZNF443	-4.65354	0.0090354
				ATP5F1B	-0.610785	0.00904539
				GPR156	-4.31389	0.00906063
				SLC39A1	-0.879854	0.00906956
				RPS18P9	-4.37478	0.00911233
				TEF	-5.71733	0.00923915
				NTS	-5.38389	0.00928161
				SHISA5	-0.708864	0.0093876
				SSNA1	-0.641652	0.00946534
				STK39	-5.03393	0.0094686
				SMG1P4	-4.02297	0.00947227
				RASSF6	-4.85986	0.0094942
				NPC2	-1.04734	0.00950925
				TRUB1	-2.33285	0.00951455
				PRKCQ	-3.05205	0.00953634
				LINC02916	-4.97517	0.00956593
				FAM229B	-3.19956	0.00960394
				PANK2-AS1	-4.78015	0.0096072
				SQLE	-1.20517	0.00962566
				ZNF425	-5.41401	0.00966512
				WAC-AS1	-4.66206	0.00969711
				IVD	-1.70735	0.00973454
				GNPDA1	-1.42478	0.00974443
				MED15P9	-0.772814	0.00975132
				DYNLL1	-1.07877	0.00977221
				AGAP6	-4.43365	0.0098228
				AGA-DT	-4.17953	0.00985002
				NKAPL	-4.73399	0.00986119
				ACSS2	-4.36198	0.00988733
				MIR99AHG	-5.01247	0.00988934
				LINC01355	-5.57236	0.00990157
				MAPKAP1	-1.72174	0.00993582
				RPL23AP63	-5.11858	0.00994946
				DLD	-0.937506	0.00997348
				PADI2	-5.30531	0.0100669
				MCM7	-0.625605	0.010106
				LGSN	-5.55403	0.0101713
				NDUFS7	-0.7399	0.0101944
				SNRPD1	-0.900117	0.0101976
				RGS3	-5.33239	0.0102455
				MLX	-0.8534	0.0103715
				SF3A3	-0.639222	0.0104111
				TMPRSS11BNL	-0.978349	0.0104276
				LINC02797	-4.17259	0.0104292
				LINC01876	-4.04206	0.0104783
				KRCC1	-4.99124	0.0105043
				SLC38A6	-4.9296	0.0105311
				PSMD6-AS2	-4.57314	0.010555
				UBE2CP5	-4.90138	0.0106078
				CTSH	-4.3612	0.0106104
				HSP90AB3P	-1.05739	0.0106281
				TCP11L2	-5.55101	0.0106473
				CARD14	-5.03121	0.0106877
				FSCN1	-0.68509	0.0107149
				JRKL	-5.14785	0.0107201
				SF3B4	-0.622312	0.0107557
				KRT18P15	-1.29698	0.0107617
				GZMM	-4.61164	0.010831
				TUBB6	-0.816181	0.0108471
				DYDC2	-4.46569	0.0108484
				PRDX3	-0.626175	0.0108502
				ELOVL5	-1.10457	0.0108508
				JAM3	-3.06916	0.0111018
				CD226	-0.901964	0.0111089
				SRD5A3	-3.26532	0.0111153
				PAIP2B	-3.21081	0.0111809
				RASGRP3	-2.134	0.0111938
				ABCA15P	-4.70608	0.0112151
				TMEM62	-4.41033	0.0112439
				CD63-AS1	-5.0589	0.0112626
				HSD17B7P2	-4.84211	0.0112688
				HPAT5	-2.48172	0.0112828
				GTF2A1-AS1	-4.34098	0.0112925
				CHRNA3	-5.11597	0.0113985
				PPP1CB	-0.627845	0.0114323
				DNALI1	-4.29298	0.0114385
				MRPS16	-0.656196	0.0114617
				DYNC1I1	-4.64479	0.0115157
				LYPD6B	-5.24883	0.0115253
				USP19	-2.06383	0.011554
				ASPN	-4.70548	0.0115947
				RCC1	-0.782224	0.0116023
				PRTG	-3.4467	0.0116081
				PDCD6P1	-3.42493	0.0116156
				SRGAP3	-5.08231	0.0116756
				MAPK1	-1.73798	0.0117062
				MSMO1	-1.40946	0.0117836
				BAIAP2L2	-4.29425	0.0117931
				DPF2	-0.753239	0.0117934
				SPIRE2	-5.0265	0.0118672
				CENPM	-2.40608	0.0118807
				CBY1	-2.56463	0.0118832
				SCYL2P1	-3.92599	0.0119275
				G6PD	-2.2658	0.0119785
				CXCR6	-4.66908	0.0119822
				DDB1	-0.774723	0.0121085
				ASAH1	-1.57089	0.0121087
				LINC02456	-4.75085	0.0121367
				FBXW8	-4.97373	0.0121422
				CSPG5	-2.57458	0.0121486
				VTA1	-0.701512	0.0121572
				SEC11A	-0.754395	0.0122381
				AARS1	-1.14875	0.0122478
				ZNF70	-4.03512	0.0122514
				DDX17	-0.755865	0.0123462
				ARMCX2	-2.92552	0.0123793
				SLC29A1	-1.07838	0.0124026
				SNAI3-AS1	-5.21659	0.0124386
				SDF2L1	-1.44295	0.0124432
				SULT1C2	-4.68428	0.0124608
				CCND1	-1.20849	0.0124907
				TAS2R30	-4.01111	0.0125199
				JMJD1C	-1.63306	0.0125264
				DDX6	-0.850482	0.0125604
				CEP170	-1.08282	0.0126069
				CCDC73	-4.17306	0.0126078
				DPH6	-1.92676	0.012616
				MGST1	-1.94182	0.012619
				MROH8	-4.38591	0.0126268
				SLC22A23	-3.89655	0.0127337
				NDUFS8	-1.3164	0.0127975
				PCDHAC2	-4.19411	0.0128567
				ATP4A	-2.04075	0.0129244
				MAJIN	-4.328	0.0130192
				PRR14L	-1.65748	0.0130874
				FAM83A-AS1	-2.13698	0.0130951
				ATP5F1D	-0.680574	0.0131641
				DIO3	-4.81838	0.0131658
				NCALD	-4.73305	0.0131751
				THRA	-4.29046	0.0131975
				MCFD2	-1.29277	0.0132064
				ST7L	-3.06618	0.0132224
				PLXNC1	-4.55107	0.0132402
				PRR9	-4.55031	0.0132497
				MSH2	-0.594337	0.0132562
				ALPK2	-4.11814	0.0132809
				SH3GL2	-5.39648	0.0133477
				PPP4C	-0.742641	0.013358
				TXNDC9	-0.731866	0.0133599
				PIH1D2	-3.40557	0.0133607
				COL4A6	-4.94426	0.0134631
				B4GALNT4	-4.58082	0.0135603
				HMGA1P3	-1.36037	0.0136599
				HPD	-4.40957	0.013768
				XKR4	-1.36308	0.0137742
				ZFP90	-4.62584	0.0137787
				CYB5B	-0.687579	0.0137818
				CPA5	-1.02947	0.013787
				LMAN2	-0.726441	0.0137986
				HIKESHI	-0.908657	0.0139082
				BANF1	-0.707705	0.0140003
				VSIR	-4.58521	0.0140113
				PHF24	-4.44842	0.0140529
				EPRS1	-1.06203	0.0140703
				CAVIN4	-4.90923	0.0141269
				IQGAP1	-0.792954	0.0141274
				PDLIM5	-1.20951	0.0141748
				STT3A	-0.950778	0.0141916
				DBN1	-1.11432	0.014205
				LRP8	-3.64986	0.0143068
				TSACC	-3.68643	0.0143347
				LINC00342	-4.72514	0.0143709
				IGBP1C	-4.64082	0.0144227
				RPS3AP27	-4.25628	0.0144372
				NUP50	-0.636325	0.0144479
				CYB5A	-1.65042	0.0144502
				HAS3	-4.67124	0.0144933
				TMEM268	-4.83431	0.0145328
				DPPA4	-0.727531	0.0145421
				NAT8L	-4.52777	0.0145968
				SLFN5	-4.84352	0.0147317
				ZC3HAV1L	-3.72037	0.0148574
				RBIS	-2.75604	0.0148586
				MIRLET7IHG	-5.37603	0.0149121
				ARRDC3	-3.66572	0.0149366
				ARL2	-0.66724	0.01497
				LIMS2	-4.87615	0.0149792
				SDHD	-0.686277	0.0149828
				CRYBA4	-4.24585	0.0149842
				SNX33	-4.69693	0.0150321
				HDHD5	-1.17511	0.0150657
				LINC02827	-2.11609	0.0150787
				TUBB8P2	-0.696766	0.0150946
				MSH5	-3.95717	0.0151123
				PBX1	-1.40222	0.01513
				TNNT1	-1.22239	0.0151304
				NPNT	-3.40708	0.0151426
				ARHGEF35-AS1	-2.77356	0.0151586
				SMDT1	-2.8807	0.0152325
				CCDC33	-4.41959	0.0152814
				CCND2	-2.68819	0.0152976
				MRPS9	-0.857706	0.0153039
				PAX6	-5.0865	0.015316
				BTN2A2	-3.96421	0.0153271
				GVINP1	-4.6032	0.0153367
				PARL	-0.924659	0.0153606
				BZW2	-0.777111	0.0153646
				CAMSAP1-DT	-4.22695	0.0154575
				GADD45GIP1	-0.775206	0.0155639
				LINC01358	-5.01388	0.0155968
				SLC15A1	-4.28598	0.0156404
				PNPLA6	-1.59839	0.0156946
				DESI1	-1.85717	0.0157388
				STXBP6	-4.69814	0.0158732
				P3H3	-4.19799	0.0158752
				HLA-DPB2	-2.64928	0.0158839
				TBC1D22A	-3.56403	0.0158969
				MCTP1	-4.70708	0.0160037
				PPP2R2A	-0.792537	0.0160149
				NHLRC2	-2.30432	0.0161015
				TMEM59	-0.750078	0.0161496
				DIAPH1-AS1	-4.87155	0.0162086
				NDUFC2	-1.25399	0.0162937
				APOBEC3B	-3.82982	0.0163396
				BCL2L13	-1.81638	0.0164266
				LINC01364	-5.19599	0.0164958
				RPLP0P9	-1.52141	0.0165247
				C1QTNF7-AS1	-4.08525	0.0165633
				TUG1	-1.81009	0.0165788
				RBPMS2	-0.790907	0.0165839
				SEPHS1	-0.813949	0.0166074
				ZBTB42	-3.83286	0.0167845
				TRAPPC5	-0.880851	0.016868
				M6PR	-1.13065	0.0169092
				HMG20B	-0.97209	0.0169538
				FDXACB1	-4.7718	0.0170167
				HSD17B4	-1.24714	0.0170297
				C5AR1	-3.77718	0.0170559
				FKBP8	-0.945376	0.0171066
				LRRN1	-3.97228	0.0171601
				TMCC2	-4.85308	0.0171767
				PRKCZ	-3.42677	0.0172237
				NSG1	-2.54004	0.0172576
				HMGN3	-0.860495	0.0173038
				PJA1	-1.68987	0.0173118
				GPRIN2	-4.97682	0.0173379
				SEPTIN3	-4.31935	0.0173439
				USP14	-0.748603	0.0173713
				KRTCAP2	-2.05529	0.0174214
				PROKR1	-4.64034	0.0174502
				PVRIG	-4.6641	0.017524
				UBAC2-AS1	-4.76019	0.0175811
				RSL24D1P8	-4.23338	0.0176707
				CALM3	-0.60082	0.0177409
				ZNF295-AS1	-3.67481	0.0177807
				RAPGEFL1	-4.86252	0.0177998
				TTC6	-4.58006	0.0179166
				LINC00951	-0.723744	0.0179439
				SMARCD1	-1.38953	0.0179687
				C4orf48	-2.70669	0.0180188
				CDH3	-1.06291	0.0180393
				PPP1R26-AS1	-3.50602	0.0180931
				B3GNT8	-4.16231	0.0182191
				HSD17B14	-4.10828	0.0182246
				CCDC91	-2.33728	0.0183146
				CDC123	-0.622072	0.0184518
				ACAA2	-0.755071	0.0184523
				LRRC9	-4.74389	0.0185751
				MOCOS	-4.89603	0.018582
				C1QTNF12	-3.23668	0.0185883
				SALL4	-0.666075	0.0185923
				ASPSCR1	-2.5958	0.0186212
				CRABP1	-2.0623	0.0186295
				TAMM41	-2.62406	0.0186649
				MTND2P28	-1.05134	0.0186712
				PSMG4	-1.82497	0.018722
				NECTIN3-AS1	-4.22771	0.0187325
				STYK1	-5.34953	0.0187711
				GPRIN1	-4.87844	0.0189708
				DBI	-0.61048	0.0189829
				CCDC102B	-4.21856	0.0190446
				FZD4	-4.52118	0.0190609
				SDF4	-0.968449	0.0190793
				EIF4ENIF1	-3.35267	0.0192201
				PHACTR2	-1.65201	0.0192271
				LINC01630	-3.86058	0.0192444
				TLE5	-2.37559	0.0194406
				ADAMTS9	-4.56751	0.0194451
				LINC00923	-3.60518	0.0195166
				XBP1	-1.15875	0.019519
				POLN	-5.00915	0.0196448
				RPL32P18	-1.24549	0.0197182
				ARL4C	-4.16382	0.0198335
				SLC12A3	-1.75215	0.0198791
				MYO3A	-4.08204	0.0199378
				CYP51A1	-1.24412	0.0199402
				NR2F6	-1.17805	0.0199758
				TIMP4	-2.44984	0.0200989
				RPS4Y1	-1.43013	0.0201052
				MEI1	-3.76814	0.0201453
				SOX1	-4.10091	0.0201678
				PSMD3	-0.730143	0.0201707
				DMKN	-1.84079	0.0201727
				NDUFB10	-0.696201	0.0201954
[truncated: 411 more rows]

## Sheet: M22 Hypoblast 
Table 4.5 Lists of The differentially expressed genes between M22 hypoblast and euploid embryos at d.p.f.8. The logFC column is log fold change calcualted with edgeR. The P-value column listed p-values estimated with Likelihood ratio tests.
Upregulated Genes				Downregulated Genes
SYMBOL	Log2FoldChange	PValue		SYMBOL	Log2FoldChange	PValue
APOA5	7.63984	5.01725e-05		USP9Y	-12.9354	9.63504e-06
EIF2S3	1.39712	8.57327e-05		RPS4Y1	-12.4807	1.16642e-05
DDX3X	1.51155	0.000209167		CGB3	-10.7725	1.32642e-05
AMD1	1.42712	0.00024098		DDX3Y	-11.7193	1.71225e-05
GAGE2A	7.04056	0.000394039		GPRIN2	-11.8823	5.05977e-05
NOLC1	1.44328	0.000549826		CGA	-9.27672	8.92162e-05
BAK1	1.34858	0.000678924		CGB8	-11.5095	0.000117312
MRPS31P5	6.11005	0.00093682		TTLL12	-6.18496	0.000119645
UPK1B	6.6563	0.00103566		TMSB4X	-1.7696	0.000211535
TRPC7-AS2	4.60847	0.00168556		BAZ2B	-11.0537	0.000220521
EOLA2-DT	6.66879	0.00194905		TBL1Y	-10.8286	0.000222463
CHST15	5.4597	0.00206731		MAGEA8	-10.4885	0.000252626
ADAM19	1.558	0.00221083		FRK	-10.38	0.000261676
CENPE	2.27978	0.00231192		SCML1	-10.622	0.000273087
DSPP	6.75959	0.00362486		LONRF1	-10.6457	0.000290454
RPL10	0.912289	0.00402839		KCTD7	-11.5306	0.000306248
TRPC7	5.98568	0.0044445		GMIP	-9.09193	0.000336217
RNPS1	1.07381	0.00457967		CCKBR	-9.91053	0.00034376
BRD2	1.03457	0.0046926		ZBTB25	-7.76249	0.000384317
HEXIM2	5.00831	0.00481044		BTBD2	-8.45296	0.000393234
MT-RNR1	1.09153	0.00484221		ATXN10	-1.83835	0.000396067
NEMP2-DT	5.27043	0.0048662		H19	-7.49105	0.000444377
STARD9	6.37794	0.00493948		PTGR1	-1.73969	0.000452901
CANX	1.17467	0.00496224		KDM5D	-11.008	0.000478107
PGK1	0.992662	0.00535641		GREB1	-11.7325	0.000482813
SGPP2	6.51806	0.00596005		MAF	-7.36215	0.000486169
PDCD6IP-DT	7.95238	0.00600834		KRT8	-1.04827	0.000494207
LRPPRC	0.962043	0.00614366		LTBP1	-8.77173	0.000527322
ZNF467	5.70005	0.00617898		SMN2	-7.88617	0.000581503
RAB3B	1.15825	0.00619495		RPLP0P2	-9.73119	0.00059701
EIF1AX	0.94615	0.00626923		FYB2	-10.5169	0.000621044
PRSS22	6.967	0.00628246		CER1	-15.1035	0.000625026
IL22RA1	6.81323	0.00672717		ST13	-1.37783	0.00064296
MDM2	1.87395	0.00680224		GYG2P1	-9.01604	0.000662333
SPAG4	5.42851	0.00717126		FOXA1	-12.2093	0.000667313
TCOF1	1.33026	0.00735966		MGST3	-6.32544	0.000670131
CIRBP-AS1	6.56815	0.00752789		DPEP1	-11.4672	0.000726457
LARP7	2.30934	0.00769782		CDPF1	-9.57884	0.000747825
SH3PXD2A-AS1	4.60686	0.00787875		ZNF449	-9.59555	0.000756162
KIF20A	4.42225	0.00818037		EIF1AY	-9.95973	0.000766305
NGF	7.68179	0.00822053		WDR5B	-9.62423	0.000804038
TUBG1	0.906091	0.00831322		HMOX1	-2.0865	0.000815233
LINC00678	6.58204	0.00867805		CRELD2	-6.38088	0.000825784
ZNF534	5.55516	0.00913226		TRPV2	-9.15167	0.0008443
OSBPL6	5.30988	0.00921566		ZNF695	-7.93836	0.000847935
PLEKHO2	4.56812	0.00953795		CRIP2	-9.88409	0.00085956
AKAP8	1.57175	0.0095873		CGB5	-9.62155	0.000928601
NONO	0.940381	0.0104986		KRT19	-1.45183	0.000972759
SMPD4BP	6.09559	0.010586		TMTC1	-9.44538	0.00101401
HS3ST3A1	3.70722	0.0106891		CD24	-1.79284	0.0010184
LINC01011	4.02493	0.0108052		FHDC1	-7.738	0.00105822
DDX56	1.12337	0.010922		SPAG16	-5.91948	0.00106113
RAB43P1	7.92564	0.0110774		STK36	-10.3808	0.00106153
BCL2L15	6.26483	0.0113175		SIX5	-9.20294	0.00113823
SRSF6	1.04671	0.0115879		RARG	-10.4627	0.00115192
LONRF3	5.95854	0.0115963		SCD	-0.977502	0.00119274
FOSB	6.5327	0.0119451		MYL6	-1.47985	0.00126119
NHSL1-AS1	4.09476	0.0123103		RASSF3	-7.77173	0.00131622
TRPM2	5.13905	0.012508		N4BP3	-8.43405	0.00133675
ZDHHC7	2.72723	0.0134141		CYP11A1	-7.94904	0.00137009
CFAP91	5.40625	0.0142413		DCAF4L2	-9.26684	0.0013831
INPP5D	4.69501	0.0143146		MSMO1	-1.44566	0.00141048
AEN	1.53921	0.014334		CLUAP1	-9.31478	0.00145797
COL4A1	0.959458	0.0143794		GLYATL1	-8.60597	0.00149635
GAK	1.98701	0.0145631		TXLNGY	-9.94889	0.00151135
MAPK4	3.83057	0.0149619		C11orf68	-10.2327	0.00152114
MIR4482	5.01484	0.015678		ZBTB16	-10.2549	0.0015223
ATP11C	1.27525	0.0159286		GPSM2	-9.5494	0.00155541
GOLGA8A	4.48483	0.0162283		TFF1	-8.32851	0.00155972
PUS10	5.03367	0.0163604		AFP	-16.3496	0.0016729
NID1	1.60801	0.0165108		ACTB	-0.715279	0.0016983
EFNA1	5.74724	0.016818		ZFHX2	-9.86323	0.0017998
BUB1	2.79009	0.0171714		GLUD2	-6.60464	0.00180702
SERBP1	0.746713	0.0172065		PRKCZ	-8.76422	0.00181166
ARID5A	4.91766	0.0173321		CKB	-1.37211	0.0018419
PURPL	1.95891	0.0175232		BTD	-8.70015	0.00184701
TNIP3	5.31071	0.0176992		ZNF470	-10.1034	0.00184788
CILK1	4.11486	0.0179604		LINC02240	-9.58646	0.00184969
LINC00910	4.10949	0.0185672		KIAA1614	-8.28426	0.0018651
CDK16	1.27278	0.0187287		PSTPIP2	-9.47713	0.0018722
ERBB3	3.92849	0.0187937		OVGP1	-10.7146	0.00190369
BHMT	5.22638	0.0190872		ANXA1	-7.4632	0.00192484
GPR176	4.43618	0.0190988		DYNC1I1	-9.31948	0.00194622
EIF4G1	0.796823	0.0194555		GPR37	-11.2507	0.00197764
DDX46	1.77066	0.0195188		MDK	-1.3225	0.00207902
TRIM2	1.55174	0.0198057		XAGE2	-7.92548	0.00208036
ZNF646	4.34559	0.0198739		ESYT3	-10.9526	0.00208379
EFTUD2	1.94182	0.020818		RPL6P29	-9.99363	0.00210878
AIFM1	1.16619	0.0219697		SWT1	-10.3175	0.00212415
ECT2	1.88382	0.0223408		ANGPT4	-11.3184	0.00214654
NCAPD2	2.31333	0.0232098		BTBD9	-9.55189	0.00215154
HAUS2	2.9433	0.0234111		INSYN2A	-7.67418	0.00217961
TRIM5	1.99279	0.0234362		XRCC6P1	-8.3971	0.00223565
MLF1	4.41977	0.0236476		ASL	-5.35425	0.00223961
CDYL2	6.33897	0.0237653		FZD5	-2.38806	0.00226987
CDHR1	4.86342	0.0239924		LNX1	-7.0991	0.0023222
SYNPO2L	7.52306	0.0242565		SLC1A1	-9.46411	0.00236781
SLC2A1	1.45926	0.0242693		PTPN18	-7.60584	0.00244577
LAPTM5	5.4501	0.0243226		PHF24	-10.2454	0.00253167
SLC4A1AP	2.87088	0.0246208		CD109	-12.0478	0.00253691
RBM39	0.945585	0.0246988		MTUS1	-6.46545	0.00255621
EEF1A1P5	1.38931	0.0249341		NFIL3	-9.32075	0.0025956
WWC2	1.00547	0.0251131		NCAL1	-7.97726	0.00260548
R3HDM1	2.87408	0.0251914		C1orf115	-10.1881	0.0026525
CDK14	4.88807	0.0253352		GC	-9.42207	0.00266305
EPB41L4B	3.25658	0.025978		ARSLP1	-8.45305	0.0026763
PWP2	4.92777	0.0260845		NALF2	-9.52802	0.00267998
SUV39H2	4.17269	0.0260929		LIPA	-7.47678	0.00268884
TMEM231	6.75762	0.0266605		NIBAN2	-9.03973	0.00274881
IL17RC	3.5225	0.027209		P2RY1	-9.9584	0.00275554
NCEH1	3.32792	0.0272742		PLD1	-6.25006	0.00277335
PPP4R3B	1.77998	0.0274064		LYPD3	-9.9445	0.00281546
RNF213-AS1	6.49039	0.0275165		PLSCR2	-6.23581	0.00286421
SNORA24B	3.44811	0.0276405		RN7SL2	-6.32658	0.00287376
ZCCHC17	1.53161	0.0280784		SORL1	-8.46949	0.00293901
SPESP1	7.69096	0.0282073		ANGPTL4	-9.38844	0.00296116
DLGAP5	2.19323	0.0282789		PPP1R9A	-7.82341	0.00298584
IER2	1.47996	0.0287994		DTNA	-7.58237	0.00298993
SOX9	3.65185	0.029803		GLYATL1P2	-10.7197	0.00299894
TCTN2	5.73604	0.0303183		SRSF8CP	-10.2672	0.00300594
IMPDH2	0.793736	0.0304745		ARSA	-9.39954	0.00300685
N4BP2	1.27126	0.0305935		ARL6	-8.90015	0.00304786
NUGGC	4.52598	0.0307084		PRKY	-8.94775	0.00305021
KCTD20	1.20253	0.031373		ERVV-2	-9.16029	0.00305357
PRODH2	2.1391	0.0314033		HESX1	-9.73969	0.00305692
PYROXD1	4.87998	0.0315799		RCAN2	-9.79516	0.00309966
PCOLCE2	4.87889	0.0318029		UTY	-7.88598	0.00317055
LINC02985	4.6415	0.0318672		LINC00294	-6.82915	0.0032111
PFKFB2	5.27525	0.0321047		NUAK1	-11.8544	0.00322722
CEBPZ	1.88144	0.0325498		SLC25A1	-1.69973	0.0032327
EPB41L5	1.35457	0.0330011		SLCO2A1	-1.90427	0.00330601
TIGD6	5.40591	0.0330212		CYP26A1	-12.9331	0.00334588
NID2	1.93764	0.0337647		ONECUT2	-10.8482	0.00335279
RUFY3	2.31675	0.0339445		CYP2C18	-11.8353	0.00335359
CADM1-AS1	1.1517	0.0339671		SCN3A	-5.99519	0.0033813
RBMX	1.18391	0.0340646		SLC39A5	-11.0816	0.0034419
STXBP5-AS1	9.07201	0.0345143		MYO3A	-8.16988	0.00348949
BRCC3	2.49288	0.0345599		ADH5	-1.76082	0.00349108
DGKA	7.7575	0.034763		CCDC152	-7.32982	0.00350126
PNISR	0.874639	0.0348859		LINC01667	-9.86116	0.00350818
LAS1L	1.14613	0.0348921		FADS2	-6.56351	0.00352379
FUNDC2	1.92898	0.0351545		LINC01192	-8.5349	0.00353701
METTL25B	5.12863	0.0353928		B4GAT1-DT	-7.00898	0.00355316
CRYAB	4.28	0.0354153		KCNJ8	-10.1833	0.00355507
MAP2K3	2.95656	0.0357603		ADAM8	-9.31127	0.00358869
AADACL3	4.57328	0.036645		TMSB10	-0.959627	0.00363589
SP8	2.4962	0.0371701		NUDT18	-9.94291	0.00363738
MARVELD1	4.5166	0.0373542		CALD1	-1.43027	0.00365921
FBXO22	0.965087	0.0375486		ERVV-1	-8.10902	0.00366381
SEC61A1	0.755451	0.0380168		UBAP1L	-8.5548	0.00367156
SLC25A5	1.17414	0.0387938		NIPAL2	-10.1745	0.00368312
DNAJB11	0.767869	0.0391471		TST	-9.61444	0.00369521
BTF3L4	1.49277	0.0395916		SCAMP5	-8.52312	0.00369868
CUTC	2.60059	0.0396904		UGT3A1	-8.78936	0.00370099
HSP90B1	0.9001	0.0397067		SPATA20	-8.5798	0.00372131
TATDN2P1	7.08946	0.0399101		PCLO	-7.60296	0.00379875
BCOR	3.02819	0.0399653		VILL	-9.37525	0.00381278
CCDC30	2.93691	0.0399888		CRABP2	-6.60441	0.0038547
DKC1	1.40828	0.0402072		F8	-10.2036	0.00386393
NDUFV1	0.754755	0.0403608		ZNF433	-8.27652	0.00389283
SALL1	2.85576	0.0403942		FGF2	-5.38886	0.00390642
BICD2	3.34341	0.040443		TXN2	-1.46677	0.00390955
GACAT3	3.04954	0.0404668		ANKH	-7.97088	0.00394055
NOTCH1	3.94213	0.0405004		MYO7A	-8.10991	0.00394573
BRD3	1.1334	0.0405719		LINC01695	-8.74229	0.0039565
GAS2L3	2.01838	0.0409631		STAR	-9.13174	0.0039663
NUMA1	3.25931	0.0411799		LIFR	-1.80914	0.00403299
ANKRD10	1.20841	0.0418812		CLDN1	-7.31516	0.00406136
CYP2S1	1.1715	0.0419292		CPN2	-11.8683	0.00406854
CAPRIN1	1.50148	0.0421129		F10	-8.58245	0.00407762
COPB1	0.86849	0.0421874		LINC03033	-7.93137	0.00407989
GNG2	1.23225	0.0424217		MBNL2	-7.90079	0.00409163
UBE2G2	1.49959	0.0425284		H3-7	-5.8285	0.00410093
HUWE1	0.703919	0.0425476		PNMA8A	-8.61665	0.00411873
FUBP3	1.80564	0.0428765		EEF1A1P3	-8.58566	0.00412401
LRRN4	2.80326	0.0430109		CFAP126	-8.1644	0.0041529
CNEP1R1	3.98738	0.0431761		TTC7B	-8.50667	0.00417203
VCX	4.15121	0.0433299		FLRT2	-10.2143	0.00417313
FAAH	5.00825	0.0434403		LMLN	-10.4744	0.00417769
POU5F1	1.64904	0.0441614		FBXO30	-5.78205	0.00417972
ZNF213	2.26178	0.0445159		ZNF416	-7.85877	0.00418124
PRIMA1	1.39419	0.0446915		CBX7	-8.40894	0.0041816
SMC1A	0.930229	0.0448386		ECM1	-8.58857	0.0042138
HMMR	2.26346	0.044852		ENTREP1	-9.05914	0.0042393
MRPS9-AS2	6.54324	0.0449379		FXYD6	-9.97705	0.00424008
SACS	3.2092	0.0449659		TMEM8B	-8.72196	0.00424539
COQ8A	2.75271	0.0450241		SVEP1	-9.60756	0.00425136
SPATA18	3.59758	0.0450905		KLK6	-10.4758	0.00426387
REXO5	5.04392	0.0454228		TNFAIP2	-6.488	0.00427418
TNFRSF10C	3.62065	0.0454331		DSCAM	-10.402	0.00432934
TDRD6	3.79335	0.0455221		TTC30A	-8.96289	0.00435313
RNPS1P1	3.03904	0.045793		PRKAA2	-10.3856	0.00442277
ANKRD18CP	3.73118	0.0461667		COLEC11	-9.00506	0.004442
THRAP3	0.72504	0.0463898		ZFY	-7.84695	0.00446984
G3BP2	1.08492	0.0471567		POC1B-AS1	-8.78634	0.00447111
B3GLCT	3.11292	0.0473566		ALB	-11.1103	0.00449958
CCR6	3.32092	0.0474221		CGB1	-7.39595	0.00452802
RAD54L	1.89024	0.047589		TMED10	-1.11441	0.00452821
RNA5SP308	7.16607	0.0478275		APBB3	-7.9965	0.00456113
TICRR	3.32159	0.0482095		RTCB	-1.10486	0.00459852
PABPC1	0.618602	0.0483194		KCTD11	-10.494	0.00467286
HABP4	1.73856	0.0484209		FBXW4P1	-7.59482	0.0047162
LRRC32	4.86403	0.0486481		HTRA4	-9.19618	0.00474528
CWC25	3.19744	0.0487749		DRG1	-1.34939	0.0047756
SNRNP200	1.43983	0.0489916		S100A1	-6.40897	0.00477622
SERPINC1	4.23806	0.0492327		PRAME	-8.05261	0.00479053
GCC2	1.38961	0.0494161		LINC02506	-7.85183	0.00480075
TRIM21	4.41689	0.0494885		ABAT	-9.74566	0.0048129
CYP1B1-AS1	3.82515	0.049589		RPP14	-7.46178	0.0048324
MOCS3	3.0834	0.0499324		GCGR	-9.91315	0.00489128
				SLC5A12	-8.58663	0.00489649
				NFATC1	-8.87103	0.0049392
				UVSSA	-9.87665	0.00494883
				ZNF414	-9.17703	0.00496259
				DKK3	-8.11904	0.00501201
				CGB2	-6.92864	0.00508041
				NMRK1	-7.76617	0.00508849
				SEMA3E	-8.35964	0.00511591
				EDN3	-10.5464	0.0051504
				IGDCC4	-8.4369	0.00516902
				EID3	-9.01608	0.00517235
				RFX6	-8.17849	0.00523596
				NRG1	-9.21331	0.00525235
				BPHL	-6.17902	0.0053295
				FRS3	-8.9203	0.00534192
				CRMP1	-5.47321	0.00536053
				KCNH5	-9.37457	0.00536057
				PPP2R2B	-7.22741	0.00544309
				CDK18	-8.68613	0.00544511
				C9orf72	-6.21818	0.0054454
				SLC39A8	-6.74288	0.00545666
				LRRC8B	-8.11617	0.00546906
				PTGES	-8.57363	0.00547633
				ZNF618	-7.5909	0.00548802
				RFX7	-8.77714	0.00550679
				PRMT5-DT	-7.87082	0.00557399
				EPHB2	-7.00563	0.00560357
				SH3TC1	-4.63575	0.00560953
				CEACAM20	-9.18171	0.00561474
				C6orf47	-8.65204	0.00562427
				PLEKHG2	-5.18255	0.00562673
				DNAH8	-7.95718	0.00565211
				NDRG4	-10.2633	0.00569876
				LINC01242	-8.74104	0.00571725
				ENPP2	-6.03431	0.00571796
				TM4SF1-AS1	-8.97877	0.00572313
				FRMD5	-8.44855	0.00573185
				PCSK4	-8.10379	0.0057511
				EPHB6	-10.2372	0.00575452
				ALG10	-9.48602	0.00576298
				TEF	-7.97322	0.00579767
				RFPL2	-7.11047	0.00583064
				GSTO1	-1.49341	0.00584385
				BCL6	-7.09574	0.00585877
				GLTPD2	-7.45073	0.00586174
				ZNF385D	-8.11608	0.00587866
				SMPDL3B	-7.18016	0.00588447
				GIN1	-7.6826	0.0059055
				GPR78	-9.35719	0.00590697
				ZNF583	-7.65288	0.00591361
				VN1R84P	-6.96067	0.00591507
				UCA1	-6.08008	0.00594333
				TBC1D9	-8.29857	0.00594539
				RBM11	-7.81738	0.00594833
				LHB	-7.95465	0.00595057
				MMP14	-5.365	0.00595402
				PRDX6	-0.836803	0.00598682
				NHIP	-9.19404	0.00602024
				OVAAL	-8.13043	0.00603838
				SLC66A1	-7.43943	0.00603898
				ZNF853	-9.99023	0.00604797
				ZNF8-DT	-10.2703	0.0060483
				S100Z	-8.15633	0.00605961
				GAL3ST1	-7.00977	0.00607562
				FUT1	-9.38609	0.00607686
				SLC38A3	-9.08225	0.00609983
				SLCO4A1	-7.10455	0.00614024
				LDHD	-9.26031	0.00616217
				DSC2	-1.66537	0.00618057
				HOATZ	-6.63616	0.00619164
				ESR2	-7.67754	0.00619563
				ZNF471	-6.83343	0.00626809
				SPATA1	-5.19439	0.00627209
				ZNF154	-5.47334	0.00629002
				MVD	-3.78122	0.00629114
				DPEP3	-9.4967	0.00634504
				C11orf80	-7.32616	0.00637158
				SLCO4C1	-9.58415	0.00638655
				LINC02663	-8.10956	0.00640584
				SLC7A9	-8.43965	0.00643792
				CAVIN1	-8.15657	0.00649499
				IQUB	-6.46117	0.00650162
				SERPINA5	-8.41574	0.00654666
				SLCO5A1	-5.49804	0.00656826
				KIF21B	-8.62236	0.00657936
				ACAT2	-1.27874	0.00659813
				SNORD114-3	-7.74138	0.00660806
				TAS2R30	-5.79522	0.00663856
				SAMD14	-9.46484	0.00664677
				TMEM106A	-9.11759	0.00667941
				THSD1	-8.73273	0.00668748
				LINC01508	-7.42781	0.00669576
				PARP12	-8.12754	0.00671793
				YWHAZ	-0.722576	0.00672607
				GEM	-9.95739	0.00673678
				CDH5	-8.18855	0.00673877
				HNRNPA3P11	-8.97884	0.00675966
				CPXM1	-8.40716	0.00681374
				GDF6	-5.36912	0.00685623
				TAS2R31	-6.83888	0.00689248
				URAD	-7.82009	0.00691965
				SDC2	-7.60558	0.00692049
				FAM200C	-10.0184	0.00693763
				MLXIPL	-7.02211	0.00697163
				SNAI3-AS1	-9.46151	0.00701588
				GRIP1	-6.30502	0.00708688
				PIP5K1B	-8.13415	0.00709376
				ATF6-DT	-8.12881	0.00709824
				ADAMTS9	-8.96936	0.00711399
				HS1BP3	-6.45044	0.00711557
				GLYATL2	-9.69356	0.00715232
				PIGZ	-9.14226	0.00716408
				ST6GALNAC1	-5.64629	0.00717975
				VLDLR	-8.48997	0.00723023
				ANKRD53	-8.89268	0.00727681
				SHISA2	-8.58067	0.00728146
				LINC02084	-8.22464	0.00732973
				ZNF671	-9.18056	0.00738098
				TEX41	-7.88232	0.00738294
				THNSL1	-10.3548	0.00738303
				TRIM51FP	-5.58117	0.00738424
				AMIGO2	-6.20436	0.00738582
				COBLL1	-6.73235	0.00740443
				LARGE2	-7.38595	0.00741505
				CCNE2	-6.27655	0.00743301
				RNF152	-7.73706	0.00744143
				ERCC5	-6.58832	0.00744622
				ZNF774	-10.0728	0.00745645
				PTPN13	-5.25622	0.00750327
				NUDT6	-6.78519	0.00750964
				DSCR4-IT1	-5.85083	0.00752242
				CAV1	-6.24333	0.00753769
				MAGIX	-8.0433	0.00755411
				SBK1	-7.61643	0.0076201
				SH3D21	-5.75726	0.00767644
				ASB2	-8.26944	0.00768054
				LOX	-7.37323	0.00772424
				HP	-9.49677	0.00775652
				MEG9	-7.96562	0.00777622
				HMGCS1	-2.28588	0.00779372
				LINC00499	-8.16928	0.00779518
				SCN7A	-7.14765	0.00780134
				MRAS	-7.55388	0.00781882
				CCDC8	-9.3674	0.00782238
				ZNF763	-9.65152	0.00784267
				SUGT1P3	-9.32784	0.00784829
				GIPR	-9.58298	0.00787862
				CLUL1	-9.56311	0.00789582
				APRG1	-8.60292	0.00790961
				GPRASP2	-9.04206	0.00792335
				PDE11A	-6.98308	0.00795961
				PPARG	-5.63121	0.00796432
				CAND2	-7.84665	0.00797568
				LINC01569	-9.49154	0.00803256
				DMC1	-8.90604	0.00804079
				STC1	-9.58185	0.00807082
				ADAM28	-8.48503	0.00807101
				ACTG1	-0.869043	0.00809766
				SLC6A15	-6.12615	0.00811684
				CRYBB2P1	-5.21734	0.00812247
				ALDH4A1	-7.66371	0.00812951
				CHST11	-8.0051	0.00813623
				CLTCL1	-4.4158	0.00814938
				NEDD9	-9.34312	0.00815397
				CEACAM22P	-8.79588	0.00815688
				SLC22A2	-11.2087	0.00816566
				CLCF1	-8.23911	0.00818361
				TXK	-7.43312	0.00819745
				ZNF818P	-9.20074	0.00821583
				APOL2	-8.94938	0.0082403
				PELI3	-6.68265	0.00825478
				PSMD14P1	-8.44283	0.00825891
				IGF1R	-6.46357	0.00825941
				GRM7-AS3	-6.6176	0.00827534
				TMEM200B	-6.89506	0.00829141
				PHF7	-8.48978	0.00831829
				TAFA5	-8.7212	0.0083259
				ZSCAN23	-9.29964	0.00834063
				VIM	-10.5739	0.00834791
				NR3C2	-9.05315	0.00835089
				TMSB4Y	-8.35494	0.00836684
				LINC00303	-6.18759	0.00838868
				SCRN2	-6.50365	0.00840571
				SHISA5	-1.11855	0.00841356
				ANKRD44	-6.99152	0.00841596
				LINC02228	-4.97904	0.00846247
				GAS6-DT	-4.72948	0.00846357
				MINDY1	-7.86514	0.00848659
				NDUFA6	-1.98203	0.00849227
				CCR7	-6.55393	0.00849966
				CAPN6	-5.20034	0.00850128
				OR8B8	-6.62061	0.00850965
				SYT11	-9.05846	0.00851872
				CCDC149	-7.38913	0.00856684
				SCOC-AS1	-5.56301	0.00857693
				ABRA	-10.0562	0.00858331
				DDX53	-8.82204	0.00859179
				TRIML1	-7.5615	0.00861
				EXOC3L1	-8.56603	0.00861195
				GGN	-7.99232	0.00861787
				CACNB1	-8.54505	0.00862799
				PALD1	-9.6447	0.00870652
				GTF3C6	-1.07051	0.00870757
				IRF8	-6.95728	0.00872683
				THBD	-7.11482	0.00873093
				TRIM69	-10.0424	0.00876311
				LINC03072	-4.60005	0.00877804
				APOH	-7.09691	0.00878677
				LDC1P	-7.50265	0.00882242
				USP51	-8.19746	0.00884839
				ARHGEF35-AS1	-6.65585	0.00886124
				CCDC71L	-8.51971	0.00889902
				EGFR	-6.75629	0.00890588
				OGFRP1	-9.74247	0.0089169
				LINC02319	-8.28836	0.00893271
				MCOLN3	-7.07687	0.00894186
				XG	-6.47412	0.00894214
				LINC00645	-8.74421	0.00896984
				ELOAP1	-7.6485	0.00905306
				PTPRD	-6.86721	0.00906041
				RTL6	-9.85673	0.00906743
				IRAK2	-8.14498	0.00908219
				GRM2	-6.83218	0.00908573
				DGKQ	-8.26423	0.00910511
				CHIA	-7.86438	0.00910924
				PRDX5	-1.54898	0.00913821
				CDKL1	-7.71174	0.0091472
				SLC27A1	-9.30815	0.00915543
				LIX1L	-8.84365	0.00919007
				ZNF625	-6.73539	0.00919379
				RADX	-7.59801	0.00920134
				GPR146	-9.59942	0.00921282
				IGFL4	-9.75884	0.00924065
				SMAD1	-8.40602	0.00927234
				OSBP2	-7.79007	0.00928066
				GLUD1P3	-7.31782	0.00929714
				BMPER	-8.35916	0.00931801
				TDH	-8.11539	0.00936604
				ZNF704	-6.80526	0.00937301
				ARHGAP33	-6.30578	0.00937523
				POU5F2	-8.49624	0.00940214
				RAPGEF3	-4.99706	0.00941569
				GLDN	-8.76906	0.0094188
				MICE	-5.03979	0.0094224
				ASS1	-6.28617	0.00942298
				LINC00578	-7.20763	0.00943143
				STK32C	-6.3071	0.00944701
				DMRTA1	-9.19564	0.00945686
				SLC45A4	-6.21096	0.00947841
				PEX26	-6.62925	0.00949059
				MARCHF11	-7.7751	0.00950089
				VWA5A	-6.83035	0.00951094
				CAVIN3	-6.36718	0.00951164
				KYNU	-7.1946	0.00951289
				FCHO2-DT	-6.14894	0.00952123
				ITM2A	-7.68502	0.00952368
				ELK2BP	-7.21963	0.00952479
				HOXA4	-8.03444	0.0095393
				RPSAP13	-7.54981	0.00954562
				ARSI	-9.1655	0.00954615
				TRPA1	-9.15293	0.00955372
				OR8B5P	-6.15369	0.00955631
				FAM222A	-7.32548	0.00956591
				EML5	-8.31348	0.00957584
				FAM110B	-5.8989	0.00958795
				CACNA2D3	-8.1431	0.00959147
				FOLH1	-5.69756	0.00959454
				AACSP1	-8.68127	0.00960902
				RAB3C	-6.8601	0.00961289
				CYRIA	-5.82924	0.00961755
				CRAT	-7.2013	0.00962153
				TMEM225B	-6.80451	0.00963132
				SLC47A1P2	-7.06367	0.00965
				CHIAP2	-8.02986	0.00965078
				GAPDHP21	-7.80437	0.00965638
				GBP4	-9.04315	0.00968689
				CCL2	-7.87374	0.00970736
				SEPTIN7P13	-8.89006	0.00971042
				AK8	-6.34319	0.00974234
				TMEM81	-6.64642	0.00977389
				HEY1	-6.221	0.00978517
				PI15	-9.09332	0.00979961
				SC4MOP	-7.49883	0.00984603
				CFAP68	-4.83916	0.00984934
				LRGUK	-6.81411	0.00985143
				KCNN4	-6.61727	0.00987382
				KIAA2012	-6.36008	0.00988662
				RNU6-438P	-6.20366	0.00990691
				TMC4	-6.25029	0.00992829
				IL17RD	-7.8212	0.0099854
				RAB40C	-7.04177	0.00999846
				HDAC11	-7.61541	0.0100253
				FIRRE	-6.53039	0.0100473
				PROSER2	-6.15546	0.0100524
				CCNYL1	-3.30403	0.0100721
				RBM33-DT	-6.15632	0.0100855
				MAP3K9-DT	-4.41483	0.0100946
				SMIM10L2A	-8.8667	0.0101506
				MYBL1	-4.74957	0.0101768
				LINC00626	-7.4399	0.0102101
				IFI35	-8.75112	0.0102495
				SPINK1	-7.47522	0.010261
				HOMER3	-7.8676	0.0103182
				MCCC1	-6.79037	0.0103527
				ASGR1	-8.78046	0.0103628
				SHROOM2	-7.06256	0.0103728
				SEC61GP1	-7.19224	0.0103752
				HIGD1AP16	-6.8418	0.0103863
				ANKHD1-EIF4EBP3	-9.08957	0.0104043
				ZNF19	-8.07536	0.0104323
				IMPG1	-7.39381	0.0104434
				EIF3L	-1.27791	0.0104497
				WNT3	-8.67516	0.0104534
				OR8B1P	-7.4771	0.0105583
				SOX7	-9.17144	0.0105675
				MYH2	-6.57774	0.0105846
				MELTF	-4.68108	0.0105892
				GRK1	-9.16289	0.0105919
				GALNT3	-6.77348	0.0105965
				FAM111A	-8.33722	0.0106043
				AOC2	-7.01743	0.0106274
				MRPL50P1	-8.56279	0.0106481
				MUC20	-6.30749	0.0107169
				DMRTB1	-7.93268	0.0107213
				MIR4453HG	-7.95761	0.0107337
				SAMD12	-7.9406	0.0107586
				ZNF90	-1.23825	0.0107769
				KRT81	-8.3634	0.010813
				SUOX	-6.44892	0.0108166
				LINC01895	-7.31561	0.0108183
				ALDH1L1	-9.28645	0.0108383
				TOMM40P2	-6.26066	0.0108574
				PCNX2	-6.97147	0.0108662
				FAM162B	-6.87544	0.0108824
				LINC02734	-6.86814	0.010928
				C19orf38	-8.91584	0.0109675
				STYXL2	-8.27703	0.010985
				LCA5L	-8.89364	0.01099
				ZFHX3	-3.50715	0.0109948
				PPP1R1C	-6.39103	0.01102
				RPS12P16	-4.67606	0.0110217
				KLHL31	-5.92359	0.0110253
				FTHL17	-5.85124	0.01103
				PRR29	-8.84643	0.011039
				EVC2	-6.56272	0.0110448
				BCAN-AS2	-6.93973	0.0110685
				ALS2CL	-8.79578	0.0110934
				IFI27	-6.22659	0.0110996
				CCDC26	-6.26229	0.0111011
				CERK	-9.10749	0.0111065
				VIPR1	-8.76414	0.0111285
				DUSP8P5	-5.50846	0.0111308
				CD63	-0.69876	0.0111404
				CLDN3	-4.6134	0.0111483
				TRPC6	-8.7452	0.0111498
				IDO1	-6.25687	0.0111729
				GNAL	-8.42378	0.0111876
				NFIB	-7.19715	0.0111931
				AIRN	-6.54891	0.0111969
				TBC1D24	-5.75361	0.0112289
				C4orf51	-5.8144	0.0112395
				SLC9A3-AS1	-6.81124	0.0112462
				VGLL3	-8.66281	0.0112466
				FGG	-8.01445	0.0112791
				COL14A1	-6.57013	0.0112833
				FAM227A	-8.0072	0.0112897
				LINC03063	-6.50763	0.0113
				RAB17-DT	-5.83196	0.0113013
				MCUB	-5.13733	0.011307
				GPR65	-3.26367	0.0113224
				MESTIT1	-3.26367	0.0113224
				SRGAP3	-5.37957	0.0113357
				ASAP1-IT2	-9.08259	0.011342
				NR1I3	-4.00784	0.0113521
				PFKP-DT	-6.2342	0.0113585
				UGT2B11	-8.89329	0.01138
				LINC01270	-5.54578	0.0113865
				TBX19	-7.43208	0.0113972
				BCAR4	-4.54678	0.0114186
				CSRP3-AS1	-6.1148	0.0114421
				NPHP4	-7.58635	0.0114491
				CD34	-5.21052	0.0114551
				HSD3B7	-8.7673	0.0114753
				LIVAR	-6.91544	0.0114791
				RBMY1F	-6.02592	0.0114971
				SUGT1P4-STRA6LP	-4.36721	0.0115086
				CX3CL1	-7.86204	0.0115179
				DLG4	-3.32273	0.011527
				RBMY1D	-5.51044	0.0115375
				HOXA11-AS	-7.72961	0.0115426
				TMEM231P1	-4.0259	0.0115624
				CALHM4	-6.42873	0.0115774
				IGSF5	-8.89892	0.0115904
				DHX9-AS1	-7.46847	0.0116144
				ZNF565	-6.12059	0.0116215
				SULT1C4	-8.29534	0.0116238
				LINC02532	-6.58277	0.0116376
				ZNF630-AS1	-7.15566	0.0116376
				OR51I2	-7.11496	0.0116527
				SHCBP1L	-7.80177	0.0116542
				NPM1P37	-7.97143	0.0116761
				ANOS1	-8.34324	0.0116918
				CA14	-6.58485	0.0117
				OR8B3	-6.87193	0.0117006
				BEX5	-5.38085	0.011705
				SP6	-7.28624	0.0117173
				CYP2B6	-5.50599	0.0117173
				ROR1	-5.93301	0.0117407
				ZBTB7A	-6.89399	0.0117431
				BRWD1-AS2	-7.4778	0.0117475
				STAG3L5P	-5.09348	0.0117759
				NKX3-1	-7.58626	0.0118108
				UGT3A2	-8.63147	0.0118284
				SNORA2B	-5.39671	0.0118297
				RNF138P1	-6.51317	0.0118314
				BEST2	-7.15136	0.0118527
				PSG3	-7.09839	0.0118649
				C9orf43	-8.7352	0.0118677
				NAP1L6P	-6.09512	0.0118808
				RPS3AP10	-5.0253	0.0119198
				ACSM3	-9.27892	0.0119226
				FLG	-8.33342	0.0119396
				DPT	-7.53903	0.0119464
				NEU4	-8.44316	0.0119513
				ACRBP	-8.18919	0.0119532
				FSTL3	-7.9927	0.0119629
				GPR162	-3.40524	0.0119894
				SMC1B	-6.43434	0.012005
				NRG4	-5.05788	0.0120085
				CTXND2	-8.15229	0.0120212
				SEPSECS-AS1	-6.5614	0.0120562
				MBLAC1	-3.41685	0.0120626
				C6orf163	-7.96945	0.0120635
				NOTCH2NLB	-5.48093	0.0120636
				PROB1	-7.10003	0.0120706
				PARD3B	-6.02132	0.0121072
				HSP90AB4P	-4.10631	0.0121279
				RNU6-1153P	-6.15396	0.0121364
				LY6E	-1.48912	0.0121697
				ATP8B4	-3.43375	0.0121922
				ZNF214	-7.34022	0.012216
				ANKS1B	-7.83958	0.0122176
				ORAI3	-7.37943	0.0122231
				SPATA9	-8.11976	0.0122303
				MDH1B	-8.04177	0.0122388
				DDX17	-1.02108	0.0122482
				CPA4	-4.5757	0.0122505
				AEBP1	-6.87012	0.0122631
				SCN11A	-7.3242	0.0122798
				TAF11L12	-5.53782	0.0122884
				OSBPL1A	-8.39078	0.0123089
				PFN1P12	-6.17035	0.0123476
				RNU6-77P	-4.74312	0.0123514
				LVRN	-7.89418	0.0123559
				DLEU7	-8.27933	0.0123596
				CDH26	-4.50867	0.0123897
				TAF1A-AS1	-9.03515	0.012392
				CDC42P3	-7.85662	0.0123994
				RN7SKP28	-4.14209	0.0123996
				TMOD2	-7.94551	0.0124005
				GJB2	-7.95542	0.0124009
				TBX3-AS1	-7.96527	0.0124013
				ARSDP1	-6.25093	0.0124055
				FAM124A	-6.49731	0.0124121
				BACH1-IT1	-4.35725	0.012417
				ZNF555	-7.19955	0.012422
				RDM1	-7.55581	0.0124338
				CILP2	-4.60311	0.0124397
				DNAH11	-7.5117	0.0124442
				EFCAB6-DT	-7.4982	0.0124477
				DISC1	-7.48913	0.0124502
				SCARNA8	-5.90431	0.0124712
				CFAP61	-7.3854	0.0124826
				MAST4-AS1	-8.07786	0.0124855
				EBF4	-6.93202	0.0124878
				ZNF25	-7.32041	0.0125074
				SLC35F4	-7.30499	0.0125138
				RNU6-245P	-7.29461	0.0125183
				EMP3	-5.67315	0.0125261
				PTPRVP	-7.26303	0.0125323
				RNU1-83P	-5.54883	0.0125374
				VAX2	-7.23074	0.0125476
				MDFIC	-7.34013	0.012568
				RASSF9	-5.67169	0.0125709
				GRID1	-6.23988	0.0125771
				SOX6	-5.53005	0.0125791
				MYO1F	-5.37445	0.0125954
				LINC00334	-7.12346	0.0126054
				PLD5P1	-4.17358	0.0126134
				TFIP11-DT	-7.05929	0.0126301
				LINC01842	-7.08183	0.0126308
				CYB5R3	-2.43544	0.0126737
				LINC02649	-5.4583	0.0126829
				TMEM131L	-6.48804	0.0127172
				PAQR4	-3.49458	0.0127444
				ITGAX	-6.90341	0.0127667
				KRT8P3	-3.78875	0.0127817
				QRSL1P1	-4.79567	0.012782
				RNY3P13	-5.69067	0.0127867
				WBP1LP2	-6.86757	0.0127881
				AADAC	-7.51762	0.0128087
				PROCA1	-6.83929	0.0128116
				PLCL2	-7.98245	0.0128355
				C18orf32	-7.13752	0.0128466
				LGI1	-6.40077	0.0128622
				PRELID1P4	-6.38131	0.0128623
				CHRNA3	-6.31104	0.0128648
				LINC00663	-6.31104	0.0128648
				MAPK11	-6.31104	0.0128648
				MPZ	-6.29031	0.0128662
				RPL7AP35	-6.50338	0.0128664
				IL1A	-8.05149	0.0128871
				SLC6A10P	-3.50885	0.0128878
				RNU6-137P	-6.02779	0.0129133
				ADAMTS7	-7.57358	0.0129281
				ADCY5	-7.1625	0.012935
				LINC02812	-5.95065	0.0129378
				SBF2-AS1	-6.75619	0.0129405
				DNAI4	-5.98861	0.0129421
				C19orf73	-5.924	0.0129475
				RNU4-61P	-5.91048	0.0129526
				TMEM30B	-6.77366	0.0129653
				RNU6-19P	-6.33884	0.0129732
				CBARP	-5.85512	0.0129752
				TRPV3	-5.27356	0.0129893
				GUCY1B1	-6.98154	0.0130037
				CDCP1	-5.79815	0.0130051
				ERBB4	-4.94163	0.0130106
				S100A9	-5.76788	0.0130165
				LRRC63	-3.52271	0.0130185
				FAM131C	-5.75281	0.0130244
				ZNF812P	-9.36321	0.0130271
				SIRLNT	-6.34036	0.0130303
				RAB37	-4.14823	0.0130306
				GDF7	-6.55658	0.0130334
				H2BW2	-5.7222	0.0130409
				SNORD114-25	-5.65895	0.013078
				C5orf67	-6.64564	0.0130878
				MRPL57P3	-6.56513	0.0130938
				LURAP1L	-8.36235	0.0130977
				E2F3-IT1	-6.50516	0.0131077
				LINC00926	-9.32977	0.0131254
				AIG1	-6.40247	0.0131516
				LINC00278	-9.03192	0.0131518
				LMTK3	-6.44552	0.0131871
				MCM8-AS1	-5.86113	0.0131924
				KCNN2	-7.21114	0.013219
				CAPS2	-6.61694	0.0132211
				RNU6-681P	-5.00831	0.013229
				LINC02525	-9.29264	0.0132375
				CSRP1-AS1	-8.37837	0.0132457
				MCF2L	-7.16061	0.0132492
				ARHGAP24	-7.87463	0.0132639
				ZKSCAN3	-7.5944	0.013289
				GRAMD1C	-6.60002	0.0132965
				TREM1	-7.57939	0.0133057
				ACSL1	-5.70866	0.0133255
				SLC10A5	-3.54924	0.0133341
				CREB5	-6.67786	0.0133359
				FAM20C	-6.87713	0.0133479
				CALHM2	-5.42837	0.013382
				RIMKLBP2	-5.35008	0.0133829
				SNORA70B	-6.89897	0.0134148
				RAMP1	-6.96571	0.013437
				PSG8-AS1	-7.50586	0.0134724
				LINC02714	-7.49077	0.0134805
				LLGL1	-3.91916	0.013493
				FAAH2	-6.44311	0.0134942
				PDK2	-5.41193	0.0134948
				C2orf92	-5.93734	0.013507
				VSNL1	-4.22975	0.0135384
				LINC01460	-5.28683	0.0135492
				SEMA3F	-6.23975	0.0135588
				SNAP25	-3.96909	0.0135608
				LINC01020	-8.85719	0.013579
				CHRNB2	-6.71845	0.0135883
				LGALS1	-3.28907	0.0135932
				MTCO1P49	-7.93528	0.0136021
				CXXC5	-4.50367	0.0136313
				LINC01612	-6.84962	0.0136525
				EDIL3	-6.39857	0.0136717
				MMP1	-8.77132	0.0136928
				AATBC	-3.95029	0.0137006
				FOXN1	-7.16529	0.0137129
				C8orf82	-4.69371	0.0137162
				OGDHL	-4.87901	0.0137225
				ZNF569	-6.26081	0.0137555
				PAMR1	-5.72344	0.0137654
				ASPHD2	-5.77968	0.013772
				GPX8	-6.68793	0.0137753
				CBR3-AS1	-6.40464	0.0137862
				KLRA1P	-6.95925	0.0138
				RPS3AP39	-5.36771	0.0138354
				MAST1	-7.07191	0.0138414
				DNAH8-AS1	-6.34543	0.0138499
				ZNF441	-6.96322	0.0138686
				GPX4	-0.866735	0.0138742
				ZNF197	-7.15069	0.0139288
				CCDC33	-6.07445	0.0139479
				TSHZ1	-9.07754	0.013957
				P2RX5-TAX1BP3	-3.59679	0.0139637
				CAMSAP1-DT	-6.02264	0.0139713
				PCDH18	-8.75112	0.0139769
				LRRIQ1	-7.17923	0.013986
				RPS6KA2	-5.04103	0.0139899
				ZIC5	-6.32125	0.0139912
				MRTFA-AS1	-5.06186	0.0140116
				PPIAP46	-6.25759	0.0140125
				LINC02435	-6.75413	0.0140272
				ADM2	-7.78311	0.014037
				AGAP1-IT1	-6.3105	0.0140428
				SLC2A2	-8.29928	0.0140471
				SPOCK3	-7.4313	0.0140608
				PHETA2	-6.086	0.0140957
				TSHZ2	-7.36767	0.0140974
				CASQ1	-9.03321	0.0141232
				SPSB4	-7.53818	0.0141254
				CDKN2B	-8.31778	0.0141375
				RCN1P1	-7.7228	0.0141458
				RMDN2	-5.46323	0.0141532
				GSEC	-6.45961	0.0141556
				LINC00158	-5.35639	0.0141884
				ACAP1	-5.42405	0.0142203
				GLIPR1	-7.50637	0.0142316
				GVQW3	-6.79946	0.0142324
				LINC02253	-5.41414	0.0142391
				KCNE5	-7.02143	0.0143233
				GLB1L3	-6.63441	0.0143522
				GALNT17	-7.88171	0.014356
				ZNF382	-7.54688	0.0143576
				STEAP4	-8.891	0.0143639
				AMELY	-4.62973	0.0143738
				TNNT2	-8.8717	0.0143896
				ARMCX2	-7.03655	0.0144289
				OR7E2P	-3.63615	0.01443
				IMMP1LP1	-7.59579	0.0144351
				JAM2	-5.70181	0.0144472
				VN1R1	-7.72583	0.0144486
				TMIGD3	-7.78275	0.0144516
				FGF14-AS2	-7.93287	0.0144573
				CCDC69	-8.08196	0.0144831
				TAMALIN	-5.09126	0.0144831
				MCRIP1	-2.5108	0.0144959
				RPL12P32	-8.79179	0.0144989
				ERICH6-AS1	-6.44763	0.0145415
				MAGI2-AS3	-7.21777	0.0145525
				ATP5PDP4	-6.53773	0.0145835
				ZNF775	-8.15808	0.0146277
				CCNYL6	-3.6466	0.0146371
				CARD11	-8.68054	0.0146599
				LYRM9	-8.67164	0.0146733
				NAALADL2	-5.60296	0.0146899
				CASR	-8.65818	0.0146938
				OSGIN1	-8.64004	0.0147216
				AGPS	-2.02366	0.0147232
				GDPD4	-7.80721	0.0147256
				TBXAS1	-6.55756	0.0147871
				TNFRSF21	-4.12271	0.0148081
				LINC00689	-8.72558	0.0148432
				RPSAP51	-8.54574	0.0148724
				ASB9	-8.51621	0.0149218
				SNPH	-5.69994	0.0149263
				MAGI2	-7.5314	0.0149272
				BAG2	-5.98368	0.0149589
				C1RL-AS1	-5.10647	0.0149655
				CEACAM5	-8.47586	0.0149911
				CDKL4	-5.40489	0.0149943
				MYO5C	-6.31512	0.0149948
				BHLHA15	-8.0432	0.0150119
				SDCBP2-AS1	-6.42741	0.0150208
				ENHO	-8.45525	0.0150273
				FSTL5	-7.07093	0.0150524
				MAGEA11	-8.4396	0.0150552
				RN7SKP217	-8.02325	0.01506
				DPYD	-6.64562	0.015068
				ATG10-AS1	-8.01923	0.0150698
				TANGO2	-5.1782	0.0150731
				UBE2D4	-5.19181	0.015079
				MAP6D1	-7.85242	0.0150817
				BHLHE40	-5.88539	0.0150894
				BFSP1	-5.52437	0.0151317
				RPL6P11	-8.37523	0.0151737
				DAPK1-IT1	-7.36577	0.015181
				IGBP1C	-8.34754	0.0152266
				TRHDE	-5.53791	0.0152362
				CLDN20	-5.97819	0.0152424
				HNF4G	-7.17374	0.0152508
				LINC02976	-7.90173	0.0152552
				RPL35AP14	-7.92343	0.0152556
				TICAM1	-7.72994	0.0152606
				CPSF4L	-7.6066	0.0152744
				RORA	-7.90084	0.0152855
				ATXN1	-5.45839	0.0152907
				FAM205C	-7.49508	0.0152945
				SEPTIN14P12	-7.45988	0.0153024
				ATXN1-AS1	-7.41768	0.015313
				CDH17	-7.41155	0.0153146
				LINC02042	-7.27146	0.0153199
				CDKN2A	-4.94599	0.0153212
				SMIM38	-8.2963	0.0153273
				RNU1-16P	-7.30958	0.015345
				GCLC-AS1	-8.28467	0.0153508
				CNKSR2	-7.37952	0.015353
				LRRK2	-7.26268	0.0153613
				TPPP2	-7.23518	0.0153715
				KCTD14	-7.20005	0.0153853
				NOTUM	-7.17856	0.0153943
				LLPHP3	-5.83579	0.0153994
				MYO15A	-5.95854	0.0153996
				KCNK9	-5.79871	0.0154019
				HSFX2	-6.00826	0.0154034
				SERF1B	-5.7798	0.0154037
				LINC01415	-3.97054	0.0154048
				WNT3A	-6.02442	0.0154051
				RN7SL208P	-5.76064	0.0154058
				MIR548N	-6.05619	0.015409
				MIR3660	-5.70159	0.0154146
				TAC3	-5.70159	0.0154146
				COLCA1	-6.10258	0.0154163
				TMEM236	-6.13269	0.0154219
				CNTN5	-8.24888	0.0154235
				TPM4P1	-8.24888	0.0154235
				IGHV3-35	-6.06358	0.0154271
				HMGN1P2	-6.17671	0.0154314
				MTCYBP44	-5.61888	0.0154324
				PLA2G2A	-5.50239	0.0154327
				RN7SKP271	-5.59744	0.0154382
				RN7SL272P	-6.21943	0.0154421
				CCDC181	-7.06598	0.0154463
				RANBP3-DT	-8.23686	0.0154486
				SRP68P3	-7.05029	0.0154542
				ARHGAP6	-5.53113	0.0154588
				EXOC3L4	-8.22473	0.0154742
				LINC01555	-8.22473	0.0154742
				POU2AF3	-7.00214	0.0154799
				PTP4A3	-7.80956	0.0154828
				RN7SKP106	-5.43768	0.0154956
				EFCAB10-AS1	-6.40377	0.0155041
				MYO16	-6.41607	0.0155091
				SEPTIN5	-6.43795	0.0155124
				TMEM187	-8.43322	0.0155172
				LINC02945	-7.55647	0.0155248
				NFKBIA	-1.07898	0.015537
				HVCN1	-6.81838	0.0155523
				HMGCS2	-7.03432	0.0155717
				RFKP4	-6.57822	0.0155853
				DNAH10OS	-6.82878	0.0155871
				RNU6-308P	-6.82878	0.0155871
				CPEB3	-6.81955	0.0155935
				PGAP3	-7.26818	0.0156469
				VIP	-6.72385	0.015664
				CYP4V2	-7.78933	0.0156778
				GDAP1L1	-5.97778	0.0156842
				TFAP2C	-4.92538	0.0156985
				MIR548Y	-5.1506	0.0157152
				ETV2	-3.76769	0.0157252
				TYRO3	-1.30298	0.0157661
				CA13	-6.85169	0.0157679
				ADAMTS12	-6.31283	0.0157706
				CTTN-DT	-3.84938	0.015778
				PLSCR4	-6.50862	0.0157812
				CARF	-3.79729	0.015856
				MNX1-AS1	-4.85163	0.0158691
				SNX18P9	-8.05016	0.0158714
				WDR86	-5.74155	0.0158986
				NKX2-2	-5.28489	0.0159036
				RFPL3S	-3.8193	0.015911
				MDGA2	-6.31359	0.0159187
				ADAD2	-8.02939	0.0159226
				PDCD1	-8.02939	0.0159226
				TMEM38A	-6.40913	0.015944
				GDAP1	-7.52302	0.0159508
				BTN1A1	-7.54857	0.0159775
				EXOC3-AS1	-6.37078	0.015981
				KCNE4	-8.00121	0.0159935
				LPXN	-5.97875	0.0159991
				ZNF367	-6.68151	0.0160006
				SLC6A16	-5.717	0.0160249
				RPL36AP8	-4.84231	0.0160511
				PDZRN3-AS1	-6.65832	0.0160528
				HPD	-6.32719	0.0160846
				ZNF117	-5.82583	0.0160889
				SLC5A2	-4.94557	0.0161085
				AFAP1L1	-6.6069	0.0161332
				C1GALT1C1L	-3.84796	0.0161601
				PPP1R2P10	-6.31201	0.0161635
				HELZ2	-6.18545	0.0161646
				KCNJ3	-7.93573	0.0161653
				LMOD1	-7.93573	0.0161653
				CYP51A1	-1.46474	0.0161669
				NLGN1	-6.80242	0.0161903
				PTGR3	-7.19715	0.0162025
				NALF1	-6.75322	0.0162345
				DDX60L	-7.90564	0.0162476
				KATNBL1P2	-7.90564	0.0162476
				SEMA3F-AS1	-7.75274	0.016276
				PROZ	-7.66544	0.0162837
				KRT75	-7.64732	0.0162859
				RPSAP36	-7.55316	0.0163004
				SQOR	-7.55316	0.0163004
				LINC02041	-7.53356	0.0163041
				PILRB	-3.86236	0.0163141
				ANKRD20A19P	-7.4524	0.016322
				ERFE	-7.39925	0.0163361
				HSPD1P11	-5.51781	0.0163719
				INMT-MINDY4	-7.2746	0.0163766
				REEP6	-1.3293	0.0163825
				LINC02492	-7.22659	0.0163951
				MYH1	-7.21433	0.0164001
				CCDC110	-7.16424	0.0164217
				ACR	-7.13852	0.0164335
				LINC02373	-7.13852	0.0164335
				SP100	-4.25965	0.0164698
				LINC02860	-5.8984	0.0164731
				PPP4R3C	-5.8984	0.0164731
				KIF25-AS1	-5.95852	0.0164737
				LINC01731	-5.95852	0.0164737
				RN7SL674P	-5.95852	0.0164737
				MTCO3P7	-5.86737	0.0164742
				PPP1R12A-AS1	-5.98796	0.0164752
				RN7SKP245	-5.98796	0.0164752
				CCT8L2	-5.83566	0.0164763
				DIRAS3	-5.83566	0.0164763
				RBMXL3	-5.83566	0.0164763
				ZIC1	-5.83566	0.0164763
				GGT2P	-5.80322	0.0164796
				TRAJ6	-5.80322	0.0164796
				ZNF680P1	-5.80322	0.0164796
				HEYL	-5.77004	0.016484
				KRT3	-5.77004	0.016484
				MTND4P27	-5.77004	0.016484
				CCER2	-6.07203	0.016484
				SCAT8	-7.03078	0.0164885
				LINC01970	-5.73579	0.0164897
				RPSAP17	-6.12547	0.016493
				ADRA1B	-6.85045	0.0164962
				CSH2	-7.01673	0.0164964
				RNU6-1127P	-5.70102	0.0164968
				OR1E2	-6.17698	0.016504
				RPL13AP12	-5.66538	0.0165054
				RNU7-26P	-6.20206	0.0165102
				RWDD2B	-7.07005	0.0165151
				E2F6P4	-6.22671	0.0165169
				MGAT3-AS1	-6.22671	0.0165169
				MIR4276	-5.59132	0.0165279
				XXYLT1-AS2	-6.29856	0.016539
				ATE1OSP	-6.94433	0.0165394
				LINC00847	-6.34435	0.0165554
				PITPNM2-AS1	-5.51299	0.0165583
				LINC02348	-6.91432	0.0165585
				PRKCA-AS1	-6.91432	0.0165585
				FREM1	-6.04106	0.0165665
				CCN4	-6.89875	0.0165684
				GPSM1	-6.89875	0.0165684
				HSF4	-6.89875	0.0165684
				MIR4307	-6.89875	0.0165684
				TRIOBP	-5.99425	0.016571
				HSPE1P11	-6.38873	0.0165729
				ATP6V1G3	-5.47231	0.016577
				MESP1	-5.47231	0.016577
				NDUFC1	-3.06115	0.0165874
				OR1N1	-6.86778	0.0165894
				TMEM44-AS2	-6.86778	0.0165894
				OCLNP1	-5.43018	0.0165984
				OR1N2	-5.43018	0.0165984
				PDCD4-AS1	-5.43018	0.0165984
				SSTR4	-6.85204	0.0166003
				BRSK2	-6.45283	0.016601
				CCDC17	-6.45283	0.016601
				GABRA2	-6.45283	0.016601
				LHX4	-6.45283	0.016601
				GOLT1A	-6.47358	0.0166107
				RPL17P41	-6.49403	0.0166207
				H2AZ1-DT	-5.38708	0.0166227
				LINC01537	-5.38708	0.0166227
				CYP2C23P	-6.51419	0.0166308
				LINC01230	-6.53408	0.0166411
				CLNK	-6.7873	0.0166476
				TMEM31	-5.34264	0.0166503
				RPS12P7	-6.55402	0.0166515
				APONP	-6.77065	0.0166604
				CLDN14	-6.57338	0.0166621
				RPS27P2	-6.7538	0.0166735
				PROX1-AS1	-5.29677	0.0166814
				RBPJL	-5.29677	0.0166814
				RN7SL430P	-5.29677	0.0166814
				NXNL2	-6.62994	0.0166947
				OXCT2P1	-4.92284	0.0167134
				LARP1P1	-5.24937	0.0167165
				PMS2P5	-5.24937	0.0167165
				TCP11	-5.24937	0.0167165
				LINC00638	-8.54171	0.0167233
				LHX1	-5.26897	0.0168622
				CC2D2B	-5.11458	0.0169702
				FUT6	-8.38448	0.016977
				CYCSP6	-5.71905	0.0169884
				MT-RNR2	-0.882264	0.0169947
				THBS1	-8.34347	0.0170061
				LINC01981	-8.31429	0.0171001
				CPE	-5.5615	0.0172275
				TMEM14B-DT	-6.79828	0.0174313
				LAMA2	-7.13376	0.0174696
				FBXO41	-6.93433	0.0175402
				SMIM31	-6.23357	0.0175491
				CD200	-5.92111	0.0176875
				PAFAH2	-7.25715	0.017693
				ATG16L2	-6.09339	0.0176996
				ZNF280D	-7.26665	0.0177017
				TOX3	-5.71886	0.0177045
				TSPAN2	-7.06415	0.0177307
				CMAHP	-6.11206	0.0177989
				CARD18	-5.13518	0.0178121
				FAM88F	-5.90414	0.0178563
				TMCC3	-6.50686	0.0179425
				PRRT3-AS1	-6.14843	0.0179491
				PLCXD3	-8.22245	0.0179742
				PCOLCE	-8.6233	0.0179986
				ATP8B1	-5.16856	0.0181701
				CCT4P2	-7.01982	0.0181868
				ARL4D	-1.45625	0.0181979
				REEP2	-7.81864	0.018199
				MAP3K6	-6.91468	0.0182036
				KRT8P10	-6.59573	0.0182052
				LINC01618	-4.87966	0.0182792
				EML2	-4.11268	0.01839
				CSF1R	-5.57883	0.0184192
				HOXC6	-6.0009	0.0184358
				KTN1-AS1	-5.58864	0.0184449
				TAS2R43	-4.51251	0.0184639
				NOTCH2NLA	-4.48628	0.0185473
				ZNF300P1	-6.92076	0.0185509
				KCND2	-5.43169	0.018594
				UBTFL1	-5.35792	0.0185957
				MTND2P20	-5.53487	0.0186022
				NDUFB4P5	-5.26062	0.018608
				GPR20	-5.64691	0.0186244
				CDKN2B-AS1	-5.15551	0.0186347
				EPB42	-5.08878	0.0186594
				MIR3131	-5.08878	0.0186594
				RNU6-701P	-5.08878	0.0186594
				LINC02932	-5.76441	0.018662
				RPL21P99	-5.76441	0.018662
				DLL4	-5.77843	0.0186674
				FSIP2-AS2	-5.79232	0.018673
				BOD1L2	-5.81967	0.0186846
				HTRA1	-5.81967	0.0186846
				ADORA2A-AS1	-5.88641	0.0187156
				CELF2-AS2	-5.88641	0.0187156
				GPR68	-5.94965	0.0187491
				TSPOAP1-AS1	-7.34238	0.0187558
				NKX2-8	-7.40652	0.0187559
				PRKD1	-7.42416	0.0187564
				ZFP69	-7.29522	0.0187577
				MCHR1	-7.45452	0.0187578
				BRINP1	-7.29041	0.0187579
				KIFC2	-7.26615	0.0187596
				LSMEM1	-5.97417	0.0187631
				OPLAH	-7.52974	0.0187638
				ACSS3	-7.54593	0.0187656
				PER3	-7.07237	0.0187888
				SPRR2A	-7.02615	0.0188
				ARVCF	-7.02034	0.0188016
				GSK3B-DT	-6.97303	0.0188152
				GPLD1	-6.95488	0.018821
				PLAAT5	-7.19583	0.018881
				ST6GALNAC4	-6.69876	0.0188991
				VASN	-6.70935	0.0189273
				DARS1-AS1	-5.97311	0.018947
				CD163	-7.20011	0.0189509
				MSANTD2-AS1	-6.59569	0.0189954
				CRISP2	-6.30896	0.0190076
				NPFF	-6.32804	0.0190244
				PRH2	-6.3559	0.0190555
				LINC00898	-6.36545	0.0190583
				PMP2	-6.39349	0.0190839
				RN7SL221P	-6.40252	0.0190924
				RBMY2JP	-6.45553	0.0190978
				KRT23	-5.65043	0.0191033
				HMGN1P37	-5.42753	0.0191057
				NHERF2	-6.5732	0.0191155
				CCDC134	-8.54523	0.0191386
				LRRC37A7P	-7.90362	0.0191474
				CCDC83	-6.40559	0.0192917
				ANKFN1	-5.71925	0.019302
				PAPOLB	-4.48315	0.0193179
				SCUBE3	-5.02594	0.0195473
				TSPAN12	-5.56652	0.0195587
				HIRA	-4.57245	0.019609
				NFASC	-7.70123	0.0197654
				ZNF112	-7.8923	0.0199622
				LANCL1	-5.63164	0.0199652
				ATP1A4	-5.1244	0.0199948
				ASB13	-5.00431	0.0201524
				CLDN9	-2.83294	0.0201785
				B3GALNT1	-7.8286	0.0203205
				ABCA4	-5.00141	0.020411
				CTC-338M12.4	-6.25113	0.0204221
				SHISAL2B	-4.2757	0.0204292
				LINC-ROR	-5.10129	0.0204378
				ZNF285	-5.89115	0.0205043
				CEP162	-4.74225	0.0205367
				NPL	-4.96598	0.0207796
				ELL2	-1.80222	0.0209395
				MPP2	-6.94066	0.0209413
				SLC25A24P1	-4.22691	0.0210887
				PARM1	-4.94994	0.0210982
				LINC02377	-6.66537	0.0211072
				RPL7AP28	-5.59013	0.0211185
				PCDH7	-10.7158	0.0212393
				PTBP1P	-5.90728	0.0212608
				DTNB-AS1	-3.15217	0.0213333
				RPL21P137	-3.05735	0.0213423
				ZNF510	-5.65195	0.0213712
				PCNPP1	-4.91575	0.0213818
				BAIAP2L2	-5.52004	0.0214149
				LINC02754	-7.53516	0.0214507
				KRT10-AS1	-4.92834	0.0214604
				MAL2	-5.11413	0.0215064
				CDIPTOSP	-4.3702	0.0216043
				TMC1	-5.48716	0.0216145
				STC2	-4.04629	0.0216346
				SPAG7	-2.34962	0.0216349
				CLIC4	-1.60169	0.0216634
				KRT8P45	-4.47271	0.0217475
				HAL	-7.39167	0.0217675
				LINC00370	-6.10639	0.0219476
				LINC03006	-5.62548	0.0219765
				SMIM26	-4.23948	0.0220015
				ADAMTS20	-5.30927	0.022119
				PADI2	-6.20594	0.0221653
				TATDN3	-4.9763	0.0222087
				ACTR1B	-3.96092	0.0222206
				ZNF354C	-5.09351	0.022248
				TMEM82	-6.29137	0.0222717
				XAGE3	-4.83831	0.0223088
				SULT1E1	-7.26231	0.0223319
				NAT8	-6.84956	0.0225066
				SERPING1	-5.57376	0.0225457
				ZXDA	-6.32153	0.0226394
				RETREG1	-5.59755	0.0226677
				NPSR1-AS1	-5.3745	0.022746
				ME2	-3.10819	0.022766
				SYNPR-AS1	-6.27206	0.0228463
				ZNF10	-6.86715	0.0228476
				FAM43A	-5.49044	0.0228677
				KANSL1L-AS1	-5.00765	0.0228772
				FTH1P23	-5.01063	0.0229299
				GOLIM4	-1.86232	0.0229619
				IGSF22	-2.66664	0.0230124
				APEX1	-0.912563	0.023023
				SEC31B	-6.82002	0.0230482
				PAQR5	-4.58292	0.0230832
				HIGD1A	-0.720596	0.0232085
				BPNT2	-0.818388	0.0232631
				TDRD7	-4.80271	0.0233258
				WLS	-4.56474	0.0233499
				MTERF2	-5.18564	0.0234461
				FAM171B	-7.1621	0.0234507
				DIXDC1	-4.71823	0.023521
				C1orf141	-6.38368	0.0235844
				ZKSCAN8P1	-7.65949	0.023604
				FABP5P9	-4.47478	0.0236715
				H4C16	-5.15232	0.023686
				RNU6-1109P	-5.01145	0.0237562
				RPS23P1	-4.11692	0.0237684
				EID1	-1.16004	0.0238231
				RN7SL1	-4.88583	0.0239471
				AMZ1	-3.14506	0.0239555
				PTMS	-1.47794	0.0240129
				FLYWCH2	-1.45121	0.0240327
				TMEM170B	-4.93579	0.024225
				LINC00562	-6.43808	0.0243339
				LINC02840	-5.9714	0.0243378
				F11R	-0.836199	0.0243391
				TCAF1	-4.49807	0.0243661
				CNTROB	-4.11487	0.0244175
				BRD7P4	-7.3582	0.0244376
				FDPS	-3.20079	0.024522
				ST6GALNAC2	-6.32265	0.0245584
				PRRG4	-4.54552	0.0245591
				RNU1-5P	-5.71511	0.0245629
				FBXO27	-4.03906	0.0246015
				CHD3	-5.16676	0.0246232
				THAP2	-5.55161	0.0247162
				RPS2P6	-6.17939	0.0247299
				C2orf81	-5.65832	0.0247409
				COL6A6	-6.22315	0.0247562
				CABLES1	-3.78801	0.0248242
				CUBN	-5.02417	0.0248598
				EFNA4	-1.47367	0.0249581
				IGFLR1	-6.58904	0.0249766
				FMNL1-DT	-5.94242	0.0250415
				PLSCR1	-2.70266	0.025089
				LOXL3	-8.66288	0.0251
				OAZ3	-4.21401	0.0251732
				LINC02298	-4.43265	0.0252402
				PPP4R2P4	-6.75915	0.0252778
				LIF	-7.31343	0.0253079
				DOP1A	-5.19046	0.0253647
				PPFIBP1	-1.59374	0.0253887
				TMEM86B	-7.4288	0.0255119
				NAGK	-2.48094	0.0256224
				TUBA1A	-3.45001	0.0256559
				F2RL1	-1.4576	0.0257411
				MIRLET7IHG	-5.07094	0.0259608
				TDRD3	-4.22405	0.0259772
				RNU6-564P	-5.62728	0.0259895
				BACH2	-5.56573	0.0259961
				EPB41L1-AS1	-6.06422	0.026086
				ST7-AS2	-5.62851	0.0260964
				NACAD	-6.76802	0.0261066
				ERVFRD-1	-7.272	0.0261865
				GCSAM	-6.39398	0.0262758
				CCDC183	-4.08367	0.0263037
				XDH	-5.39273	0.0263219
				MCUR1P1	-5.07333	0.0263816
				NR1H3	-4.13994	0.0264139
				RASIP1	-5.71914	0.0264818
				RIPPLY3	-6.67435	0.0266353
				CD177	-4.48403	0.0266644
				CD276	-1.98181	0.0267997
				ZNF610	-5.4349	0.0268253
				GVINP2	-7.18383	0.0268911
				RARRES1	-7.12479	0.026976
				GOLGA7B	-6.27929	0.0270594
				CHUK-DT	-5.02135	0.0270835
				RTN4	-1.12835	0.0271976
				LY6G5C	-5.1419	0.0272164
				CNTNAP2	-4.35194	0.0272364
				EIF5A2P1	-4.32027	0.02727
				RNU6-49P	-6.71975	0.0273782
				PODXL2	-7.36108	0.027433
				GOLGA1	-4.22598	0.0274383
				ST6GALNAC3	-6.94632	0.0274389
				TMEM102	-6.12847	0.0274683
				SPTLC3	-6.83312	0.0274763
				FAM86B1	-2.28478	0.0275155
				GHR	-5.83515	0.0275208
				LINC02515	-5.05763	0.0275285
				IFI6	-4.04627	0.0275809
				VCL	-0.881218	0.0276109
				F5	-6.05772	0.0276603
				AMACR	-3.92836	0.0278002
				SLC13A5	-8.08057	0.0278053
				NDST2	-5.09835	0.0278266
				MEX3A	-4.17429	0.0279001
				BIK	-5.65685	0.0279143
				LINC00858	-8.28005	0.0279356
				MAP1A	-5.42607	0.0279561
				PPARA	-5.06135	0.0280181
				LINC02936	-5.58596	0.0280228
				SUSD1	-5.46654	0.028038
				SBNO2	-3.64518	0.0282334
				HPGDS	-4.30922	0.0282519
				TCFL5	-6.27218	0.0282531
				ALG10B	-4.8963	0.0283487
				SHROOM4	-6.55532	0.0283802
				SNX9	-1.77858	0.0285653
				MUC15	-4.65138	0.0285825
				AHNAK2	-4.73555	0.028673
				FAM50B	-6.29185	0.0288203
				SEMA3D	-5.74731	0.0288326
				RNU6-522P	-5.54775	0.0288462
				MEGF10	-5.24652	0.0288708
				UPK3A	-4.36922	0.0288836
				STOML1	-5.27711	0.0289002
				KCNK12	-7.46859	0.0289277
				METTL8P1	-2.73286	0.0289542
				ATP6V1E1P1	-2.90803	0.02915
				TTR	-6.09089	0.0292302
				LINC02631	-4.62874	0.0293405
				YWHAH	-2.20947	0.0294625
				CCDC171	-5.46989	0.0295884
				NLRP9	-5.53343	0.029664
				PRKAR1A	-1.16607	0.0296802
				MIR4263	-5.51647	0.0297326
				CYP4F23P	-5.40297	0.0297703
				NRIP1	-4.36207	0.0298678
				TXNP6	-5.0771	0.0299736
				XGY2	-4.67721	0.0299805
				RPL12P11	-5.67359	0.0299889
				TRAPPC4	-2.35636	0.030066
				PGR	-8.05211	0.0300743
				PARVB	-4.69057	0.030135
				LINC02422	-5.74485	0.030138
				DICER1-AS1	-5.34639	0.0302952
				SSTR2	-5.5708	0.0303281
				BNIP3P37	-4.95685	0.0303919
				ESRRB	-5.65482	0.0305249
				TTC8	-4.89422	0.0305518
				CFHR3	-6.62602	0.030617
				C1R	-4.63369	0.0307293
				TCN2	-4.81341	0.0307363
				SOCS5	-4.11694	0.0309184
				ABTB3	-7.76856	0.030945
				GTF3AP5	-4.25256	0.0310176
				HSD11B2	-4.77859	0.0311391
				NEK11	-5.76845	0.031199
				KNDC1	-4.51691	0.0312778
				NCAPD2P1	-5.95461	0.0312883
				A2M	-7.67754	0.031299
				GULP1	-5.1274	0.0314106
				LCMT1-AS2	-5.15875	0.0314184
				ALG1L7P	-7.02754	0.0314231
				EMILIN2	-5.0502	0.0314574
				TREML2	-3.99622	0.0314724
				ZNF157	-7.63932	0.0315469
				ABCA8	-5.16043	0.0316033
				APOA2	-1.76222	0.0316176
				PLEKHG7	-5.58792	0.0317262
				SRRM3	-5.55245	0.0317493
				MEF2C	-4.90946	0.032053
				PLPP2	-6.61738	0.0321928
				COL6A2	-6.4593	0.032236
				PAXIP1-AS2	-5.11008	0.0323335
				GLB1L2	-7.2242	0.0324355
				QPRT	-1.10535	0.0324656
				SAMD15	-5.59122	0.0324831
				HMGN4	-1.51146	0.0325166
				ADA2	-5.13469	0.0325865
				RAC2	-4.84049	0.0325884
				MAML2	-7.15042	0.0326661
				GAPDHP56	-4.63255	0.032979
				KLHL6-AS1	-4.65156	0.0329901
				RSPH9	-4.65156	0.0329901
				ZBTB47-AS1	-4.65156	0.0329901
				VN1R88P	-4.67026	0.033002
				PCDHA10	-4.7068	0.0330281
				PIP5KL1	-4.7068	0.0330281
				ST8SIA4	-5.56836	0.0330577
				SMG1P4	-5.3164	0.0330773
				DNAJA2-DT	-3.67531	0.0331425
				HOXA11	-7.0144	0.0331806
				CBY1	-4.16132	0.0331959
				BCL2L14	-6.74176	0.0332013
				TBC1D30	-4.88978	0.0332122
				MEIS2	-6.52516	0.0332141
				LINC00501	-6.08505	0.0332212
				HMGN2P11	-4.90509	0.0332316
				PAXBP1-AS1	-5.93078	0.0332492
				CFAP58	-4.93513	0.0332711
				GPR155	-3.62691	0.0333514
				SCGB2B2	-4.99395	0.0333537
				HIVEP3	-7.12924	0.0333877
				CFAP418-AS1	-4.87196	0.0333962
				SMARCB1	-1.0914	0.0334041
				NAP1L5	-6.94887	0.0334754
				KHDRBS3	-3.45637	0.0335003
				KCND1	-5.88686	0.0335029
				TAC4	-5.08907	0.0335067
				LINC01758	-5.10205	0.0335293
				NME9	-5.10205	0.0335293
				IL17D	-4.10347	0.0335509
				OPA1	-1.4816	0.0335741
				ZHX2	-5.78779	0.0335962
				SNORD114-2	-4.91259	0.0337068
				PGBD2	-3.87087	0.0338014
				DDX47	-4.12993	0.0339137
				CAPN14	-6.2802	0.0339173
				CD164L2	-5.30357	0.0339278
				RAI2	-6.85709	0.0339362
				HTR1D	-4.07356	0.033943
				WTAPP1	-4.81833	0.0340384
				ZBTB26	-5.15032	0.0340524
				LINC01815	-5.36826	0.0340722
				LMOD2	-3.47739	0.0341049
				LAPTM4A	-1.26981	0.0342573
				CHD5	-5.75039	0.0343133
				DHTKD1	-6.60944	0.0343251
				FGFRL1	-4.23572	0.0343393
				ROR1-AS1	-5.50509	0.0344104
				CLCN4	-5.54147	0.0345067
				SNX18P13	-5.54147	0.0345067
				DIPK1A	-6.42196	0.0345558
				CCZ1B	-3.09558	0.0345609
				KHDRBS2	-6.21364	0.0345712
				SLC2A6	-6.14853	0.0345751
				ADAMTS19-AS1	-6.32467	0.0345835
				TTLL1	-6.09149	0.0345855
				GUCY2F	-6.74051	0.0346119
				TPGS1	-5.47562	0.0346369
				DLEU2L	-5.94836	0.0346409
				FXYD6-AS1	-5.94179	0.0346445
				RPL23AP8	-5.94179	0.0346445
				JSRP1	-5.90838	0.0346644
				CAPN3	-5.04572	0.0346799
				LINC01586	-5.88098	0.0346826
				H2AZP6	-5.85296	0.034703
				LINC01322	-6.85956	0.0347059
				OR14C36	-5.81699	0.0347319
				EFNB3	-5.8023	0.0347445
				PAPLN-AS1	-5.79489	0.0347511
				TRIL	-6.67577	0.0347645
				MAP2K5	-4.73255	0.0347818
				LINC03059	-5.64442	0.0347934
				PCDH10-DT	-5.64442	0.0347934
				LINC02302	-6.71149	0.0347955
				NPHP3-ACAD11	-5.72607	0.0348185
				LINC01932	-5.66075	0.0348407
				KAT2B	-4.60125	0.035032
				LRP8	-4.62027	0.0350558
				CHRNA7	-5.44657	0.035418
				NKAPL	-3.90898	0.0354568
				RN7SL559P	-5.57425	0.0354739
				FBXO4	-5.99299	0.0355386
				MSTO2P	-4.5019	0.0357612
				SLC5A11	-6.50921	0.0358415
				ZFAND2A-DT	-5.32241	0.0358825
				PPM1M	-6.04666	0.035962
				SCARB2	-3.08267	0.0359936
				CABLES2	-4.32857	0.0362271
				G2E3P1	-6.58723	0.036231
				SERPINB9	-1.84931	0.0362841
				IGHEP2	-5.10955	0.0363726
				APOBEC3D	-4.24437	0.0365429
				ATG4D	-3.86245	0.0365569
				IL32	-4.07173	0.0365685
				GRAMD1B	-6.94905	0.0366578
				CD19	-5.55156	0.0367065
				LINC01748	-6.13669	0.0367152
				LINC02245	-5.38026	0.0368674
				SH3BP5-AS1	-4.20988	0.0369092
				CYCSP52	-4.13922	0.0369342
				ADAM33	-4.16639	0.0369919
				OBI1-AS1	-4.16639	0.0369919
				PLA2G4F	-5.24854	0.0370075
				TIRAP	-4.56977	0.0370428
				TNFSF15	-4.699	0.0370582
				RBKS	-5.33086	0.0371362
				C1orf220	-7.36107	0.0374105
				KRT18	-0.612748	0.0374151
				FAM238B	-4.34086	0.0374242
				TRMT112P2	-4.36358	0.0374886
				RAB31	-6.20436	0.0375915
				ANPEP	-1.42527	0.0376151
				CREB3L1	-4.5629	0.0376439
				CD3D	-4.32165	0.0376502
				TGM4	-4.42907	0.0376844
				KLKB1	-7.0357	0.0378144
				LINC02777	-4.10668	0.0378201
				RNU6-431P	-4.12477	0.0378898
				TCAF1P1	-4.38521	0.0379122
				PDC-AS1	-4.51074	0.0379488
				PLCE1-AS2	-4.14255	0.0379595
				DENND3	-4.38365	0.0379913
				BCAN	-5.07564	0.0380133
				ANKRD62P1-PARP4P3	-4.53024	0.0380153
				FLACC1	-4.53024	0.0380153
				PPP4R2P6	-4.54941	0.0380818
				WNT1	-6.46025	0.038083
				MAP3K19	-4.56824	0.0381483
				TCF24	-5.03652	0.0381529
				SPDYE4	-4.19418	0.038169
				ACTG1P10	-4.21085	0.0382388
				PPIAP51	-4.21085	0.0382388
				WEE2	-4.60497	0.0382814
				CCDC40	-5.25381	0.0382862
				IRS3P	-4.22727	0.0383087
				PSMG3	-1.44963	0.0383259
				LINC02387	-3.2986	0.0383297
				C12orf71BP	-4.62289	0.0383479
				LINC02328	-5.77788	0.0383597
				ACAP2-IT1	-4.24344	0.0383784
				CRIP3	-4.24344	0.0383784
				MIR378J	-4.24344	0.0383784
				SRI	-1.47223	0.0383869
				BANF1P2	-4.64051	0.0384143
				KRT8P12	-4.65786	0.0384806
				RPL21P50	-4.65786	0.0384806
				MADCAM1	-5.45718	0.0384924
				TMEM91	-4.27506	0.0385177
				RN7SL517P	-4.29052	0.0385873
				SDK1	-4.29052	0.0385873
				OVCH1	-4.6928	0.038613
				MAP3K21	-6.81083	0.0387613
				SNORA5C	-5.13248	0.0387791
				LINC00348	-4.33562	0.0387952
				CLDN7	-1.39086	0.0388007
				ABCG2	-4.92878	0.03881
				CRACR2A	-4.74185	0.0388105
				MESP2	-4.74185	0.0388105
				LINC02242	-4.35024	0.0388642
				MORC2-AS1	-4.35024	0.0388642
				SPX	-4.75773	0.038876
				HSD17B14	-4.60602	0.038894
				ADM5	-4.77338	0.0389414
				FADS6	-4.37889	0.0390018
				ALX3	-4.78881	0.0390066
				MIR620	-4.78881	0.0390066
				NAIP	-4.78881	0.0390066
				SPATA25	-4.80403	0.0390716
				TFAP2E	-4.80403	0.0390716
				NOS2	-6.75111	0.0390756
				CDK5R2	-4.95857	0.0391104
				TSPY2	-4.81905	0.0391364
				GPR171	-4.40679	0.0391387
				WIPF1	-5.79925	0.0392063
				FKBP1AP1	-4.42047	0.0392069
				NPTN-IT1	-5.60697	0.0392286
				GPC6	-4.35029	0.0392477
				BEND3P3	-4.43398	0.0392749
				SHANK2-AS3	-4.43398	0.0392749
				IKZF2	-4.44732	0.0393427
				HOPX	-6.73331	0.0393894
				GRIN2B	-4.46049	0.0394103
				MBTPS1-DT	-4.46049	0.0394103
				MIR635	-4.46049	0.0394103
				MSANTD4	-7.46281	0.0394861
				TMEM127	-1.29703	0.0395088
				DGCR5	-4.90507	0.0395208
				SLC9B2	-4.90507	0.0395208
				IL6-AS1	-4.48636	0.0395448
				IMPDH1P6	-4.48636	0.0395448
				PODN	-4.48636	0.0395448
				CARD6	-6.70934	0.039564
				UBE2V1P6	-4.91877	0.039584
				FBXL4	-4.9473	0.0396447
				RNASEH2A	-5.24649	0.0397785
				NUDT16-DT	-4.53748	0.0398112
				RARRES2P1	-4.53748	0.0398112
				RN7SL192P	-4.53748	0.0398112
				TBATA	-4.97195	0.0398348
				PRIMPOL	-4.66141	0.0398365
				MPPE1	-7.93124	0.0398447
				FRMD4A-AS1	-4.54962	0.0398773
				LINC00543	-4.54962	0.0398773
				MED16	-1.17976	0.0399368
				TMEM87B	-6.71362	0.039958
				ZNF649	-4.32677	0.040109
				BSCL2	-4.34806	0.0401214
				SNORD113-3	-4.42236	0.0401519
				COL11A2	-6.55993	0.0401622
				SKP2	-1.07058	0.0402015
				LAT	-4.60836	0.0402041
				CLDND2	-5.18116	0.040217
				NOL4	-4.61973	0.0402688
				RNY4P34	-5.07116	0.0403246
				C4BPB	-4.63098	0.0403332
				RERE	-1.37945	0.0403889
				EPAS1	-4.66142	0.0403932
				AKAP7	-6.15822	0.0404321
				AXDND1	-6.27782	0.0404345
				EPHA1-AS1	-5.09575	0.0404445
				LINC02036	-5.09575	0.0404445
				OR7E145P	-5.09575	0.0404445
				LINC00355	-5.10732	0.0405041
				GPRC6A	-5.11877	0.0405635
				MIR3136	-5.1301	0.0406226
				LBP	-4.68552	0.0406518
				LINC02066	-6.48025	0.0406769
				ZNF84	-4.50563	0.0407102
				RPL23AP93	-4.6961	0.0407147
				XPNPEP2	-4.6961	0.0407147
				WHRN	-5.15242	0.0407401
				GDF9	-5.1743	0.0408566
				HERC2P4	-5.18508	0.0409145
				WBP1	-3.69518	0.040928
				CTPS2	-4.58886	0.0409739
				TSSK3	-4.75747	0.0410877
				SDK2	-4.78162	0.0411089
				ZNF551	-4.15326	0.0411558
				TIMP3	-6.71366	0.0411717
				IDSP1	-4.77716	0.0412101
				HEPH	-4.7965	0.0413316
				DAPK1	-3.64776	0.0414008
				ID3	-2.10479	0.0414243
				ST8SIA5-DT	-6.37558	0.0414355
				TRDN	-5.08705	0.0414368
				CHORDC1P3	-5.45545	0.0414524
				NDUFA8P1	-5.45545	0.0414524
				ACTBP7	-5.37449	0.0414629
				RNU6-1079P	-5.37449	0.0414629
				CEBPB	-3.30987	0.0414714
				CHCHD4P5	-5.34618	0.0414719
				LINC01054	-5.32691	0.0414796
				RN7SL812P	-4.82486	0.041512
				ZBTB46-AS1	-3.88633	0.0415162
				ARSFP1	-5.66279	0.0415218
				IQCN	-5.67003	0.0415266
				GSTA8P	-5.67722	0.0415316
				FAM149A	-5.71944	0.0415637
				ZNF699	-7.24115	0.0416327
				CCDC85A	-5.81228	0.0416523
				SDAD1P2	-5.81863	0.0416593
				SLC16A4-AS1	-5.87425	0.0417248
				TBC1D8B	-6.28414	0.0417333
				SPATA31D1	-6.17369	0.0417348
				FNBP1P1	-4.86154	0.0417494
				FLNB	-0.961834	0.041761
				EPO	-5.3659	0.0417788
				THBS3	-5.95009	0.0418276
				MAN1C1	-6.32413	0.0418426
				TTC13	-4.15209	0.0419351
				TAS2R50	-6.02772	0.0419462
				ESR1	-6.06413	0.0420078
				FKBP1AP2	-6.30204	0.0420249
				ADAMTS9-AS1	-4.90567	0.042041
				SNED1	-4.90567	0.042041
				ACSL5	-4.91552	0.0420987
				TDGF1	-2.28978	0.0421117
				TWF2-DT	-6.15275	0.042171
				PARP10	-4.93257	0.0422133
				SASH3	-4.93257	0.0422133
				CYBRD1	-6.18544	0.0422359
				ODAM	-4.941	0.0422703
				COMT	-3.76274	0.0422754
				ECH1	-1.48966	0.0423749
				TINAG	-4.95765	0.0423836
				H2BP1	-6.06304	0.0424573
				SLC37A1	-4.26333	0.0425948
				MAP1LC3A	-5.27901	0.0426294
				PCAT1	-6.96856	0.0426779
				TECPR1	-7.3218	0.0427197
				LINC01929	-4.18168	0.0428131
				NEK5	-6.32911	0.0431604
				LINC03002	-3.98213	0.0432225
				LINC00540	-4.4121	0.0432552
				MOCS1	-5.75295	0.0433962
				ABR	-6.27584	0.0434704
				ATP2B1	-1.12522	0.0435869
				LINC01170	-4.36085	0.0436425
				SLC22A3	-7.19707	0.043991
				ANAPC11	-1.03577	0.0440857
				S100A2	-4.54131	0.0440884
				HOXC8	-3.82547	0.0442008
				GTSF1	-0.960222	0.0442331
				BTBD3	-3.80965	0.0442389
				GUCY1A2	-7.16745	0.0443832
				MIR181A1HG	-7.38064	0.0444359
				SYNE2	-2.10657	0.0444548
				SLC17A5	-4.62449	0.0445272
				LGALS16	-4.37138	0.0445824
				MEIS3P1	-4.10387	0.0446041
				ZNF248	-5.26612	0.0446075
				CXCR3	-7.1463	0.0446695
				LRRC7	-5.7731	0.0446881
				CDKN1C	-4.24935	0.0447782
				ISX	-6.73573	0.0448616
				TMCO3	-3.90194	0.0448906
				POGK	-4.50746	0.0449679
				LRRC37A16P	-6.24655	0.0450244
				RIMS2	-5.77645	0.0450322
				PPIAP2	-4.6809	0.045515
				SHC2	-5.54243	0.0455326
				TRIM16L	-3.93923	0.0456717
				CCDC113	-5.26391	0.0457116
				FABP1	-7.07262	0.0457143
				TNS1	-7.06777	0.0457861
				ADGRG7	-4.27914	0.0458672
				FBLN1	-2.23577	0.0458903
				RNU4-89P	-5.30208	0.0459402
				CLTA	-0.684121	0.0460091
				NHLRC3	-4.04243	0.0462137
				LINC02700	-6.23583	0.046214
				SPRED1	-3.22384	0.0462531
				BICDL1	-5.89321	0.0464773
				ELMOD1	-5.97273	0.0465776
				ZNF746	-4.38185	0.0466418
				ARHGAP22	-6.22967	0.0466831
				CSMD2	-6.0491	0.0466979
				ISG15	-2.75382	0.0468012
				GATA3	-5.32155	0.0468225
				LINC00879	-3.50174	0.0468453
				COL26A1	-3.90158	0.0468916
				FADD	-1.69521	0.0470731
				NDST1	-1.03825	0.0471253
				ZNF678	-4.78231	0.0472403
				GRTP1	-2.22732	0.0472736
				DCAF4	-4.53285	0.0473405
				PRDX6-AS1	-4.23584	0.0475278
				MISP	-4.29988	0.0475288
				FLT1	-6.93472	0.0476777
				TCP11L2	-4.45415	0.0476817
				MMP15	-3.1494	0.0477047
				CELF2	-8.04428	0.0481145
				NMUR1	-6.82616	0.0481489
				CFAP65	-4.24878	0.0481694
				CD70	-3.50778	0.0482032
				LGR5	-4.56177	0.0483799
				NCAM2	-6.77518	0.0483913
				PDCL	-1.67462	0.0484745
				ZNF790-AS1	-3.62901	0.0485346
				ZNF835	-6.73354	0.0485984
				LINC02583	-5.23083	0.0486419
				LINC02315	-3.53437	0.0486694
				TMEM42	-4.27139	0.0486753
				ARHGEF12	-1.85266	0.0486867
				AOX2P	-4.29291	0.048715
				PPM1N	-4.444	0.0487618
				MSRB2	-5.49137	0.0487751
				UBQLN4	-2.18369	0.0488721
				SLC29A1	-2.56084	0.0489145
				ADI1	-1.89927	0.048925
				PCCA-AS1	-7.00899	0.0489336
				PRSS33	-5.3557	0.0492642
				GCOM1	-6.60988	0.0492678
				PIPOX	-6.59267	0.0493682
				CATSPERG	-5.08592	0.0495844
				CCDC122	-5.39183	0.0495872
				SGO1-AS1	-4.52378	0.0495937
				CDC42	-0.645763	0.0496789
				SPATA3-AS1	-6.53951	0.0496906
				TFAP2A	-3.3682	0.049704
				SIAH2	-3.17819	0.0497622
				PPP3CC	-4.06264	0.0498213
				PDLIM4	-4.1914	0.04983
				TNFSF14	-3.85562	0.0498348
				CDH6	-5.66225	0.0499237
				GPR135	-6.31802	0.0499307

## Sheet: M22 Pre-STB
Table 4.6 Lists of The differentially expressed genes between M22 pre-STB and euploid embryos at d.p.f.8. The logFC column is log fold change calcualted with edgeR. The P-value column listed p-values estimated with Likelihood ratio tests.
Upregulated Genes				Downregulated Genes
SYMBOL	Log2FoldChange	PValue		SYMBOL	Log2FoldChange	PValue
TAF11L14	4.88981	5.0036e-10		FREM1	-7.90523	5.34971e-16
TAF11L11	8.97798	1.7698e-09		CCDC40	-5.99441	5.39427e-14
EEF1A1	0.751613	3.75483e-09		SMIM1	-4.94269	2.55205e-13
MIR22HG	1.72167	2.33699e-08		ARFGEF3	-8.08014	3.32806e-13
UCA1	1.91892	6.79099e-08		TAC4	-4.06373	7.11028e-13
PIK3IP1	5.5019	8.12828e-08		ZNF691-DT	-5.8939	8.59485e-13
WWTR1	2.10786	6.87331e-07		NRP2	-7.36425	9.09301e-13
SNX3	1.2005	1.27728e-06		AKT3	-5.95373	1.01009e-12
GAS6-AS1	3.61817	1.53964e-06		CRMP1	-4.01294	1.16692e-12
GAN	1.73099	1.59373e-06		ACSL1	-7.55988	1.36124e-12
ITPKB	6.03219	1.93035e-06		TFAP2B	-7.15358	2.46871e-12
NRK	3.95114	2.05531e-06		FCGRT	-7.50748	2.56428e-12
TAF11L12	6.05716	2.06529e-06		SHISA2	-4.99447	2.79846e-12
CYFIP1	1.62122	2.17581e-06		GBP2	-5.65537	3.03029e-12
TAF13	1.31085	2.61756e-06		RAP1GAP	-4.95643	3.86202e-12
DLG5	1.35693	2.80728e-06		CLEC12A	-5.65794	4.56301e-12
SNX2	0.966666	3.53294e-06		CYP27B1	-5.88175	4.63485e-12
PPM1K	4.38584	4.71232e-06		DLL1	-6.50927	4.80048e-12
ZNF229	3.80855	4.90476e-06		FAM162B	-6.37301	6.00413e-12
NR6A1	1.18638	5.03807e-06		VMAC	-6.13645	8.37249e-12
ZC3HAV1L	3.19774	6.55623e-06		HEPHL1	-6.80018	8.68549e-12
GAGE2A	3.43379	8.04715e-06		ODC1-DT	-5.11527	1.09492e-11
IQGAP1	1.17628	9.7636e-06		ZNF319	-5.06439	1.14045e-11
PKIA-AS1	3.72312	9.96603e-06		EFNA5	-5.17371	1.27157e-11
VENTXP2	3.49939	1.07417e-05		LINC01569	-6.04436	1.3974e-11
IP6K2	1.11055	1.09443e-05		TRHDE	-5.47825	1.41433e-11
ATAD1	1.41466	1.17295e-05		H6PD	-6.17947	1.41487e-11
SLC34A2	4.86694	1.18796e-05		GPC3	-8.80988	1.68446e-11
MFSD2A	5.26757	1.24943e-05		LIN7A	-5.6976	1.71058e-11
LINC02595	4.46231	1.55391e-05		EVC	-5.39057	2.52634e-11
CERS4	3.93664	1.61742e-05		HHLA1	-6.1286	3.16383e-11
LSM12	0.8791	1.6631e-05		POPDC3	-5.88588	3.18237e-11
EEF1A1P5	0.847042	1.99595e-05		LINC01287	-5.85834	3.21773e-11
RTP3	7.39615	2.06538e-05		NIPAL2	-4.24303	3.38728e-11
ALPK3	4.10757	2.12879e-05		A1CF	-4.46835	3.74179e-11
GRM2	3.74335	2.14647e-05		YY2	-4.94169	3.92223e-11
NSUN3	4.85147	2.14758e-05		PNPO	-6.65407	3.98563e-11
TEAD1	0.802808	2.26536e-05		RHOXF1P3	-6.39824	4.69132e-11
IFT122	3.34927	2.48815e-05		CCDC8	-6.23668	4.85795e-11
SDR42E1	4.26356	2.49518e-05		LINC02960	-6.96755	5.60835e-11
WLS	1.95827	2.64176e-05		APOL4	-4.80604	5.98929e-11
ZNF649	4.28914	2.8455e-05		ROPN1B	-5.65993	6.20206e-11
PPM1D	1.64606	2.90069e-05		GRAP2	-5.88908	6.52597e-11
FZD6	3.98517	3.41147e-05		TCTN1	-5.56397	6.94285e-11
CTNNA1	0.747999	3.79755e-05		LINC01424	-4.92574	7.00732e-11
RNF111	1.14354	4.08108e-05		SDR16C5	-5.28407	7.14197e-11
FAM171A1	4.34621	4.23861e-05		COL1A2	-4.31661	7.71203e-11
SNED1-AS1	2.28434	4.9565e-05		SNAI3-AS1	-6.57176	8.26695e-11
CD59	1.79691	5.01331e-05		PLEKHN1	-4.95918	8.93842e-11
SLC20A2	1.17888	5.07947e-05		HSD17B8	-7.29232	9.11342e-11
IGF2BP2	1.22763	5.42851e-05		NLRX1	-4.41509	1.06615e-10
LRRTM2	3.86224	5.8233e-05		LINC02225	-5.48147	1.19737e-10
AIF1L	1.03702	5.88041e-05		MIR4290HG	-7.06621	1.22465e-10
ZNF577	4.23124	6.41519e-05		KCNK12	-4.84781	1.22704e-10
SLC39A14	2.16613	6.83489e-05		ZNF862	-5.84701	1.24945e-10
S100A14	5.41671	6.86124e-05		MAP10	-6.63076	1.374e-10
ZNF197	4.03383	6.97177e-05		CLIC2	-6.47716	1.38176e-10
AKAP5	4.25206	6.97308e-05		NXPH3	-4.59094	1.38878e-10
SPIN3	3.74077	7.20116e-05		HLX-AS1	-4.67662	1.6039e-10
CCNG1	1.27522	7.40126e-05		CCN4	-5.94734	1.68439e-10
ZKSCAN8	4.18378	7.74396e-05		OTUD1	-6.07235	1.75755e-10
RPL7L1	0.966357	7.80742e-05		AJAP1	-4.74965	1.81036e-10
TRIQK	2.65634	8.52228e-05		SLC24A2	-6.45293	1.86414e-10
NABP1	1.32226	9.20373e-05		WNT3	-5.5828	2.12023e-10
RHBG	2.26049	9.77266e-05		RNU4-25P	-4.92456	2.43068e-10
PSMB4	1.1657	9.79976e-05		SLC2A14	-6.23107	2.87162e-10
CKAP5	1.48627	0.000104805		SYT2	-6.55325	3.10926e-10
USP15	1.133	0.000110334		TRIM36-IT1	-6.28502	3.12984e-10
CHST15	3.76905	0.000111238		TSPOAP1	-4.50132	3.16455e-10
WDR1	0.626808	0.000114068		TLE2	-5.20369	3.29813e-10
TACSTD2	2.21119	0.000117259		KRT222	-5.23502	3.43606e-10
PRAMEF2	1.49573	0.000117319		C10orf90	-6.42311	3.88434e-10
SDC4	1.2041	0.000122714		CBFA2T3	-6.91099	4.25972e-10
PTBP3	1.10327	0.00012429		PSME2P3	-4.52781	4.36515e-10
JMJD1C	2.58678	0.000126472		WNT7A	-6.37387	4.36898e-10
CCNL1	1.32727	0.000126863		ENDOD1	-6.72105	4.48738e-10
RAB10	0.937932	0.000127112		CD40	-4.9296	4.72641e-10
LINC00662	3.88362	0.000132252		SGPP2	-6.17596	4.79585e-10
SMPD3	4.33259	0.000137964		GFI1B	-5.36588	5.37552e-10
CYFIP2	3.89108	0.000149415		RBKS	-5.48718	5.57943e-10
ERLNC1	2.32626	0.000154809		FIRRE	-5.08165	5.65859e-10
FAM135A	1.73097	0.000158143		SULT1E1	-5.1425	5.69932e-10
RNF6	1.448	0.000158533		PADI2	-5.13143	5.87601e-10
TXNDC2	4.91979	0.000162629		SNTB1	-5.02084	6.01907e-10
HNRNPA1	0.587921	0.000184436		ALOX5AP	-4.38384	6.41014e-10
FABP5	2.1734	0.000186789		MIR181A1HG	-4.62983	6.51295e-10
SH3BP5	0.959905	0.00018691		KIT	-6.66038	6.92632e-10
ZNF592	1.73853	0.000188306		MIR603	-5.31866	6.93606e-10
LIN28A	1.56218	0.000198573		SLA	-6.97489	7.84618e-10
EIF4A1	1.26145	0.000208671		FNDC7	-5.9412	8.66898e-10
ROCK1	1.23136	0.000226882		PLP1	-5.78156	9.3484e-10
UBAP1	0.969495	0.000228168		LINC00578	-6.31453	9.43717e-10
AMD1	1.3833	0.000228337		LRRC66	-4.80231	9.63945e-10
HDAC5	1.26522	0.000251685		EDN1	-4.47714	1.0711e-09
DUXAP8	2.62367	0.000259437		C7orf33	-5.44252	1.08607e-09
PSG5	3.3019	0.000265968		CFAP97D1	-4.87365	1.10331e-09
NR2F2	1.40931	0.000271732		RAB9B	-5.01506	1.135e-09
CMKLR2	3.59105	0.000279425		PCDH11X	-7.40997	1.13704e-09
PSG11-AS1	3.82774	0.000290248		BMPR1B	-4.44931	1.15674e-09
NIBAN2	1.41913	0.000298583		OR7E91P	-3.41491	1.21931e-09
PTEN	1.08716	0.000309055		CFAP90	-7.3856	1.22934e-09
TMEM30A	0.870159	0.000331668		FBLN5	-3.9454	1.30108e-09
EIF4A2	0.898204	0.000338804		MYOM3	-3.9401	1.37711e-09
GCNT3	3.48881	0.000350293		RAG1	-3.75025	1.50607e-09
WNT5B	4.30344	0.000350835		COL9A1	-4.56524	1.58271e-09
RTL8B	3.23388	0.000353278		SHC4	-4.91208	1.59853e-09
PABPC1	0.729889	0.000365274		LBP	-4.4323	1.59924e-09
DDAH1	3.90082	0.000370118		HBB	-6.4441	1.67761e-09
TRIM26	2.976	0.000379653		LINC00635	-4.19431	1.7539e-09
SLC9B2	3.24732	0.000390411		PSTPIP1	-4.86147	1.79447e-09
EVI2A	3.46573	0.00040317		AMER1	-6.5563	1.79903e-09
SLC38A1	0.738181	0.000417895		FEZ1	-6.8736	1.81499e-09
ARHGEF26	3.2781	0.000424077		ADAMTS19-AS1	-4.87217	2.0348e-09
[truncated: 1,829 more rows]

## Sheet: T16 D8 CTB
Table 4.7 Lists of The differentially expressed genes between T16 CTB and euploid embryos at d.p.f.8. The logFC column is log fold change calcualted with edgeR. The P-value column listed p-values estimated with Likelihood ratio tests.
[truncated: 1,381 more rows]

[truncated: 7 more sheets: T16 D8 EPI , T16 D8 Hypoblast, T16 D8 Pre-STB, T16 D8 STB, T16 D10 EPI, T16 D10 Pre-STB, T16 D10 STB]
