# Supplementary material for: Abnormal lineage differentiation of peri‐implantation aneuploid embryos revealed by single‐cell RNA sequencing
Source: Clin Transl Med. 2025 May 7;15(5):e70326. doi: 10.1002/ctm2.70326 (PMC12056499; doi:10.1002/ctm2.70326)
Supplement: Supplementary file 6 — Supporting Information [file CTM2-15-e70326-s010.xlsx]

## Sheet: M16 CTB
Table 5.1 KEGG pathway enrichment analysis of DEGs between M16 CTB and euploid embryos at d.p.f.8. The genes upregualted and downregulated in M16 CTB, respectively, in Table 5.1 were input to ClusterProfiler to find enriched KEGG pathways of these genes. The pvalue column listed p-values of enrichments of GO terms and KEGG pathways evaluated with the Hypergeometric tests.
Enriched Pathways of Upregulated Genes						Enriched Pathways of Downregulated Genes
ID	Description	GeneRatio	BgRatio	pvalue		ID	Description	GeneRatio	BgRatio	pvalue
hsa04977	Vitamin digestion and absorption	7/578	24/8637	0.000735268		hsa00330	Arginine and proline metabolism	13/842	50/8637	0.000760141
hsa00600	Sphingolipid metabolism	11/578	54/8637	0.000746422		hsa05166	Human T-cell leukemia virus 1 infection	34/842	222/8637	0.0051035
hsa05225	Hepatocellular carcinoma	23/578	168/8637	0.000778676		hsa05169	Epstein-Barr virus infection	31/842	202/8637	0.00707552
hsa04550	Signaling pathways regulating pluripotency of stem cells	20/578	143/8637	0.00128741		hsa04931	Insulin resistance	19/842	108/8637	0.00779367
hsa00533	Glycosaminoglycan biosynthesis - keratan sulfate	5/578	14/8637	0.0015897		hsa00604	Glycosphingolipid biosynthesis - ganglio series	5/842	15/8637	0.0113781
hsa05165	Human papillomavirus infection	36/578	331/8637	0.00251105		hsa05416	Viral myocarditis	12/842	60/8637	0.011806
hsa05217	Basal cell carcinoma	11/578	63/8637	0.00277837		hsa00360	Phenylalanine metabolism	5/842	16/8637	0.0152477
hsa05222	Small cell lung cancer	14/578	92/8637	0.00302934		hsa04612	Antigen processing and presentation	14/842	78/8637	0.0174874
hsa04115	p53 signaling pathway	12/578	74/8637	0.00344808		hsa00480	Glutathione metabolism	11/842	57/8637	0.0201042
hsa05224	Breast cancer	19/578	147/8637	0.00417497		hsa04380	Osteoclast differentiation	21/842	135/8637	0.0207577
hsa04512	ECM-receptor interaction	13/578	89/8637	0.00599709		hsa05414	Dilated cardiomyopathy	16/842	96/8637	0.0225452
hsa00790	Folate biosynthesis	6/578	27/8637	0.00772038		hsa00230	Purine metabolism	20/842	128/8637	0.0226239
hsa05218	Melanoma	11/578	72/8637	0.00791497		hsa04064	NF-kappa B signaling pathway	17/842	104/8637	0.0227685
hsa04390	Hippo signaling pathway	19/578	157/8637	0.0084794		hsa04979	Cholesterol metabolism	10/842	51/8637	0.0234722
hsa05214	Glioma	11/578	75/8637	0.0107086		hsa00760	Nicotinate and nicotinamide metabolism	8/842	37/8637	0.0236904
hsa05412	Arrhythmogenic right ventricular cardiomyopathy	11/578	77/8637	0.0129538		hsa05330	Allograft rejection	8/842	38/8637	0.0275317
hsa00730	Thiamine metabolism	4/578	15/8637	0.0149689		hsa05032	Morphine addiction	15/842	91/8637	0.0291486
hsa04150	mTOR signaling pathway	18/578	156/8637	0.0162315		hsa00510	N-Glycan biosynthesis	10/842	53/8637	0.0300453
hsa04218	Cellular senescence	18/578	156/8637	0.0162315		hsa00785	Lipoic acid metabolism	5/842	19/8637	0.031792
hsa05219	Bladder cancer	7/578	41/8637	0.0177962		hsa04015	Rap1 signaling pathway	29/842	210/8637	0.0339022
hsa05202	Transcriptional misregulation in cancer	21/578	193/8637	0.0184261		hsa01232	Nucleotide metabolism	14/842	85/8637	0.0345158
hsa00430	Taurine and hypotaurine metabolism	4/578	16/8637	0.0189249		hsa04122	Sulfur relay system	3/842	8/8637	0.0355716
hsa05226	Gastric cancer	17/578	149/8637	0.0211585		hsa05145	Toxoplasmosis	17/842	111/8637	0.0399195
hsa00910	Nitrogen metabolism	4/578	17/8637	0.0234696		hsa05030	Cocaine addiction	9/842	49/8637	0.0448252
hsa04350	TGF-beta signaling pathway	13/578	108/8637	0.0277194		hsa00513	Various types of N-glycan biosynthesis	8/842	42/8637	0.0471624
hsa04068	FoxO signaling pathway	15/578	131/8637	0.0283899		hsa05332	Graft-versus-host disease	8/842	42/8637	0.0471624
hsa04510	Focal adhesion	21/578	203/8637	0.0303125		hsa04727	GABAergic synapse	14/842	89/8637	0.0484272
hsa00512	Mucin type O-glycan biosynthesis	6/578	36/8637	0.030563		hsa04148	Efferocytosis	22/842	156/8637	0.0486276
hsa04210	Apoptosis	15/578	136/8637	0.0379286		hsa00562	Inositol phosphate metabolism	12/842	73/8637	0.0486403
hsa05213	Endometrial cancer	8/578	58/8637	0.0380821		hsa05418	Fluid shear stress and atherosclerosis	20/842	139/8637	0.048806
hsa04310	Wnt signaling pathway	18/578	174/8637	0.0426973
hsa04978	Mineral absorption	8/578	60/8637	0.0452998
hsa00770	Pantothenate and CoA biosynthesis	4/578	21/8637	0.0478079
hsa01240	Biosynthesis of cofactors	16/578	153/8637	0.0496468

## Sheet: M16 pre-STB
Table 5.2 KEGG pathway enrichment analysis of DEGs between M16 pre-STB and euploid embryos at d.p.f.8. The genes upregualted and downregulated in M16 pre-STB, respectively, in Table 5.2 were input to ClusterProfiler to find enriched KEGG pathways of these genes. The pvalue column listed p-values of enrichments of GO terms and KEGG pathways evaluated with the Hypergeometric tests.
Enriched Pathways of Upregulated Genes						Enriched Pathways of Downregulated Genes
ID	Description	GeneRatio	BgRatio	pvalue		ID	Description	GeneRatio	BgRatio	pvalue
hsa04360	Axon guidance	27/737	182/8637	0.0031276		hsa04261	Adrenergic signaling in cardiomyocytes	26/602	154/8637	2.00178e-05
hsa04512	ECM-receptor interaction	16/737	89/8637	0.00320602		hsa04022	cGMP-PKG signaling pathway	27/602	167/8637	3.10565e-05
hsa04218	Cellular senescence	24/737	156/8637	0.00321952		hsa04024	cAMP signaling pathway	31/602	225/8637	0.000188652
hsa04390	Hippo signaling pathway	24/737	157/8637	0.0035033		hsa04923	Regulation of lipolysis in adipocytes	11/602	58/8637	0.00192972
hsa04151	PI3K-Akt signaling pathway	45/737	359/8637	0.00537391		hsa04934	Cushing syndrome	21/602	155/8637	0.00244051
hsa04148	Efferocytosis	23/737	156/8637	0.00659031		hsa04928	Parathyroid hormone synthesis, secretion and action	16/602	106/8637	0.00260475
hsa04310	Wnt signaling pathway	25/737	174/8637	0.00662368		hsa04935	Growth hormone synthesis, secretion and action	17/602	120/8637	0.00383847
hsa00601	Glycosphingolipid biosynthesis - lacto and neolacto series	7/737	28/8637	0.00772332		hsa04972	Pancreatic secretion	15/602	102/8637	0.00450307
hsa04916	Melanogenesis	16/737	101/8637	0.0111524		hsa04912	GnRH signaling pathway	14/602	93/8637	0.00482373
hsa05412	Arrhythmogenic right ventricular cardiomyopathy	13/737	77/8637	0.0126728		hsa04927	Cortisol synthesis and secretion	11/602	65/8637	0.004873
hsa05165	Human papillomavirus infection	40/737	331/8637	0.0150063		hsa04020	Calcium signaling pathway	29/602	253/8637	0.00534836
hsa00310	Lysine degradation	11/737	63/8637	0.0165165		hsa04971	Gastric acid secretion	12/602	76/8637	0.0059616
hsa04014	Ras signaling pathway	30/737	236/8637	0.0172811		hsa04925	Aldosterone synthesis and secretion	14/602	98/8637	0.00770588
hsa05410	Hypertrophic cardiomyopathy	14/737	90/8637	0.0196452		hsa04371	Apelin signaling pathway	18/602	139/8637	0.00773603
hsa04510	Focal adhesion	26/737	203/8637	0.0233678		hsa05202	Transcriptional misregulation in cancer	23/602	193/8637	0.00786051
hsa05205	Proteoglycans in cancer	26/737	205/8637	0.0260885		hsa04978	Mineral absorption	10/602	60/8637	0.00794212
hsa00533	Glycosaminoglycan biosynthesis - keratan sulfate	4/737	14/8637	0.0263323		hsa04611	Platelet activation	16/602	124/8637	0.0120299
hsa03010	Ribosome	22/737	167/8637	0.0264728		hsa05165	Human papillomavirus infection	34/602	331/8637	0.0141565
hsa04810	Regulation of actin cytoskeleton	28/737	229/8637	0.032918		hsa04918	Thyroid hormone synthesis	11/602	75/8637	0.0142256
hsa05143	African trypanosomiasis	7/737	37/8637	0.0344751		hsa04072	Phospholipase D signaling pathway	18/602	148/8637	0.0143875
hsa04726	Serotonergic synapse	16/737	115/8637	0.0344974		hsa05418	Fluid shear stress and atherosclerosis	17/602	139/8637	0.0162321
hsa02010	ABC transporters	8/737	45/8637	0.0345459		hsa01522	Endocrine resistance	13/602	98/8637	0.0180542
hsa04070	Phosphatidylinositol signaling system	14/737	97/8637	0.0351336		hsa03265	Virion - Lyssavirus	2/602	4/8637	0.0264774
hsa04750	Inflammatory mediator regulation of TRP channels	14/737	98/8637	0.0379118		hsa04961	Endocrine and other factor-regulated calcium reabsorption	8/602	53/8637	0.0291422
hsa04020	Calcium signaling pathway	30/737	253/8637	0.040006		hsa01524	Platinum drug resistance	10/602	73/8637	0.0292105
hsa04350	TGF-beta signaling pathway	15/737	108/8637	0.0403173		hsa05215	Prostate cancer	12/602	97/8637	0.0365512
hsa05163	Human cytomegalovirus infection	27/737	225/8637	0.043668		hsa04510	Focal adhesion	21/602	203/8637	0.0440321
hsa04110	Cell cycle	20/737	157/8637	0.0450441		hsa04211	Longevity regulating pathway	11/602	89/8637	0.0443809
hsa04340	Hedgehog signaling pathway	9/737	56/8637	0.0460139		hsa00100	Steroid biosynthesis	4/602	20/8637	0.0463106
hsa05222	Small cell lung cancer	13/737	92/8637	0.0478493		hsa04916	Melanogenesis	12/602	101/8637	0.0476375
hsa04977	Vitamin digestion and absorption	5/737	24/8637	0.0485991
hsa05226	Gastric cancer	19/737	149/8637	0.0494133

## Sheet: M22 CTB
Table 5.3 KEGG pathway enrichment analysis of DEGs between M22 CTB and euploid embryos at d.p.f.8. The genes upregualted and downregulated in M22 CTB, respectively, in Table 5.3 were input to ClusterProfiler to find enriched KEGG pathways of these genes. The pvalue column listed p-values of enrichments of GO terms and KEGG pathways evaluated with the Hypergeometric tests.
Enriched Pathways of Upregulated Genes						Enriched Pathways of Downregulated Genes
ID	Description	GeneRatio	BgRatio	pvalue		ID	Description	GeneRatio	BgRatio	pvalue
hsa04514	Cell adhesion molecules	19/369	158/8637	4.10334e-05		hsa04310	Wnt signaling pathway	15/348	174/8637	0.00439178
hsa04613	Neutrophil extracellular trap formation	18/369	191/8637	0.00132665		hsa00061	Fatty acid biosynthesis	4/348	18/8637	0.00505956
hsa00062	Fatty acid elongation	5/369	27/8637	0.00513912		hsa04916	Melanogenesis	10/348	101/8637	0.00733146
hsa01040	Biosynthesis of unsaturated fatty acids	5/369	27/8637	0.00513912		hsa04974	Protein digestion and absorption	10/348	103/8637	0.00838937
hsa04530	Tight junction	15/369	170/8637	0.00604717		hsa05170	Human immunodeficiency virus 1 infection	16/348	212/8637	0.0116123
hsa04662	B cell receptor signaling pathway	9/369	84/8637	0.00935851		hsa03250	Viral life cycle - HIV-1	7/348	63/8637	0.012922
hsa04670	Leukocyte transendothelial migration	11/369	115/8637	0.00991983		hsa04979	Cholesterol metabolism	6/348	51/8637	0.0160017
hsa04260	Cardiac muscle contraction	9/369	87/8637	0.011666		hsa00533	Glycosaminoglycan biosynthesis - keratan sulfate	3/348	14/8637	0.0169542
hsa05410	Hypertrophic cardiomyopathy	9/369	90/8637	0.0143746		hsa05217	Basal cell carcinoma	6/348	63/8637	0.0405408
hsa04970	Salivary secretion	9/369	93/8637	0.0175218		hsa00100	Steroid biosynthesis	3/348	20/8637	0.0444667
hsa04913	Ovarian steroidogenesis	6/369	51/8637	0.0207628		hsa04710	Circadian rhythm	4/348	34/8637	0.0463874
hsa04070	Phosphatidylinositol signaling system	9/369	97/8637	0.0224637		hsa04146	Peroxisome	7/348	83/8637	0.0493616
hsa04950	Maturity onset diabetes of the young	4/369	26/8637	0.0232709		hsa05167	Kaposi sarcoma-associated herpesvirus infection	13/348	194/8637	0.0496304
hsa00730	Thiamine metabolism	3/369	15/8637	0.0240026
hsa04080	Neuroactive ligand-receptor interaction	24/369	367/8637	0.0246176
hsa04061	Viral protein interaction with cytokine and cytokine receptor	9/369	100/8637	0.0267741
hsa05203	Viral carcinogenesis	15/369	204/8637	0.0282413
hsa04911	Insulin secretion	8/369	86/8637	0.0300845
hsa04921	Oxytocin signaling pathway	12/369	154/8637	0.0319618
hsa04540	Gap junction	8/369	88/8637	0.0338923
hsa04659	Th17 cell differentiation	9/369	108/8637	0.0410544
hsa04020	Calcium signaling pathway	17/369	253/8637	0.0429954
hsa05412	Arrhythmogenic right ventricular cardiomyopathy	7/369	77/8637	0.0456582
hsa05224	Breast cancer	11/369	147/8637	0.0498155

## Sheet: M22 EPI
Table 5.4 KEGG pathway enrichment analysis of DEGs between M22 EPI and euploid embryos at d.p.f.8. The genes upregualted and downregulated in M22 EPI, respectively, in Table 5.4 were input to ClusterProfiler to find enriched KEGG pathways of these genes. The pvalue column listed p-values of enrichments of GO terms and KEGG pathways evaluated with the Hypergeometric tests.
Enriched Pathways of Upregulated Genes						Enriched Pathways of Downregulated Genes
ID	Description	GeneRatio	BgRatio	pvalue		ID	Description	GeneRatio	BgRatio	pvalue
hsa04640	Hematopoietic cell lineage	14/432	99/8637	0.000380994		hsa00100	Steroid biosynthesis	6/378	20/8637	0.000155173
hsa05322	Systemic lupus erythematosus	17/432	137/8637	0.000459856		hsa02010	ABC transporters	7/378	45/8637	0.00313079
hsa04080	Neuroactive ligand-receptor interaction	33/432	367/8637	0.000729632		hsa03320	PPAR signaling pathway	9/378	75/8637	0.00522016
hsa00590	Arachidonic acid metabolism	10/432	61/8637	0.000801664		hsa04360	Axon guidance	15/378	182/8637	0.0135823
hsa04613	Neutrophil extracellular trap formation	20/432	191/8637	0.00136123		hsa04213	Longevity regulating pathway - multiple species	7/378	61/8637	0.0165921
hsa05412	Arrhythmogenic right ventricular cardiomyopathy	11/432	77/8637	0.00145285		hsa05032	Morphine addiction	9/378	91/8637	0.0177249
hsa05410	Hypertrophic cardiomyopathy	12/432	90/8637	0.00165665		hsa03030	DNA replication	5/378	36/8637	0.0192818
hsa05034	Alcoholism	18/432	188/8637	0.00604926		hsa00760	Nicotinate and nicotinamide metabolism	5/378	37/8637	0.0215192
hsa04930	Type II diabetes mellitus	7/432	46/8637	0.00734842		hsa04966	Collecting duct acid secretion	4/378	27/8637	0.028557
hsa05202	Transcriptional misregulation in cancer	18/432	193/8637	0.00789499		hsa04724	Glutamatergic synapse	10/378	115/8637	0.0288669
hsa05414	Dilated cardiomyopathy	11/432	96/8637	0.00820949		hsa00603	Glycosphingolipid biosynthesis - globo and isoglobo series	3/378	16/8637	0.0304668
hsa04950	Maturity onset diabetes of the young	5/432	26/8637	0.00841201		hsa04012	ErbB signaling pathway	8/378	85/8637	0.0320256
hsa04921	Oxytocin signaling pathway	15/432	154/8637	0.0100399		hsa05207	Chemical carcinogenesis - receptor activation	15/378	212/8637	0.0451577
hsa04148	Efferocytosis	15/432	156/8637	0.0112344
hsa04974	Protein digestion and absorption	11/432	103/8637	0.01361
hsa04270	Vascular smooth muscle contraction	13/432	134/8637	0.0164144
hsa00524	Neomycin, kanamycin and gentamicin biosynthesis	2/432	5/8637	0.0225677
hsa05215	Prostate cancer	10/432	97/8637	0.0227482
hsa04514	Cell adhesion molecules	14/432	158/8637	0.0266248
hsa04020	Calcium signaling pathway	20/432	253/8637	0.0283542
hsa04726	Serotonergic synapse	11/432	115/8637	0.0285862
hsa00534	Glycosaminoglycan biosynthesis - heparan sulfate / heparin	4/432	24/8637	0.0296113
hsa00500	Starch and sucrose metabolism	5/432	36/8637	0.0320911
hsa05340	Primary immunodeficiency	5/432	38/8637	0.0394168
hsa05222	Small cell lung cancer	9/432	92/8637	0.0399775
hsa04611	Platelet activation	11/432	124/8637	0.045779

## Sheet: M22 Hypoblast 
Table 5.5 KEGG pathway enrichment analysis of DEGs between M22 Hypoblast and euploid embryos at d.p.f.8. The genes upregualted and downregulated in M22 Hypoblast , respectively, in Table 5.5 were input to ClusterProfiler to find enriched KEGG pathways of these genes. The pvalue column listed p-values of enrichments of GO terms and KEGG pathways evaluated with the Hypergeometric tests.
Enriched Pathways of Upregulated Genes						Enriched Pathways of Downregulated Genes
ID	Description	GeneRatio	BgRatio	pvalue		ID	Description	GeneRatio	BgRatio	pvalue
hsa03420	Nucleotide excision repair	8/167	63/8637	2.58892e-05		hsa00565	Ether lipid metabolism	4/149	50/8637	0.0105942
hsa05170	Human immunodeficiency virus 1 infection	13/167	212/8637	0.000227768		hsa04742	Taste transduction	5/149	86/8637	0.0162694
hsa05213	Endometrial cancer	6/167	58/8637	0.000841465		hsa04144	Endocytosis	9/149	250/8637	0.0288582
hsa05210	Colorectal cancer	7/167	86/8637	0.00132836		hsa04721	Synaptic vesicle cycle	4/149	78/8637	0.0454726
hsa05214	Glioma	6/167	75/8637	0.00319739
hsa05160	Hepatitis C	9/167	158/8637	0.00349215
hsa04914	Progesterone-mediated oocyte maturation	7/167	102/8637	0.00353027
hsa05163	Human cytomegalovirus infection	11/167	225/8637	0.00420787
hsa04012	ErbB signaling pathway	6/167	85/8637	0.00593099
hsa04072	Phospholipase D signaling pathway	8/167	148/8637	0.00788637
hsa04927	Cortisol synthesis and secretion	5/167	65/8637	0.00826031
hsa04935	Growth hormone synthesis, secretion and action	7/167	120/8637	0.00852647
hsa04919	Thyroid hormone signaling pathway	7/167	121/8637	0.00890676
hsa04144	Endocytosis	11/167	250/8637	0.00910209
hsa04912	GnRH signaling pathway	6/167	93/8637	0.00911465
hsa04122	Sulfur relay system	2/167	8/8637	0.00963892
hsa05230	Central carbon metabolism in cancer	5/167	70/8637	0.0112088
hsa01522	Endocrine resistance	6/167	98/8637	0.011637
hsa04062	Chemokine signaling pathway	9/167	192/8637	0.0120859
hsa05223	Non-small cell lung cancer	5/167	72/8637	0.0125665
hsa05161	Hepatitis B	8/167	162/8637	0.0131888
hsa01524	Platinum drug resistance	5/167	73/8637	0.0132853
hsa05212	Pancreatic cancer	5/167	76/8637	0.0156073
hsa05225	Hepatocellular carcinoma	8/167	168/8637	0.0161216
hsa05100	Bacterial invasion of epithelial cells	5/167	77/8637	0.0164379
hsa04910	Insulin signaling pathway	7/167	137/8637	0.016818
hsa05205	Proteoglycans in cancer	9/167	205/8637	0.0178661
hsa01521	EGFR tyrosine kinase inhibitor resistance	5/167	79/8637	0.0181861
hsa05132	Salmonella infection	10/167	249/8637	0.0225177
hsa05224	Breast cancer	7/167	147/8637	0.0237558
hsa05226	Gastric cancer	7/167	149/8637	0.0253493
hsa04730	Long-term depression	4/167	60/8637	0.028442
hsa05235	PD-L1 expression and PD-1 checkpoint pathway in cancer	5/167	89/8637	0.0287608
hsa04071	Sphingolipid signaling pathway	6/167	121/8637	0.0296739
hsa04218	Cellular senescence	7/167	156/8637	0.0315013
hsa03030	DNA replication	3/167	36/8637	0.0318008
hsa04110	Cell cycle	7/167	157/8637	0.0324552
hsa05222	Small cell lung cancer	5/167	92/8637	0.0325578
hsa05167	Kaposi sarcoma-associated herpesvirus infection	8/167	194/8637	0.0343899
hsa04926	Relaxin signaling pathway	6/167	129/8637	0.0387932
hsa04070	Phosphatidylinositol signaling system	5/167	97/8637	0.0395542
hsa05215	Prostate cancer	5/167	97/8637	0.0395542
hsa04720	Long-term potentiation	4/167	67/8637	0.0403448
hsa05221	Acute myeloid leukemia	4/167	67/8637	0.0403448
hsa04750	Inflammatory mediator regulation of TRP channels	5/167	98/8637	0.0410551
hsa04925	Aldosterone synthesis and secretion	5/167	98/8637	0.0410551
hsa04114	Oocyte meiosis	6/167	131/8637	0.0413234
hsa04142	Lysosome	6/167	132/8637	0.0426267
hsa05211	Renal cell carcinoma	4/167	69/8637	0.0441934
hsa03440	Homologous recombination	3/167	41/8637	0.0442958
hsa04916	Melanogenesis	5/167	101/8637	0.0457634
hsa00513	Various types of N-glycan biosynthesis	3/167	42/8637	0.0470478
hsa04210	Apoptosis	6/167	136/8637	0.0480979
hsa04915	Estrogen signaling pathway	6/167	137/8637	0.0495306

## Sheet: M22 Pre-STB
Table 5.6 KEGG pathway enrichment analysis of DEGs between M22 Pre-STB and euploid embryos at d.p.f.8. The genes upregualted and downregulated in M22 Pre-STB, respectively, in Table 5.6 were input to ClusterProfiler to find enriched KEGG pathways of these genes. The pvalue column listed p-values of enrichments of GO terms and KEGG pathways evaluated with the Hypergeometric tests.
Enriched Pathways of Upregulated Genes						Enriched Pathways of Downregulated Genes
ID	Description	GeneRatio	BgRatio	pvalue		ID	Description	GeneRatio	BgRatio	pvalue
hsa00232	Caffeine metabolism	3/532	6/8637	0.00403907		hsa04550	Signaling pathways regulating pluripotency of stem cells	22/446	143/8637	3.64393e-06
hsa04510	Focal adhesion	22/532	203/8637	0.0067858		hsa04916	Melanogenesis	14/446	101/8637	0.000645119
hsa00532	Glycosaminoglycan biosynthesis - chondroitin sulfate / dermatan sulfate	5/532	21/8637	0.0077624		hsa05225	Hepatocellular carcinoma	19/446	168/8637	0.00103453
hsa00591	Linoleic acid metabolism	6/532	30/8637	0.00886576		hsa05217	Basal cell carcinoma	10/446	63/8637	0.001324
hsa05144	Malaria	8/532	50/8637	0.0106586		hsa04020	Calcium signaling pathway	25/446	253/8637	0.00133066
hsa04970	Salivary secretion	12/532	93/8637	0.0113863		hsa04066	HIF-1 signaling pathway	14/446	109/8637	0.00138359
hsa00600	Sphingolipid metabolism	8/532	54/8637	0.0166727		hsa05226	Gastric cancer	17/446	149/8637	0.00170004
hsa00120	Primary bile acid biosynthesis	4/532	17/8637	0.0178099		hsa04934	Cushing syndrome	17/446	155/8637	0.00260033
hsa00564	Glycerophospholipid metabolism	12/532	99/8637	0.0181268		hsa05224	Breast cancer	16/446	147/8637	0.0037068
hsa04668	TNF signaling pathway	13/532	114/8637	0.0226924		hsa01524	Platinum drug resistance	10/446	73/8637	0.00406533
hsa00790	Folate biosynthesis	5/532	27/8637	0.0227264		hsa05205	Proteoglycans in cancer	20/446	205/8637	0.00452441
hsa05222	Small cell lung cancer	11/532	92/8637	0.0253037		hsa05418	Fluid shear stress and atherosclerosis	15/446	139/8637	0.0052845
hsa00590	Arachidonic acid metabolism	8/532	61/8637	0.0325056		hsa04310	Wnt signaling pathway	17/446	174/8637	0.00838646
hsa05166	Human T-cell leukemia virus 1 infection	21/532	222/8637	0.0325129		hsa04146	Peroxisome	10/446	83/8637	0.0100772
hsa00140	Steroid hormone biosynthesis	8/532	62/8637	0.0353943		hsa05215	Prostate cancer	11/446	97/8637	0.0110981
hsa05163	Human cytomegalovirus infection	21/532	225/8637	0.0368465		hsa01522	Endocrine resistance	11/446	98/8637	0.0119411
hsa04020	Calcium signaling pathway	23/532	253/8637	0.0387458		hsa04150	mTOR signaling pathway	15/446	156/8637	0.0147014
hsa04060	Cytokine-cytokine receptor interaction	26/532	297/8637	0.0435368		hsa04979	Cholesterol metabolism	7/446	51/8637	0.0150968
hsa04512	ECM-receptor interaction	10/532	89/8637	0.0462993		hsa04110	Cell cycle	15/446	157/8637	0.0155134
hsa04972	Pancreatic secretion	11/532	102/8637	0.0486271		hsa04071	Sphingolipid signaling pathway	12/446	121/8637	0.0220867
						hsa04010	MAPK signaling pathway	24/446	301/8637	0.0223472
						hsa04350	TGF-beta signaling pathway	11/446	108/8637	0.0232795
						hsa04620	Toll-like receptor signaling pathway	11/446	108/8637	0.0232795
						hsa04659	Th17 cell differentiation	11/446	108/8637	0.0232795
						hsa04261	Adrenergic signaling in cardiomyocytes	14/446	154/8637	0.0278298
						hsa04148	Efferocytosis	14/446	156/8637	0.0306412
						hsa04390	Hippo signaling pathway	14/446	157/8637	0.0321222
						hsa00533	Glycosaminoglycan biosynthesis - keratan sulfate	3/446	14/8637	0.0325317
						hsa00750	Vitamin B6 metabolism	2/446	6/8637	0.0347473
						hsa00512	Mucin type O-glycan biosynthesis	5/446	36/8637	0.0361228
						hsa04914	Progesterone-mediated oocyte maturation	10/446	102/8637	0.0373296
						hsa05142	Chagas disease	10/446	102/8637	0.0373296
						hsa04068	FoxO signaling pathway	12/446	131/8637	0.0378893
						hsa05166	Human T-cell leukemia virus 1 infection	18/446	222/8637	0.0382663
						hsa00604	Glycosphingolipid biosynthesis - ganglio series	3/446	15/8637	0.0391463
						hsa04814	Motor proteins	16/446	193/8637	0.0412582
						hsa05152	Tuberculosis	15/446	180/8637	0.0453712
						hsa00430	Taurine and hypotaurine metabolism	3/446	16/8637	0.0463863
						hsa00603	Glycosphingolipid biosynthesis - globo and isoglobo series	3/446	16/8637	0.0463863
						hsa04630	JAK-STAT signaling pathway	14/446	166/8637	0.0478668

## Sheet: T16 D8 CTB
Table 5.7 KEGG pathway enrichment analysis of DEGs between T16 CTB and euploid embryos at d.p.f.8. The genes upregualted and downregulated in T16 D8 CTB, respectively, in Table 5.7 were input to ClusterProfiler to find enriched KEGG pathways of these genes. The pvalue column listed p-values of enrichments of GO terms and KEGG pathways evaluated with the Hypergeometric tests.
Enriched Pathways of Upregulated Genes						Enriched Pathways of Downregulated Genes
ID	Description	GeneRatio	BgRatio	pvalue		ID	Description	GeneRatio	BgRatio	pvalue
hsa01230	Biosynthesis of amino acids	7/248	75/8637	0.00557379		hsa05202	Transcriptional misregulation in cancer	18/322	193/8637	0.000303573
hsa00650	Butanoate metabolism	4/248	27/8637	0.00692196		hsa04727	GABAergic synapse	10/322	89/8637	0.00167967
hsa00790	Folate biosynthesis	4/248	27/8637	0.00692196		hsa00604	Glycosphingolipid biosynthesis - ganglio series	4/322	15/8637	0.00186749
hsa04640	Hematopoietic cell lineage	8/248	99/8637	0.00745556		hsa05032	Morphine addiction	10/322	91/8637	0.00198825
hsa04610	Complement and coagulation cascades	7/248	86/8637	0.0115805		hsa04723	Retrograde endocannabinoid signaling	13/322	148/8637	0.00347841
hsa01240	Biosynthesis of cofactors	10/248	153/8637	0.0126002		hsa04670	Leukocyte transendothelial migration	11/322	115/8637	0.00365319
hsa01210	2-Oxocarboxylic acid metabolism	4/248	33/8637	0.0141165		hsa04360	Axon guidance	14/322	182/8637	0.00802148
hsa05412	Arrhythmogenic right ventricular cardiomyopathy	6/248	77/8637	0.0229245		hsa05030	Cocaine addiction	6/322	49/8637	0.00928219
hsa00380	Tryptophan metabolism	4/248	42/8637	0.0316368		hsa04713	Circadian entrainment	9/322	97/8637	0.00998635
hsa05205	Proteoglycans in cancer	11/248	205/8637	0.0340219		hsa04728	Dopaminergic synapse	11/322	132/8637	0.0101772
hsa05217	Basal cell carcinoma	5/248	63/8637	0.0341679		hsa04145	Phagosome	12/322	152/8637	0.011217
hsa00130	Ubiquinone and other terpenoid-quinone biosynthesis	2/248	11/8637	0.0380715		hsa04960	Aldosterone-regulated sodium reabsorption	5/322	37/8637	0.0114221
hsa01040	Biosynthesis of unsaturated fatty acids	3/248	27/8637	0.0411846		hsa04921	Oxytocin signaling pathway	12/322	154/8637	0.0123609
hsa05410	Hypertrophic cardiomyopathy	6/248	90/8637	0.0444478		hsa04916	Melanogenesis	9/322	101/8637	0.01283
hsa00830	Retinol metabolism	5/248	68/8637	0.0452299		hsa05322	Systemic lupus erythematosus	11/322	137/8637	0.0132216
hsa04920	Adipocytokine signaling pathway	5/248	69/8637	0.0476706		hsa04010	MAPK signaling pathway	19/322	301/8637	0.0172281
hsa04658	Th1 and Th2 cell differentiation	6/248	92/8637	0.0485958		hsa04659	Th17 cell differentiation	9/322	108/8637	0.0191952
						hsa04658	Th1 and Th2 cell differentiation	8/322	92/8637	0.0211038
						hsa04370	VEGF signaling pathway	6/322	59/8637	0.0219735
						hsa04926	Relaxin signaling pathway	10/322	129/8637	0.0221056
						hsa05145	Toxoplasmosis	9/322	111/8637	0.0225271
						hsa04971	Gastric acid secretion	7/322	76/8637	0.0227421
						hsa05034	Alcoholism	13/322	188/8637	0.0234139
						hsa05140	Leishmaniasis	7/322	77/8637	0.0242475
						hsa04015	Rap1 signaling pathway	14/322	210/8637	0.0252493
						hsa04724	Glutamatergic synapse	9/322	115/8637	0.0275886
						hsa04726	Serotonergic synapse	9/322	115/8637	0.0275886
						hsa04310	Wnt signaling pathway	12/322	174/8637	0.0292808
						hsa04014	Ras signaling pathway	15/322	236/8637	0.0305328
						hsa04720	Long-term potentiation	6/322	67/8637	0.0381044
						hsa04510	Focal adhesion	13/322	203/8637	0.0401165
						hsa03266	Virion - Herpesvirus	2/322	9/8637	0.0419426
						hsa05031	Amphetamine addiction	6/322	69/8637	0.0430682
						hsa05120	Epithelial cell signaling in Helicobacter pylori infection	6/322	70/8637	0.0456952
						hsa04961	Endocrine and other factor-regulated calcium reabsorption	5/322	53/8637	0.0465887
						hsa04022	cGMP-PKG signaling pathway	11/322	167/8637	0.0475788

## Sheet: T16 D8 EPI 
Table 5.8 KEGG pathway enrichment analysis of DEGs between T16 EPI and euploid embryos at d.p.f.8. The genes upregualted and downregulated in T16 EPI, respectively, in Table 5.8 were input to ClusterProfiler to find enriched KEGG pathways of these genes. The pvalue column listed p-values of enrichments of GO terms and KEGG pathways evaluated with the Hypergeometric tests.
Enriched Pathways of Upregulated Genes						Enriched Pathways of Downregulated Genes
ID	Description	GeneRatio	BgRatio	pvalue		ID	Description	GeneRatio	BgRatio	pvalue
hsa05414	Dilated cardiomyopathy	16/453	96/8637	3.42326e-05		hsa05217	Basal cell carcinoma	12/457	63/8637	9.42792e-05
hsa05412	Arrhythmogenic right ventricular cardiomyopathy	14/453	77/8637	3.90091e-05		hsa04550	Signaling pathways regulating pluripotency of stem cells	18/457	143/8637	0.000519788
hsa05410	Hypertrophic cardiomyopathy	15/453	90/8637	5.99936e-05		hsa05224	Breast cancer	18/457	147/8637	0.000725026
hsa04974	Protein digestion and absorption	16/453	103/8637	8.27076e-05		hsa04390	Hippo signaling pathway	18/457	157/8637	0.00156342
hsa04512	ECM-receptor interaction	14/453	89/8637	0.000198998		hsa04514	Cell adhesion molecules	18/457	158/8637	0.00168047
hsa04913	Ovarian steroidogenesis	9/453	51/8637	0.00117739		hsa04080	Neuroactive ligand-receptor interaction	33/457	367/8637	0.00188028
hsa04977	Vitamin digestion and absorption	6/453	24/8637	0.00120677		hsa04310	Wnt signaling pathway	18/457	174/8637	0.0048188
hsa05165	Human papillomavirus infection	30/453	331/8637	0.0023224		hsa05226	Gastric cancer	16/457	149/8637	0.00535135
hsa05222	Small cell lung cancer	12/453	92/8637	0.00297191		hsa04940	Type I diabetes mellitus	7/457	43/8637	0.00681656
hsa04151	PI3K-Akt signaling pathway	31/453	359/8637	0.00413091		hsa04916	Melanogenesis	12/457	101/8637	0.00683788
hsa04726	Serotonergic synapse	13/453	115/8637	0.0070396		hsa05225	Hepatocellular carcinoma	17/457	168/8637	0.00753342
hsa04713	Circadian entrainment	11/453	97/8637	0.0123711		hsa05323	Rheumatoid arthritis	11/457	93/8637	0.00972543
hsa00601	Glycosphingolipid biosynthesis - lacto and neolacto series	5/453	28/8637	0.0140202		hsa00120	Primary bile acid biosynthesis	4/457	17/8637	0.010615
hsa04742	Taste transduction	10/453	86/8637	0.0141541		hsa05150	Staphylococcus aureus infection	11/457	96/8637	0.0122171
hsa04024	cAMP signaling pathway	20/453	225/8637	0.0143885		hsa05416	Viral myocarditis	8/457	60/8637	0.0131292
hsa04918	Thyroid hormone synthesis	9/453	75/8637	0.0160713		hsa05322	Systemic lupus erythematosus	14/457	137/8637	0.0134258
hsa04724	Glutamatergic synapse	12/453	115/8637	0.0171384		hsa05330	Allograft rejection	6/457	38/8637	0.01386
hsa04926	Relaxin signaling pathway	13/453	129/8637	0.0175385		hsa04640	Hematopoietic cell lineage	11/457	99/8637	0.0151676
hsa04510	Focal adhesion	18/453	203/8637	0.0200618		hsa05033	Nicotine addiction	6/457	40/8637	0.0176382
hsa05032	Morphine addiction	10/453	91/8637	0.020401		hsa05140	Leishmaniasis	9/457	77/8637	0.0198317
hsa04920	Adipocytokine signaling pathway	8/453	69/8637	0.0272017		hsa05412	Arrhythmogenic right ventricular cardiomyopathy	9/457	77/8637	0.0198317
hsa00480	Glutathione metabolism	7/453	57/8637	0.0285504		hsa05410	Hypertrophic cardiomyopathy	10/457	90/8637	0.0200875
hsa05207	Chemical carcinogenesis - receptor activation	18/453	212/8637	0.0294914		hsa05321	Inflammatory bowel disease	8/457	65/8637	0.0206156
hsa00051	Fructose and mannose metabolism	5/453	34/8637	0.0307315		hsa05310	Asthma	5/457	31/8637	0.0220589
hsa04925	Aldosterone synthesis and secretion	10/453	98/8637	0.0322371		hsa05332	Graft-versus-host disease	6/457	42/8637	0.0220687
hsa04934	Cushing syndrome	14/453	155/8637	0.0327372		hsa04658	Th1 and Th2 cell differentiation	10/457	92/8637	0.0230743
hsa05417	Lipid and atherosclerosis	18/453	215/8637	0.0332748		hsa04020	Calcium signaling pathway	21/457	253/8637	0.0268685
hsa00534	Glycosaminoglycan biosynthesis - heparan sulfate / heparin	4/453	24/8637	0.0344532		hsa04150	mTOR signaling pathway	14/457	156/8637	0.0365552
hsa04911	Insulin secretion	9/453	86/8637	0.0356597		hsa00730	Thiamine metabolism	3/457	15/8637	0.0416378
hsa05034	Alcoholism	16/453	188/8637	0.0379462		hsa04672	Intestinal immune network for IgA production	6/457	49/8637	0.0432712
hsa05203	Viral carcinogenesis	17/453	204/8637	0.0392852		hsa00760	Nicotinate and nicotinamide metabolism	5/457	37/8637	0.0437709
hsa05216	Thyroid cancer	5/453	37/8637	0.0423993		hsa03320	PPAR signaling pathway	8/457	75/8637	0.0437965
hsa04727	GABAergic synapse	9/453	89/8637	0.0430302		hsa04950	Maturity onset diabetes of the young	4/457	26/8637	0.0459019
hsa05202	Transcriptional misregulation in cancer	16/453	193/8637	0.046416		hsa00430	Taurine and hypotaurine metabolism	3/457	16/8637	0.0492931
hsa00360	Phenylalanine metabolism	3/453	16/8637	0.0482256		hsa00603	Glycosphingolipid biosynthesis - globo and isoglobo series	3/457	16/8637	0.0492931
hsa00603	Glycosphingolipid biosynthesis - globo and isoglobo series	3/453	16/8637	0.0482256

## Sheet: T16 D8 Hypoblast
Table 5.9 KEGG pathway enrichment analysis of DEGs between T16 Hypoblast and euploid embryos at d.p.f.8. The genes upregualted and downregulated in T16 Hypoblast, respectively, in Table 5.9 were input to ClusterProfiler to find enriched KEGG pathways of these genes. The pvalue column listed p-values of enrichments of GO terms and KEGG pathways evaluated with the Hypergeometric tests.
Enriched Pathways of Upregulated Genes						Enriched Pathways of Downregulated Genes
ID	Description	GeneRatio	BgRatio	pvalue		ID	Description	GeneRatio	BgRatio	pvalue
hsa05203	Viral carcinogenesis	7/105	204/8637	0.0119787		hsa04360	Axon guidance	11/153	182/8637	0.000373911
hsa04668	TNF signaling pathway	5/105	114/8637	0.0124532		hsa04310	Wnt signaling pathway	10/153	174/8637	0.00102003
hsa04068	FoxO signaling pathway	5/105	131/8637	0.0214993		hsa00410	beta-Alanine metabolism	4/153	31/8637	0.00205269
hsa05222	Small cell lung cancer	4/105	92/8637	0.0254977		hsa04012	ErbB signaling pathway	6/153	85/8637	0.0038775
hsa05167	Kaposi sarcoma-associated herpesvirus infection	6/105	194/8637	0.0306128		hsa04137	Mitophagy - animal	6/153	100/8637	0.00851761
hsa04933	AGE-RAGE signaling pathway in diabetic complications	4/105	100/8637	0.0332685		hsa04659	Th17 cell differentiation	6/153	108/8637	0.012192
hsa00780	Biotin metabolism	1/105	3/8637	0.0360335		hsa04370	VEGF signaling pathway	4/153	59/8637	0.0202865
hsa00290	Valine, leucine and isoleucine biosynthesis	1/105	4/8637	0.0477565		hsa04660	T cell receptor signaling pathway	6/153	121/8637	0.0203386
						hsa04814	Motor proteins	8/153	193/8637	0.0212362
						hsa04390	Hippo signaling pathway	7/153	157/8637	0.0213864
						hsa04510	Focal adhesion	8/153	203/8637	0.0276862
						hsa05135	Yersinia infection	6/153	137/8637	0.0346493
						hsa05417	Lipid and atherosclerosis	8/153	215/8637	0.0370867
						hsa04940	Type I diabetes mellitus	3/153	43/8637	0.0401584

## Sheet: T16 D8 Pre-STB
Table 5.10 KEGG pathway enrichment analysis of DEGs between M16 CTB and euploid embryos at d.p.f.8. The genes upregualted and downregulated in M16 CTB, respectively, in Table 5.10 were input to ClusterProfiler to find enriched KEGG pathways of these genes. The pvalue column listed p-values of enrichments of GO terms and KEGG pathways evaluated with the Hypergeometric tests.
Enriched Pathways of Upregulated Genes						Enriched Pathways of Downregulated Genes
ID	Description	GeneRatio	BgRatio	pvalue		ID	Description	GeneRatio	BgRatio	pvalue
hsa00310	Lysine degradation	9/431	63/8637	0.00379242		hsa04310	Wnt signaling pathway	19/419	174/8637	0.000751677
hsa00480	Glutathione metabolism	8/431	57/8637	0.00692763		hsa05130	Pathogenic Escherichia coli infection	19/419	198/8637	0.00341171
hsa04727	GABAergic synapse	10/431	89/8637	0.0128706		hsa04350	TGF-beta signaling pathway	12/419	108/8637	0.00593521
hsa04976	Bile secretion	10/431	89/8637	0.0128706		hsa04934	Cushing syndrome	15/419	155/8637	0.00814623
hsa04974	Protein digestion and absorption	11/431	103/8637	0.0133948		hsa04610	Complement and coagulation cascades	10/419	86/8637	0.00846891
hsa05032	Morphine addiction	10/431	91/8637	0.0149009		hsa04550	Signaling pathways regulating pluripotency of stem cells	14/419	143/8637	0.00942652
hsa00670	One carbon pool by folate	4/431	20/8637	0.0156707		hsa00561	Glycerolipid metabolism	8/419	63/8637	0.0106871
hsa04640	Hematopoietic cell lineage	10/431	99/8637	0.0254594		hsa03265	Virion - Lyssavirus	2/419	4/8637	0.0131978
hsa03320	PPAR signaling pathway	8/431	75/8637	0.0326495		hsa04020	Calcium signaling pathway	20/419	253/8637	0.0212916
hsa04918	Thyroid hormone synthesis	8/431	75/8637	0.0326495		hsa04512	ECM-receptor interaction	9/419	89/8637	0.0281013
hsa05216	Thyroid cancer	5/431	37/8637	0.0353339		hsa05217	Basal cell carcinoma	7/419	63/8637	0.0320405
hsa04022	cGMP-PKG signaling pathway	14/431	167/8637	0.0393263		hsa05340	Primary immunodeficiency	5/419	38/8637	0.0352317
hsa00790	Folate biosynthesis	4/431	27/8637	0.0432057		hsa04010	MAPK signaling pathway	22/419	301/8637	0.0355208
hsa00260	Glycine, serine and threonine metabolism	5/431	40/8637	0.0472878		hsa04611	Platelet activation	11/419	124/8637	0.0380521
hsa00120	Primary bile acid biosynthesis	3/431	17/8637	0.0498357		hsa05145	Toxoplasmosis	10/419	111/8637	0.0426749
						hsa04750	Inflammatory mediator regulation of TRP channels	9/419	98/8637	0.0477661
						hsa04015	Rap1 signaling pathway	16/419	210/8637	0.0489061

[truncated: 4 more sheets: T16 D8 STB, T16 D10 EPI, T16 D10 Pre-STB, T16 D10 STB]
