# Supplementary material for: Abnormal lineage differentiation of peri‐implantation aneuploid embryos revealed by single‐cell RNA sequencing
Source: Clin Transl Med. 2025 May 7;15(5):e70326. doi: 10.1002/ctm2.70326 (PMC12056499; doi:10.1002/ctm2.70326)
Supplement: Supplementary file 7 — Supporting Information [file CTM2-15-e70326-s006.xlsx]

## Sheet: Sheet1
Gene Symbol	Located Chromosome
HSPB7	1
LINC01719	1
RAP1GAP	1
TLR5	1
C2orf74	2
EFHD1	2
EHD3	2
ADPRH	3
CEP19	3
PHLDB2	3
VGLL3	3
AGA-DT	4
CCSER1	4
SORBS2	4
ITGA2	5
CGA	6
HLA-G	6
HSD17B8	6
RPL29P4	6
HTRA4	8
CARD19	9
CARD9	9
DHX32	10
HSPA12A	10
FDX1	11
MACROD1	11
MIR210HG	11
SPDYC	11
OTOGL	12
RPS2P5	12
AARS1	16
AFG3L1P	16
ANTKMT	16
APOBR	16
BCKDK	16
C16orf74	16
CARHSP1	16
CDH5	16
CFAP20	16
COQ9	16
COTL1	16
COX4I1	16
CREBBP	16
CYBA	16
DNAJA3	16
EARS2	16
EEF2KMT	16
EMC8	16
FBXL8	16
GAN	16
GSPT1	16
HAGHL	16
HSD3B7	16
ITFG1	16
ITPRIPL2	16
JPT2	16
MMP15	16
MT1X	16
NPRL3	16
NUP93	16
NUPR1	16
PKD1	16
PSMD7	16
QPRT	16
RNF166	16
RPL13	16
RSL1D1	16
SPIRE2	16
SPNS1	16
STUB1	16
SYNGR3	16
TUFM	16
VPS35	16
VPS35L	16
ATP2A3	17
TLCD2	17
USP32P3	17
LMAN1	18
MOCOS	18
BCL3	19
CGB5	19
CGB7	19
CGB8	19
CLEC11A	19
CTU1	19
GRIN2D	19
LRRC8E	19
TMEM147-AS1	19
LZTS3	20
TFF1	21
ACSL4	X
