# Supplementary material for: Abnormal lineage differentiation of peri‐implantation aneuploid embryos revealed by single‐cell RNA sequencing
Source: Clin Transl Med. 2025 May 7;15(5):e70326. doi: 10.1002/ctm2.70326 (PMC12056499; doi:10.1002/ctm2.70326)
Supplement: Supplementary file 8 — Supporting Information [file CTM2-15-e70326-s003.xlsx]

## Sheet: CTB M16
Table 7.1 Lists of differentially activated TFs between CTB M16 and euploid embryos at d.p.f.8. P-val: p-values estimated with Wilcoxon Rank Sum tests. avg_log2FC: log fold-chage of the average expression between the two groups. Positive values indicate that the gene is more highly expressed in the aneuploid embryos. pct.1: The percentage of cells where the gene is detected in the aneuploid embry…
gene	p_val	avg_log2FC	pct.1	pct.2	p_val_adj
ZNF790	2.8606e-12	0.0230888	1	1	6.95125e-10
IRF3	1.26487e-08	0.0166019	1	1	3.07363e-06
E4F1	2.54798e-08	0.100724	0.8	0.283	6.19158e-06
ZBTB25	2.57925e-08	0.0161434	1	1	6.26758e-06
KMT2B	1.13555e-07	-0.0115556	1	1	2.75939e-05
ERF	3.06795e-07	-0.0134258	1	1	7.45513e-05
FOSL2	3.72792e-07	0.0613632	1	1	9.05885e-05
GATA2	6.22797e-07	-0.0241684	1	1	0.00015134
GATA3	6.22797e-07	-0.0223736	1	1	0.00015134
ETV1	6.60057e-07	0.0063328	0.964	0.887	0.000160394
TFDP1	1.09699e-06	-0.0141455	1	1	0.000266568
TBP	1.34175e-06	-0.0669665	1	1	0.000326044
YBX1	1.38389e-06	-0.0454708	1	1	0.000336284
MAFG	1.79651e-06	-0.019602	1	1	0.000436552
ZNF329	1.80591e-06	0.085758	0.909	0.623	0.000438835
TCF7L2	2.291e-06	-0.0424584	1	1	0.000556712
MSX2	3.09436e-06	-0.0643309	1	1	0.00075193
ZXDC	4.5496e-06	-0.0286682	1	1	0.00110555
CEBPA	9.11959e-06	-0.0746665	1	1	0.00221606
CHD1	1.31756e-05	-0.0602711	1	1	0.00320167
ZNF341	1.39111e-05	0.0453629	0.982	0.906	0.00338039
PURA	2.25327e-05	0.0102966	0.491	0.132	0.00547545
FOXA1	2.45482e-05	0.012711	1	1	0.0059652
ZNF431	2.62784e-05	-0.018166	1	1	0.00638565
ZIC3	2.70003e-05	-0.00826909	1	1	0.00656107
ZNF432	3.02823e-05	-0.0199341	0.4	0.811	0.00735861
KLF11	3.13263e-05	-0.0246761	1	1	0.00761228
EP300	4.73515e-05	-0.017238	1	1	0.0115064
SP2	5.91687e-05	-0.0095256	1	1	0.014378
MYB	8.24816e-05	0.0233551	0.982	0.868	0.020043
RFXANK	9.52325e-05	-0.0186913	1	1	0.0231415
CREB5	9.80134e-05	0.016618	0.527	0.189	0.0238172
ZNF202	0.000105397	0.00738739	1	1	0.0256116
DNMT1	0.000108091	-0.0365124	1	1	0.0262661
HMGA1	0.00015715	-0.0381742	1	1	0.0381874
KLF4	0.000161074	-0.0160137	1	1	0.0391409
ZBTB10	0.000215941	-0.032087	1	1	0.0524736
KLF3	0.000255603	-0.0115906	1	1	0.0621115
HHEX	0.000419466	-0.00993049	1	1	0.10193
SP6	0.000470881	-0.0216965	1	1	0.114424
ZBTB21	0.000562426	0.0169884	0.673	0.321	0.136669
ZNF331	0.000565179	-0.0306832	0.964	0.962	0.137339
TFAP2C	0.000619226	-0.0267691	1	1	0.150472
MYOD1	0.000774914	-0.0181039	1	1	0.188304
FOSL1	0.000865757	-0.0103056	1	1	0.210379
TEAD1	0.000904775	-0.0169332	1	1	0.21986
ZFP42	0.00112548	-0.00945525	1	1	0.273492
ARID3B	0.00116252	-0.0609767	0.982	1	0.282493
RUNX1	0.00128686	-0.0647373	0.836	0.962	0.312708
CPSF4	0.00168742	-0.0144555	1	1	0.410043
NR2C2	0.00183462	-0.0131531	1	1	0.445814
KLF8	0.00191257	-0.0116785	1	1	0.464754
IRF7	0.00239832	0.0149603	1	1	0.582793
TCF3	0.00249787	-0.00709194	1	1	0.606983
ZBTB14	0.00276314	0.0189908	0.982	0.962	0.671444
GTF2B	0.00317932	-0.0196903	1	1	0.772576
SP1	0.00330812	-0.00991235	1	1	0.803872
ZBTB43	0.0033409	-0.00921031	1	1	0.811838
ZNF507	0.00347555	0.00871118	1	0.981	0.844558
GATA5	0.00383402	0.0269584	1	1	0.931666
ESRRA	0.00387176	-0.0404956	0.945	1	0.940838
ZFHX3	0.00387218	-0.0273997	1	1	0.940941
POU2F1	0.00410531	-0.0251004	1	1	0.997591
GRHL1	0.00430905	-0.0251648	1	1	1
SOX13	0.00473557	-0.0510387	0.618	0.887	1
ZNF672	0.00488312	-0.0172864	1	1	1
TFAP2A	0.00526979	-0.0105209	1	1	1
BHLHE40	0.00641962	-0.0499383	1	1	1
THAP11	0.0076497	-0.00507704	1	1	1
ELK1	0.00771949	-0.0178887	1	1	1
ELF3	0.00786183	-0.0401013	1	1	1
GATA4	0.00840959	0.0145466	0.727	0.491	1
CUX1	0.00912288	-0.0270256	0.564	0.792	1
SKI	0.00949622	-0.037216	0.909	0.981	1
NFE2L1	0.00950287	-0.00539142	1	1	1
TFE3	0.0128127	-0.0102819	1	1	1
MLX	0.0132625	-0.013085	1	1	1
YY1	0.0132625	-0.00528931	1	1	1
ZNF93	0.0154638	-0.0229681	1	1	1
HDAC2	0.0157269	-0.0125261	1	1	1
ZBTB7B	0.0168207	-0.0101316	1	1	1
SMAD5	0.0179804	-0.0100748	1	1	1
CXXC1	0.0195803	-0.0430407	0.709	0.868	1
GMEB1	0.0208487	-0.00930821	1	1	1
KLF10	0.0211905	-0.0085301	1	1	1
BRCA1	0.0215378	0.00546747	1	1	1
ZNF677	0.0217125	-0.0181494	1	1	1
IRX4	0.0226086	-0.0121256	1	1	1
ATF1	0.0227911	-0.0185335	1	1	1
GCM2	0.0246798	0.0139086	0.982	0.906	1
EOMES	0.02611	0.0030299	0.164	0.038	1
DRAP1	0.0263098	0.0204271	1	0.981	1
RXRA	0.0314818	-0.0192224	1	1	1
HOXA10	0.034248	0.00616604	1	1	1
ZFP64	0.0366651	0.020626	1	1	1
ATF4	0.0401113	-0.00612598	1	1	1
HOXC6	0.0401453	0.0350246	0.527	0.396	1
JUNB	0.04041	-0.0062746	1	1	1
THRB	0.041934	0.0115232	1	1	1
POU5F1B	0.0560134	0.00454113	0.6	0.415	1
ARID3A	0.0563672	0.0251866	1	1	1
RXRB	0.0600357	-0.00612721	1	1	1
E2F1	0.0652336	0.00600026	1	1	1
SOX11	0.0661343	0.00250338	1	1	1
ZBTB7A	0.0665002	0.0501845	0.818	0.792	1
RARB	0.0679302	0.00492546	0.764	0.528	1
CLOCK	0.0683119	-0.0196054	0.691	0.868	1
NFE2	0.0717577	0.013848	0.982	0.962	1
ZNF580	0.0737198	0.00485934	1	1	1
TCF7L1	0.0743277	0.0178177	0.6	0.491	1
GABPB1	0.0747169	0.00679819	1	1	1
MTA3	0.0763776	-0.00873517	0.327	0.472	1
MIXL1	0.0772552	0.00303124	1	1	1
ELF1	0.0841876	0.00578734	1	1	1
ZNF235	0.0860758	0.0070065	0.964	0.774	1
POU5F1	0.0864182	0.00250164	1	1	1
NFE2L2	0.0881229	-0.0240919	1	1	1
SP3	0.0898546	-0.0276316	0.982	1	1
NFIA	0.0904355	0.00254523	1	1	1
HNF1A	0.0904378	0.00349807	1	1	1
HOXB7	0.0912928	0.032695	0.473	0.358	1
SIX4	0.0922052	0.00741296	1	1	1
ZNF805	0.092328	-0.0123236	0.382	0.491	1
ZNF33A	0.100828	0.00556173	1	1	1
PBX2	0.103693	-0.0169028	0.727	0.849	1
SOX4	0.106035	0.0482761	1	1	1
HMGA2	0.110636	-0.00142255	0.109	0.226	1
ZNF91	0.114063	0.022593	0.691	0.547	1
BPTF	0.11709	-0.00855186	1	1	1
ZNF83	0.119989	-0.00253796	1	1	1
POU3F4	0.122564	-0.00221209	0.073	0.17	1
FOXA3	0.133015	0.00205915	0.345	0.208	1
MXD3	0.140906	0.00152602	0.236	0.113	1
CREB3	0.15042	0.00335034	1	1	1
STAT1	0.153938	-0.0101449	1	1	1
MAFK	0.160243	0.014032	1	1	1
ZBTB17	0.162081	-0.00832835	1	1	1
PBX3	0.163286	-0.0205431	0.491	0.604	1
LHX1	0.167603	0.00402928	0.309	0.208	1
PITX1	0.175389	0.0128714	1	1	1
FOXA2	0.179338	-0.000883528	1	1	1
KLF17	0.186405	0.00182125	1	1	1
ATF5	0.187432	-0.0056171	1	1	1
CEBPZ	0.20333	0.00594439	1	1	1
ZNF676	0.20333	0.00242714	1	1	1
DDIT3	0.206623	0.0154079	1	1	1
NANOG	0.217883	0.00258554	1	1	1
ZNF410	0.226019	-0.0309203	1	1	1
GATAD1	0.227203	0.00480593	1	1	1
REL	0.229932	-0.01001	0.636	0.717	1
BRF1	0.258149	-0.00538991	1	1	1
CEBPG	0.258149	-0.00485558	1	1	1
E2F6	0.273998	-0.00417501	1	1	1
ZNF43	0.276703	-0.0047112	1	1	1
RARG	0.27889	0.00442432	0.636	0.642	1
MBD2	0.279426	0.00421217	1	1	1
ZNF496	0.287703	-0.00213559	1	1	1
ZNF639	0.291529	-0.0108185	0.091	0.151	1
PHF20	0.307655	0.00290815	1	1	1
CEBPB	0.319458	0.00137228	1	1	1
ZNF595	0.33368	0.0135161	0.836	0.849	1
RFX1	0.336532	0.00228721	0.309	0.226	1
ZNF705G	0.343939	0.0056157	1	1	1
MAFF	0.350243	0.00478498	1	1	1
GLI3	0.353418	0.00566558	0.982	1	1
CDX2	0.354752	-0.0152938	0.636	0.717	1
SREBF2	0.366319	-0.000604674	1	1	1
TFAP4	0.3862	0.00561706	1	0.962	1
ZIC2	0.386205	-0.000836969	1	1	1
CREB3L2	0.386207	-0.0091395	1	1	1
ZNF559	0.388353	-0.00288383	0.727	0.736	1
HTATIP2	0.389584	-0.00290057	1	1	1
JUN	0.39897	-0.00131154	0.127	0.189	1
ETV5	0.399824	-0.00164565	1	1	1
ELF4	0.408477	-0.00456559	1	1	1
ETS1	0.410224	-0.00090999	1	1	1
OTX2	0.428264	0.00196707	0.8	0.717	1
FOXO3	0.432468	-0.013859	0.455	0.528	1
CEBPD	0.447859	-0.00539415	1	1	1
FOXH1	0.449673	0.0119722	0.927	0.962	1
VEZF1	0.466462	0.00111224	1	1	1
ZNF770	0.481643	-0.00521456	1	1	1
CEBPE	0.485479	-0.0079165	0.982	1	1
FOSB	0.499036	-0.00574448	1	1	1
CPHXL	0.506816	-0.00275742	0.927	0.943	1
E2F8	0.530763	-0.00751107	1	1	1
FOXM1	0.534799	-0.00586477	1	1	1
TCF12	0.536822	-0.00206394	1	1	1
KLF5	0.57181	0.000706744	1	1	1
SP8	0.580197	-0.000351992	1	1	1
MECP2	0.584413	0.00216264	1	1	1
E2F2	0.592885	-0.00150681	1	1	1
POU2F3	0.592885	0.00286556	1	1	1
ZNF557	0.592885	0.00417048	1	1	1
SP4	0.603554	-0.00147425	1	1	1
DLX3	0.609996	0.00114099	1	1	1
MXI1	0.618597	-0.00807517	0.964	1	1
BCLAF1	0.636067	-0.000612573	1	1	1
TCF4	0.639296	0.00249611	0.418	0.358	1
TBX20	0.675759	-0.0223113	0.891	0.868	1
FOXJ3	0.677182	0.00330341	0.636	0.623	1
BATF	0.68317	0.00186503	0.764	0.774	1
HSF1	0.689556	0.00776072	1	1	1
HNF1B	0.703186	-0.000159033	1	1	1
GATA6	0.712328	0.00189893	1	1	1
ZNF74	0.716078	0.00381248	0.218	0.283	1
SOX2	0.716915	0.00050393	1	1	1
ETS2	0.721511	-0.00122529	1	1	1
MYCN	0.723811	0.00870269	1	1	1
JUND	0.723812	0.00236797	1	1	1
KLF6	0.735361	0.00565346	1	1	1
NANOGP8	0.739997	0.000141292	1	1	1
ESRRG	0.744641	-0.0126025	1	1	1
EGR1	0.746968	0.000325363	1	1	1
IRF2	0.749018	-0.000460812	0.145	0.17	1
NR2C1	0.751909	0.00387922	0.109	0.094	1
HNF4A	0.753961	-0.000174418	1	1	1
KLF16	0.758608	-2.69961e-05	0.382	0.434	1
NFIL3	0.782126	0.00453321	1	1	1
PAX4	0.801067	-0.00789623	1	1	1
ZFY	0.801067	0.00138562	1	1	1
HEY1	0.817736	-0.00207407	1	1	1
ELF2	0.820125	0.000216683	1	1	1
MYF6	0.824677	0.0100491	0.855	0.868	1
PBX1	0.824906	0.000776552	1	1	1
TFDP2	0.836888	-0.000397338	1	1	1
ZNF200	0.83929	0.000334133	1	1	1
RFX2	0.843084	-0.000289293	0.309	0.283	1
MYBL2	0.844096	-0.000473202	1	1	1
ZNF274	0.85851	0.00262993	0.909	0.925	1
ELK4	0.865795	-0.000552548	1	1	1
XBP1	0.887596	-0.000675444	1	1	1
PRDM5	0.891499	-0.017058	0.418	0.358	1
ATF3	0.897314	-0.00203988	1	1	1
ZNF561	0.90434	0.00532776	0.2	0.226	1
IRF8	0.920789	-0.0141143	0.564	0.566	1
ETV4	0.936323	-0.00158322	1	1	1
ILF2	0.936323	0.00210143	1	1	1
ATF6	0.941212	0.00116686	1	1	1
ATF6B	0.944465	0.00171299	0.236	0.245	1
FOXO1	0.946104	0.000472861	1	1	1
GABPA	0.955892	-0.000675126	1	1	1
TEAD4	0.970586	0.000460166	1	1	1

## Sheet: CTB M22
Table 7.2 Lists of differentially activated TFs between CTB M22 and euploid embryos at d.p.f.8. P-val: p-values estimated with Wilcoxon Rank Sum tests. avg_log2FC: log fold-chage of the average expression between the two groups. Positive values indicate that the gene is more highly expressed in the aneuploid embryos. pct.1: The percentage of cells where the gene is detected in the aneuploid embry…
gene	p_val	avg_log2FC	pct.1	pct.2	p_val_adj
KLF8	9.1052e-12	0.0451674	1	1	2.22167e-09
THAP11	1.62198e-10	-0.0218069	1	1	3.95763e-08
ZIC3	1.67231e-10	-0.016454	0.967	1	4.08045e-08
TFDP2	1.95289e-10	0.0604983	1	1	4.76506e-08
TEAD1	1.60701e-09	0.0427502	1	1	3.92111e-07
KMT2B	2.70852e-08	-0.0144996	1	1	6.6088e-06
ZBTB43	5.16347e-08	0.0258016	1	1	1.25989e-05
ZNF33A	1.26104e-07	0.0270056	1	1	3.07694e-05
JUNB	1.32799e-07	0.0237516	1	1	3.2403e-05
TFDP1	2.45378e-07	-0.0165431	1	1	5.98722e-05
ATF4	1.02743e-06	-0.0157478	1	1	0.000250693
TCF12	1.18653e-06	0.0269551	1	1	0.000289512
NR2C2	3.99916e-06	0.0236511	1	1	0.000975794
GATA2	4.18559e-06	0.0308827	1	1	0.00102128
ZBTB7B	6.57012e-06	0.022793	1	1	0.00160311
MXI1	6.70272e-06	0.00722823	1	1	0.00163546
SREBF2	7.50908e-06	-0.0133281	1	1	0.00183222
ZBTB17	1.16554e-05	0.0347348	1	1	0.00284392
GATA3	1.87172e-05	0.02398	1	1	0.00456699
FOXA1	2.03757e-05	0.0185105	1	1	0.00497167
NFE2	2.73617e-05	0.0613138	1	0.962	0.00667625
TCF7L2	3.16571e-05	0.0429731	1	1	0.00772434
CPSF4	3.5113e-05	0.021881	1	1	0.00856757
MLX	3.5113e-05	-0.0262906	1	1	0.00856757
MBD2	4.13915e-05	0.0181614	1	1	0.0100995
ELF1	4.40056e-05	0.0150945	1	1	0.0107374
ZNF91	4.55508e-05	0.0639483	0.933	0.547	0.0111144
MAFG	4.67845e-05	0.0173257	1	1	0.0114154
PAX4	4.67845e-05	0.0794546	1	1	0.0114154
ZNF341	5.06508e-05	0.0620282	1	0.906	0.0123588
ZNF580	5.28346e-05	-0.0130673	1	1	0.0128916
MAFK	5.50176e-05	0.0464447	1	1	0.0134243
PHF20	5.50176e-05	-0.0116989	1	1	0.0134243
IRX4	6.20741e-05	-0.0179939	1	1	0.0151461
KLF6	6.72456e-05	0.0159197	1	1	0.0164079
BRCA1	9.59872e-05	-0.0147184	1	1	0.0234209
FOXJ3	9.63825e-05	0.0621184	0.9	0.623	0.0235173
ELK1	9.98075e-05	0.0505006	1	1	0.024353
ZNF676	0.00010791	0.018172	1	1	0.02633
POU2F3	0.00011662	0.0476638	1	1	0.0284554
TFAP2A	0.000141387	0.0216373	1	1	0.0344983
FOXM1	0.000177642	-0.051839	1	1	0.0433447
FOXA3	0.000208056	0.0126956	0.567	0.208	0.0507657
IRF8	0.000208156	0.083257	0.867	0.566	0.05079
TEAD4	0.000230953	-0.0126158	1	1	0.0563524
POU2F1	0.00027786	0.0363618	1	1	0.0677978
DNMT1	0.000288254	0.0406986	1	1	0.0703341
ZNF561	0.000295949	0.0385978	0.567	0.226	0.0722114
IRF3	0.000299012	-0.0106398	1	1	0.072959
SP3	0.000299012	0.0744062	1	1	0.072959
MAFF	0.000310145	0.0199541	1	1	0.0756754
YBX1	0.000321665	-0.0374104	1	1	0.0784863
KLF10	0.00038552	0.0197909	1	1	0.0940668
GATAD1	0.000414234	0.0121937	1	1	0.101073
STAT1	0.000429329	0.0342504	1	1	0.104756
NFIL3	0.000550225	0.0292011	1	1	0.134255
SOX4	0.000666704	0.0998189	1	1	0.162676
RFX2	0.000727705	0.0301808	0.7	0.283	0.17756
ATF6	0.000752484	0.0176195	1	1	0.183606
ZNF705G	0.00076548	0.0347545	1	1	0.186777
FOXH1	0.000889516	-0.0914676	0.833	0.962	0.217042
SP6	0.00116841	0.0232202	1	1	0.285092
MIXL1	0.00135606	0.00747393	1	1	0.330878
MECP2	0.00152097	0.0109773	1	1	0.371118
SOX2	0.00154589	-0.00738524	1	1	0.377196
GRHL1	0.00157135	0.0351181	1	1	0.38341
TBP	0.00162317	-0.0490693	1	1	0.396053
GATA4	0.00166924	-0.00812413	0.167	0.491	0.407296
CREB3L2	0.00203318	0.0262556	1	1	0.496095
IRF7	0.00223634	0.0225527	1	1	0.545667
ETS2	0.00282809	0.00883907	1	1	0.690053
HMGA1	0.00334967	-0.026962	1	1	0.817319
MYF6	0.003926	0.0495795	0.9	0.868	0.957944
PRDM5	0.00403265	0.0484505	0.7	0.358	0.983966
KLF11	0.0041393	0.0218967	1	1	1
KLF3	0.00439434	0.0108305	1	1	1
RFXANK	0.00466331	-0.0172325	1	1	1
ZNF431	0.00466331	0.0133465	1	1	1
KLF17	0.00509478	0.00597171	1	1	1
SP8	0.0057259	0.00579171	1	1	1
FOSL2	0.00589438	0.0354533	1	1	1
FOSL1	0.00589464	0.00870257	1	1	1
ZNF790	0.00829452	-0.00737103	1	1	1
ZBTB25	0.00901714	-0.00764383	1	1	1
THRB	0.0106327	0.0206858	1	1	1
KLF4	0.0112263	0.0126262	1	1	1
E2F8	0.0113787	-0.0341783	1	1	1
TFE3	0.0118488	0.0105186	1	1	1
ARID3B	0.0121709	0.06303	1	1	1
FOXA2	0.0125017	0.00531485	1	1	1
DRAP1	0.0126693	-0.0382445	0.967	0.981	1
HSF1	0.0126693	-0.0596164	1	1	1
ILF2	0.0139036	-0.0111536	1	1	1
GATA6	0.018499	0.0116737	1	1	1
ATF1	0.0189762	-0.0225494	1	1	1
NFIA	0.0212582	0.00506343	1	1	1
ZNF770	0.0220721	-0.0202652	1	1	1
DLX3	0.0231967	0.0211872	1	1	1
ZNF559	0.0249187	-0.0121563	0.5	0.736	1
SMAD5	0.0275373	0.0121094	1	1	1
ZNF202	0.0285526	0.00552645	1	1	1
ZBTB10	0.0288992	0.0228704	1	1	1
ATF6B	0.0300649	0.0140574	0.467	0.245	1
RXRA	0.0310507	-0.0227824	1	1	1
GCM2	0.0340983	0.0131556	0.967	0.906	1
ERF	0.0366104	-0.00562004	1	1	1
ELF2	0.0366114	0.00411749	1	1	1
TFAP2C	0.0383482	0.0182545	1	1	1
VEZF1	0.0392415	0.00717393	1	1	1
ZFHX3	0.0392425	0.0190592	1	1	1
BCLAF1	0.0401545	-0.00822805	1	1	1
ELF3	0.046012	0.0255736	1	1	1
ATF3	0.0481179	0.00883111	1	1	1
MYCN	0.0531523	0.0249957	1	1	1
ATF5	0.054927	0.00679866	1	1	1
BATF	0.0580199	0.021427	0.933	0.774	1
HHEX	0.0598988	-0.00474222	1	1	1
BPTF	0.0605444	-0.0127424	1	1	1
FOSB	0.06252	0.0258918	1	1	1
CHD1	0.0680516	0.0330234	1	1	1
ELF4	0.0680516	0.0348892	1	1	1
GATA5	0.070964	0.0218757	1	1	1
IRF2	0.0723705	0.00512446	0.333	0.17	1
ZNF410	0.0739764	0.0630557	1	1	1
OTX2	0.0743484	0.00486993	0.767	0.717	1
ELK4	0.0755221	0.00525847	1	1	1
ESRRA	0.0755236	-0.0300235	0.967	1	1
POU3F4	0.0769468	-0.00312035	0.033	0.17	1
ZNF274	0.0770786	0.0253948	1	0.925	1
RXRB	0.0803196	0.00617954	1	1	1
E2F2	0.0828071	-0.00958076	1	1	1
POU5F1B	0.0833411	0.0111485	0.533	0.415	1
ETV5	0.0836522	0.00433825	1	1	1
SOX11	0.0906515	-0.00303968	1	1	1
YY1	0.0943264	-0.00354949	1	1	1
KLF16	0.107405	-0.00883003	0.267	0.434	1
HTATIP2	0.110227	0.00746376	1	1	1
E2F6	0.114516	0.00602014	1	1	1
ZNF672	0.128174	-0.0119289	1	1	1
RARB	0.130345	0.00389453	0.733	0.528	1
TCF7L1	0.146567	0.000799878	0.267	0.491	1
CEBPD	0.150988	0.000364057	1	1	1
GABPB1	0.153708	0.00687036	1	1	1
E2F1	0.15925	-0.0057309	1	1	1
SP1	0.167845	0.00491418	1	1	1
LHX1	0.18212	0.00298837	0.333	0.208	1
MYBL2	0.189247	-0.00455746	1	1	1
ZNF557	0.189247	-0.0078423	1	1	1
ZNF93	0.189247	0.0119206	1	1	1
ZBTB7A	0.189915	-0.0374099	0.633	0.792	1
KLF5	0.192461	0.00362752	1	1	1
MAFB	0.195368	0.00290285	0.2	0.094	1
ZNF496	0.195716	-0.00410153	1	1	1
ETV1	0.198721	0.00156147	0.9	0.887	1
SKI	0.210857	0.0067024	1	0.981	1
ZNF507	0.216094	0.00467512	1	0.981	1
CDX2	0.235444	0.0410622	0.767	0.717	1
CUX1	0.242529	0.0104928	0.9	0.792	1
LHX2	0.249936	0.00290029	0.133	0.057	1
ZNF595	0.252963	0.0234632	0.933	0.849	1
TBX20	0.26397	-0.0303156	0.733	0.868	1
JUN	0.264276	-0.00195739	0.1	0.189	1
REL	0.269388	-0.00818887	0.6	0.717	1
CEBPE	0.27778	0.0126997	1	1	1
ZNF639	0.279552	-0.00675997	0.067	0.151	1
DDIT3	0.279881	0.0135622	1	1	1
ZNF677	0.284118	0.014171	1	1	1
ESRRG	0.28626	0.0269996	1	1	1
MSX2	0.290562	0.0134539	1	1	1
CPHXL	0.294822	-0.00578498	0.9	0.943	1
ZBTB14	0.296956	-0.00902981	0.833	0.962	1
HEY1	0.308218	0.0118513	1	1	1
HDAC2	0.317303	-0.00533224	1	1	1
EP300	0.317305	-0.00542087	1	1	1
MXD3	0.317501	0.00245244	0.2	0.113	1
NR2C1	0.326722	0.00444613	0.167	0.094	1
GTF2B	0.331262	0.0104794	1	1	1
POU5F1	0.345608	0.00097239	1	1	1
GABPA	0.34561	0.00185608	1	1	1
ZNF74	0.347176	0.00816111	0.333	0.283	1
SP4	0.350477	-0.00297978	1	1	1
ETS1	0.350479	-0.00157466	1	1	1
TCF4	0.358292	-0.011152	0.333	0.358	1
ZNF805	0.358415	0.00231196	0.667	0.491	1
SP2	0.365347	0.00260108	1	1	1
FOXO3	0.374954	0.020576	0.567	0.528	1
ZFY	0.375474	-0.00234153	1	1	1
ZXDC	0.385773	0.00105424	1	1	1
RUNX1	0.404194	-0.0261382	1	0.962	1
ZFP42	0.406882	-0.0019442	1	1	1
EGR1	0.412265	-0.00267876	1	1	1
HNF4A	0.412265	0.00231452	1	1	1
BRF1	0.41769	0.00507784	1	1	1
ZNF83	0.41769	-0.00109814	1	1	1
PBX2	0.438167	-0.013947	0.733	0.849	1
JUND	0.451112	-0.00323783	1	1	1
HOXA10	0.465467	0.00285697	1	1	1
CEBPZ	0.468374	-0.00231403	1	1	1
ETV4	0.468374	-0.00464671	1	1	1
ZIC2	0.485994	0.000581184	1	1	1
PITX1	0.485997	-0.00575594	1	1	1
HNF1B	0.491947	0.00225771	1	1	1
HMGA2	0.492996	-0.00181914	0.167	0.226	1
ZNF235	0.521492	0.000885102	0.967	0.774	1
NFE2L2	0.547239	0.0207256	1	1	1
ZNF329	0.55586	0.0153312	0.633	0.623	1
MYB	0.568955	-0.00834491	0.833	0.868	1
RARG	0.57562	-0.00146609	0.6	0.642	1
TFAP4	0.595509	-0.00323467	0.9	0.962	1
ZNF331	0.595518	-0.0227222	0.933	0.962	1
GMEB1	0.598838	0.00222173	1	1	1
CXXC1	0.618433	-0.0052348	0.9	0.868	1
PURA	0.644776	-0.00122033	0.1	0.132	1
NANOG	0.659384	-0.00114343	1	1	1
NFE2L1	0.659384	0.00205192	1	1	1
SOX13	0.673031	-0.00607849	0.933	0.887	1
GLI3	0.673167	-0.00521437	1	1	1
NANOGP8	0.68706	-0.00100454	1	1	1
PBX1	0.68706	-0.000359408	1	1	1
ZNF432	0.696697	0.00231829	0.833	0.811	1
PBX3	0.697702	-0.0200084	0.7	0.604	1
RFX1	0.69995	0.000614092	0.267	0.226	1
ZNF200	0.708097	-0.000298966	1	1	1
SIX4	0.71516	0.00100679	1	1	1
ZNF43	0.715161	0.000598196	1	1	1
TCF3	0.722249	-0.00160913	1	1	1
ZFP64	0.729361	0.00444557	1	1	1
BHLHE40	0.765259	-0.0121152	1	1	1
CREB3	0.772503	-0.0010819	1	1	1
HNF1A	0.790696	-0.00121214	0.967	1	1
HOXC6	0.799365	0.015427	0.367	0.396	1
E4F1	0.83345	-0.00586763	0.267	0.283	1
XBP1	0.838515	-0.00187278	1	1	1
CEBPB	0.845929	-0.00293672	1	1	1
MYOD1	0.857075	0.000715426	1	1	1
CREB5	0.863366	0.00422444	0.2	0.189	1
CEBPA	0.890681	-0.00797641	1	1	1
ZBTB21	0.905914	-0.00456502	0.367	0.321	1
HOXB7	0.925363	0.00444616	0.367	0.358	1
FOXO1	0.935784	0.000183615	1	1	1
MTA3	0.94706	-0.00245933	0.5	0.472	1
ARID3A	0.958422	-0.000496808	1	1	1
CLOCK	0.965937	0.001584	0.867	0.868	1
CEBPG	0.973534	0.00698843	1	1	1

## Sheet: CTB T16 D8
Table 7.3 Lists of differentially activated TFs between CTB T16 and euploid embryos at d.p.f.8. P-val: p-values estimated with Wilcoxon Rank Sum tests. avg_log2FC: log fold-chage of the average expression between the two groups. Positive values indicate that the gene is more highly expressed in the aneuploid embryos. pct.1: The percentage of cells where the gene is detected in the aneuploid embry…
gene	p_val	avg_log2FC	pct.1	pct.2	p_val_adj
ZNF43	0.00165355	0.0219583	1	1	0.413387
EGR1	0.00188407	0.0170996	1	1	0.471019
FOSL1	0.00509497	0.0262114	1	1	1
MYF6	0.00543253	0.0256905	0.846	0.421	1
SP2	0.00573434	0.0129735	1	1	1
SOX4	0.00644519	0.0942018	1	1	1
EOMES	0.0104462	0.0194527	0.846	0.632	1
SP4	0.0113216	-0.0187164	1	1	1
ELK4	0.0113291	0.0172167	1	1	1
ZFHX3	0.0113291	0.013802	1	1	1
ELF1	0.0126308	0.0161739	1	1	1
ZBTB17	0.0126308	0.0352595	1	1	1
ZNF331	0.0126308	0.0559332	1	1	1
ZNF561	0.0138789	0.111493	1	0.737	1
JUN	0.0154037	0.0205839	0.846	0.421	1
TFE3	0.0173642	0.0187447	1	1	1
VEZF1	0.0192562	0.0134448	1	1	1
IRF2	0.0195753	-0.0142579	0.077	0.474	1
CEBPG	0.0213259	0.0471348	1	1	1
FOXA3	0.0235739	0.0178401	1	1	1
RARG	0.0235867	-0.0202537	1	1	1
ARID3B	0.025998	0.0892595	1	0.842	1
KLF6	0.0316592	0.0125015	1	1	1
ZIC3	0.0316592	-0.0277983	1	1	1
PHF20	0.034831	-0.00952941	1	1	1
RARB	0.034831	-0.0285604	1	1	1
ZNF235	0.034831	0.0271628	1	0.947	1
GRHL1	0.0419941	0.0195343	1	1	1
XBP1	0.0419941	-0.00624852	1	1	1
TCF7L1	0.0459802	0.0149653	1	0.895	1
ZNF33A	0.04602	0.0115867	1	1	1
ZNF559	0.0474352	0.0182896	0.923	0.737	1
CLOCK	0.0524486	0.0424953	0.923	0.842	1
ETV1	0.0550513	0.0205931	1	1	1
CPSF4	0.0600943	0.0147727	1	1	1
ELK1	0.0655144	0.0312978	1	1	1
E4F1	0.067146	-0.0485919	0.308	0.579	1
MXI1	0.0682707	0.00496209	1	1	1
RUNX1	0.0700489	0.0246945	0.538	0.211	1
NR2C2	0.0713313	0.00702828	1	1	1
ZFY	0.0713313	0.0102444	1	1	1
CHD1	0.0775649	0.0751347	1	1	1
POU5F1	0.0775649	0.0180961	1	1	1
ZBTB10	0.0775649	0.0185493	1	1	1
E2F8	0.0841215	-0.030578	0.923	0.895	1
HDAC2	0.0842353	-0.0100142	1	1	1
SIX4	0.0842353	0.0178395	1	1	1
TFAP4	0.0842353	0.0247171	1	0.947	1
PDX1	0.0886631	-0.00130586	0	0.211	1
NFE2	0.0907686	0.0275617	0.846	0.842	1
PRDM5	0.0907708	0.00878543	0.154	0	1
ATF6	0.0913624	-0.00592427	1	1	1
ETS2	0.0913624	-0.0118077	1	1	1
KLF8	0.0989665	0.0078028	1	1	1
NFIA	0.0989665	0.0121792	1	1	1
ZFP64	0.0989665	-0.0110663	1	1	1
ATF4	0.107067	-0.0088778	1	1	1
TEAD1	0.107067	0.0081499	1	1	1
ZNF91	0.117334	0.0350741	0.923	0.632	1
ELF3	0.124839	0.0594793	1	1	1
MAFG	0.124839	0.0165655	1	1	1
TEAD4	0.124839	-0.00722159	1	1	1
ZBTB25	0.124839	-0.00684682	1	1	1
ZIC2	0.124839	-0.0132846	1	1	1
ZNF432	0.133833	0.023836	0.923	0.789	1
NFE2L1	0.134548	0.00900012	1	1	1
ARID3A	0.144683	0.0293858	0.923	0.895	1
PAX4	0.144793	0.00921619	1	0.895	1
E2F1	0.14483	-0.00726126	1	1	1
FOSL2	0.14483	0.0139544	1	1	1
ILF2	0.14483	-0.00662206	1	1	1
KLF10	0.14483	0.0110744	1	1	1
ZXDC	0.14483	0.0128243	1	1	1
MYOD1	0.155666	-0.014184	1	1	1
HMGA1	0.155704	-0.0384916	1	1	1
EP300	0.167187	0.0099074	1	1	1
HEY1	0.167187	-0.0212309	1	0.947	1
HTATIP2	0.167187	-0.00830772	1	1	1
MYCN	0.167187	0.0361486	1	1	1
TFAP2A	0.167187	0.010224	1	1	1
BCLAF1	0.179295	0.00668298	1	1	1
BHLHE40	0.179295	0.0202719	1	1	1
GATA2	0.179295	0.00931554	1	1	1
SP3	0.179295	0.0261642	1	1	1
CUX1	0.182186	0.0160375	0.923	0.632	1
LHX1	0.185185	-0.0145732	0.769	0.947	1
DRAP1	0.192043	-0.0449326	1	1	1
IRF3	0.192043	-0.00843293	1	1	1
PBX1	0.192043	-0.0121589	1	1	1
RXRA	0.192043	0.00591379	1	1	1
SKI	0.192043	0.0270138	1	1	1
SREBF2	0.192043	-0.00718822	1	1	1
THRB	0.192043	0.00922092	1	1	1
ZNF672	0.192043	-0.0149587	1	1	1
ZNF805	0.200705	-0.00814518	0.231	0.474	1
ZNF341	0.204613	-0.0219353	0.923	0.789	1
BRCA1	0.205445	-0.00871306	1	1	1
IRF7	0.205445	0.00786084	1	1	1
MYB	0.205445	-0.0624159	0.923	1	1
TBX20	0.205445	-0.0174242	1	0.947	1
TFDP2	0.205445	0.0063855	1	1	1
ZNF507	0.205445	-0.0301092	1	1	1
GABPA	0.219514	-0.00350613	1	1	1
GTF2B	0.234262	0.0211631	1	1	1
KLF4	0.234262	0.0101095	1	1	1
TCF7L2	0.234262	0.00903823	1	1	1
ZNF580	0.234262	-0.00520522	1	1	1
BATF	0.244443	0.00929336	0.846	0.632	1
ATF3	0.249698	-0.00403481	1	1	1
E2F2	0.249698	-0.00279114	1	1	1
GATA3	0.249698	0.00501311	1	1	1
HNF4A	0.249698	0.00772201	1	1	1
LHX2	0.253121	-0.00799653	0	0.105	1
NANOG	0.265832	-0.000186501	1	1	1
SP1	0.265832	0.00368894	1	1	1
THAP11	0.265832	-0.00667453	1	1	1
NR4A3	0.274563	-0.0092557	0.077	0.211	1
CDX2	0.280809	0.00602573	0.538	0.316	1
JUNB	0.282669	0.0111101	1	1	1
MAFF	0.282669	0.00474792	1	1	1
STAT1	0.282669	0.0197643	0.923	1	1
ZBTB7B	0.282669	0.00802143	1	1	1
GMEB1	0.300214	0.00970589	1	1	1
MLX	0.300214	-0.0147248	1	1	1
TBP	0.318471	0.0288393	1	1	1
TFAP2C	0.318471	0.00565475	1	1	1
TCF3	0.33744	0.00754964	1	1	1
TFDP1	0.33744	-0.0024966	1	1	1
YBX1	0.33744	0.0206437	1	1	1
ZBTB21	0.34281	0.0122561	0.462	0.316	1
ZBTB7A	0.347211	0.0260285	0.769	0.579	1
FOXJ3	0.353388	0.0464152	0.846	0.684	1
DDIT3	0.35712	0.0121773	1	1	1
ETV4	0.35712	-0.00544525	1	1	1
IRX4	0.377508	-0.00441601	1	1	1
PITX1	0.377508	-0.0105248	1	1	1
SMAD5	0.377508	0.00322617	1	1	1
ZNF431	0.377508	0.0102105	1	1	1
HMGA2	0.377896	-0.00014991	0.769	0.421	1
HOXC6	0.394996	-0.024493	0.462	0.579	1
MTA3	0.39744	-0.0273458	0.385	0.474	1
ETS1	0.398598	0.00845038	1	1	1
KLF11	0.398598	0.00979588	1	1	1
ZBTB43	0.398598	0.00779838	1	1	1
ZNF74	0.405177	0.00154665	0.154	0.316	1
TCF4	0.440453	0.015038	0.923	0.684	1
DNMT1	0.442851	0.00519871	1	1	1
ELF2	0.442851	0.00399813	1	1	1
FOXA2	0.442851	0.00444378	1	1	1
POU5F1B	0.442851	-0.0499826	0.923	1	1
REL	0.463687	-0.0156686	0.769	0.789	1
CREB3L2	0.46599	0.00243359	1	1	1
FOXO3	0.46599	-0.000871966	1	1	1
HSF1	0.46599	-0.0388478	1	1	1
NANOGP8	0.46599	0.00869037	1	1	1
SP8	0.46599	0.00368115	1	1	1
ZBTB14	0.46599	0.0398597	1	1	1
JUND	0.489786	0.00641184	1	1	1
KMT2B	0.489786	-0.00252361	1	1	1
TCF12	0.489786	-0.00460647	1	1	1
POU2F3	0.501885	0.00671438	0.923	0.947	1
RFXANK	0.514028	-0.0273356	0.923	0.895	1
GLI3	0.514182	0.00791016	1	0.947	1
CEBPZ	0.514221	-0.00460328	1	1	1
MAFK	0.514221	0.00990813	1	0.947	1
MYBL2	0.514221	0.00713518	1	1	1
ZNF83	0.514221	-0.00388126	1	1	1
ZNF329	0.539126	-0.0175585	1	0.842	1
MSX2	0.539237	-0.00619771	1	1	1
NFE2L2	0.539274	0.0176629	1	1	1
PBX3	0.539274	-0.0439479	1	1	1
NR2C1	0.560582	-0.0835304	0.692	0.737	1
ATF1	0.564925	0.0117854	1	1	1
CPHXL	0.564925	-0.0603327	1	1	1
MBD2	0.564925	0.00288941	1	1	1
MECP2	0.564925	-0.00574096	1	1	1
ZNF410	0.564925	-0.021197	1	1	1
RFX2	0.574919	0.0130218	0.462	0.368	1
POU3F4	0.590809	-0.0191143	0.846	0.895	1
BPTF	0.591149	0.00849752	1	1	1
YY1	0.591149	0.00330014	1	1	1
ZNF496	0.591149	-0.00479532	1	1	1
ZNF93	0.591149	0.0109581	1	1	1
ELF4	0.604434	0.00026335	0.923	1	1
SOX13	0.604434	0.00880815	1	1	1
CXXC1	0.611649	-0.00088445	0.538	0.368	1
ESRRG	0.617919	0.0135647	1	0.947	1
GATAD1	0.617919	-0.00254533	1	1	1
MIXL1	0.617919	0.000660007	1	1	1
SOX2	0.617919	-0.00684404	1	1	1
ZNF595	0.617919	-0.0196582	0.923	1	1
CREB5	0.62693	-0.00561655	0.462	0.579	1
BRF1	0.645205	0.00500475	1	1	1
ERF	0.645205	0.00307384	1	1	1
FOXO1	0.645205	-0.00116821	1	1	1
GATA6	0.645205	0.000677216	1	1	1
GCM2	0.670581	0.00504815	0.692	0.789	1
NFIL3	0.67295	0.00296574	1	1	1
KLF3	0.672979	0.00126942	1	1	1
OTX2	0.672979	-0.00475645	1	1	1
PURA	0.691481	0.00529975	0.308	0.316	1
PBX2	0.700682	-0.0252369	0.769	0.895	1
ESRRA	0.701205	0.00791393	1	1	1
HHEX	0.701205	-0.00117241	1	1	1
HNF1B	0.701205	0.00372634	1	1	1
KLF17	0.701205	0.0100789	1	1	1
ZNF200	0.701205	-0.00163557	1	1	1
ZNF557	0.701205	0.00143884	1	1	1
KLF12	0.713467	0.00765944	0.154	0.105	1
CEBPE	0.72985	0.00760498	1	1	1
CREB3	0.72985	0.00564421	1	1	1
RXRB	0.72985	0.00653976	1	1	1
SP6	0.72985	0.00366891	1	1	1
BACH2	0.733364	0.00259254	0.615	0.526	1
HOXB7	0.734876	0.000484899	0.231	0.316	1
GATA5	0.744296	0.00342013	0.923	0.947	1
CEBPB	0.758877	-0.000851565	1	1	1
FOSB	0.758877	0.00117882	1	1	1
FOXM1	0.758877	-0.00590318	1	1	1
POU2F1	0.758877	-0.0036211	1	1	1
ZFP42	0.758877	-0.00168317	1	1	1
KLF16	0.814206	0.00494438	0.615	0.684	1
ZNF274	0.817907	0.00699054	1	0.895	1
ATF5	0.817924	0.00277676	1	1	1
CEBPA	0.817924	-0.0224191	1	1	1
MXD3	0.840076	-0.00137549	0.231	0.263	1
GATA4	0.847862	-0.00360659	1	1	1
KLF5	0.847862	-0.00379126	1	1	1
OLIG3	0.855502	-0.0324668	0.154	0.158	1
IRF8	0.873592	0.00827314	0.231	0.211	1
FOXH1	0.878022	0.0226994	1	1	1
HOXA10	0.878022	-0.00117141	1	1	1
ZNF707	0.879417	0.0207003	0.077	0.105	1
ATF6B	0.884605	-1.36336e-05	0.308	0.263	1
CEBPD	0.893054	-0.00450257	0.846	0.895	1
ETV5	0.908359	-0.00185528	1	1	1
HNF1A	0.908359	0.00053031	1	1	1
ZNF202	0.908359	0.013277	1	1	1
ZNF705G	0.908359	-0.0133802	1	1	1
ZNF770	0.908359	-0.0127406	1	0.947	1
ZNF639	0.936115	0.0213463	0.538	0.579	1
RFX1	0.938149	-0.00427257	0.692	0.737	1
ZNF677	0.9541	-0.00540222	0.923	0.947	1
DLX3	0.969393	-0.00119707	1	1	1
E2F6	0.969393	0.00584956	1	1	1
GABPB1	0.969393	0.00198133	1	1	1
ZNF676	0.969393	-0.0241621	1	1	1
ZNF790	0.969393	0.00131153	1	1	1
FOXA1	1	-0.00148982	1	1	1
SOX11	1	0.00200868	1	1	1

## Sheet: EPI M22
Table 7.4 Lists of differentially activated TFs between EPI M22 and euploid embryos at d.p.f.8. P-val: p-values estimated with Wilcoxon Rank Sum tests. avg_log2FC: log fold-chage of the average expression between the two groups. Positive values indicate that the gene is more highly expressed in the aneuploid embryos. pct.1: The percentage of cells where the gene is detected in the aneuploid embry…
gene	p_val	avg_log2FC	pct.1	pct.2	p_val_adj
ZNF43	0.00165355	0.0219583	1	1	0.413387
EGR1	0.00188407	0.0170996	1	1	0.471019
FOSL1	0.00509497	0.0262114	1	1	1
MYF6	0.00543253	0.0256905	0.846	0.421	1
SP2	0.00573434	0.0129735	1	1	1
SOX4	0.00644519	0.0942018	1	1	1
EOMES	0.0104462	0.0194527	0.846	0.632	1
SP4	0.0113216	-0.0187164	1	1	1
ELK4	0.0113291	0.0172167	1	1	1
ZFHX3	0.0113291	0.013802	1	1	1
ELF1	0.0126308	0.0161739	1	1	1
ZBTB17	0.0126308	0.0352595	1	1	1
ZNF331	0.0126308	0.0559332	1	1	1
ZNF561	0.0138789	0.111493	1	0.737	1
JUN	0.0154037	0.0205839	0.846	0.421	1
TFE3	0.0173642	0.0187447	1	1	1
VEZF1	0.0192562	0.0134448	1	1	1
IRF2	0.0195753	-0.0142579	0.077	0.474	1
CEBPG	0.0213259	0.0471348	1	1	1
FOXA3	0.0235739	0.0178401	1	1	1
RARG	0.0235867	-0.0202537	1	1	1
ARID3B	0.025998	0.0892595	1	0.842	1
KLF6	0.0316592	0.0125015	1	1	1
ZIC3	0.0316592	-0.0277983	1	1	1
PHF20	0.034831	-0.00952941	1	1	1
RARB	0.034831	-0.0285604	1	1	1
ZNF235	0.034831	0.0271628	1	0.947	1
GRHL1	0.0419941	0.0195343	1	1	1
XBP1	0.0419941	-0.00624852	1	1	1
TCF7L1	0.0459802	0.0149653	1	0.895	1
ZNF33A	0.04602	0.0115867	1	1	1
ZNF559	0.0474352	0.0182896	0.923	0.737	1
CLOCK	0.0524486	0.0424953	0.923	0.842	1
ETV1	0.0550513	0.0205931	1	1	1
CPSF4	0.0600943	0.0147727	1	1	1
ELK1	0.0655144	0.0312978	1	1	1
E4F1	0.067146	-0.0485919	0.308	0.579	1
MXI1	0.0682707	0.00496209	1	1	1
RUNX1	0.0700489	0.0246945	0.538	0.211	1
NR2C2	0.0713313	0.00702828	1	1	1
ZFY	0.0713313	0.0102444	1	1	1
CHD1	0.0775649	0.0751347	1	1	1
POU5F1	0.0775649	0.0180961	1	1	1
ZBTB10	0.0775649	0.0185493	1	1	1
E2F8	0.0841215	-0.030578	0.923	0.895	1
HDAC2	0.0842353	-0.0100142	1	1	1
SIX4	0.0842353	0.0178395	1	1	1
TFAP4	0.0842353	0.0247171	1	0.947	1
PDX1	0.0886631	-0.00130586	0	0.211	1
NFE2	0.0907686	0.0275617	0.846	0.842	1
PRDM5	0.0907708	0.00878543	0.154	0	1
ATF6	0.0913624	-0.00592427	1	1	1
ETS2	0.0913624	-0.0118077	1	1	1
KLF8	0.0989665	0.0078028	1	1	1
NFIA	0.0989665	0.0121792	1	1	1
ZFP64	0.0989665	-0.0110663	1	1	1
ATF4	0.107067	-0.0088778	1	1	1
TEAD1	0.107067	0.0081499	1	1	1
ZNF91	0.117334	0.0350741	0.923	0.632	1
ELF3	0.124839	0.0594793	1	1	1
MAFG	0.124839	0.0165655	1	1	1
TEAD4	0.124839	-0.00722159	1	1	1
ZBTB25	0.124839	-0.00684682	1	1	1
ZIC2	0.124839	-0.0132846	1	1	1
ZNF432	0.133833	0.023836	0.923	0.789	1
NFE2L1	0.134548	0.00900012	1	1	1
ARID3A	0.144683	0.0293858	0.923	0.895	1
PAX4	0.144793	0.00921619	1	0.895	1
E2F1	0.14483	-0.00726126	1	1	1
FOSL2	0.14483	0.0139544	1	1	1
ILF2	0.14483	-0.00662206	1	1	1
KLF10	0.14483	0.0110744	1	1	1
ZXDC	0.14483	0.0128243	1	1	1
MYOD1	0.155666	-0.014184	1	1	1
HMGA1	0.155704	-0.0384916	1	1	1
EP300	0.167187	0.0099074	1	1	1
HEY1	0.167187	-0.0212309	1	0.947	1
HTATIP2	0.167187	-0.00830772	1	1	1
MYCN	0.167187	0.0361486	1	1	1
TFAP2A	0.167187	0.010224	1	1	1
BCLAF1	0.179295	0.00668298	1	1	1
BHLHE40	0.179295	0.0202719	1	1	1
GATA2	0.179295	0.00931554	1	1	1
SP3	0.179295	0.0261642	1	1	1
CUX1	0.182186	0.0160375	0.923	0.632	1
LHX1	0.185185	-0.0145732	0.769	0.947	1
DRAP1	0.192043	-0.0449326	1	1	1
IRF3	0.192043	-0.00843293	1	1	1
PBX1	0.192043	-0.0121589	1	1	1
RXRA	0.192043	0.00591379	1	1	1
SKI	0.192043	0.0270138	1	1	1
SREBF2	0.192043	-0.00718822	1	1	1
THRB	0.192043	0.00922092	1	1	1
ZNF672	0.192043	-0.0149587	1	1	1
ZNF805	0.200705	-0.00814518	0.231	0.474	1
ZNF341	0.204613	-0.0219353	0.923	0.789	1
BRCA1	0.205445	-0.00871306	1	1	1
IRF7	0.205445	0.00786084	1	1	1
MYB	0.205445	-0.0624159	0.923	1	1
TBX20	0.205445	-0.0174242	1	0.947	1
TFDP2	0.205445	0.0063855	1	1	1
ZNF507	0.205445	-0.0301092	1	1	1
GABPA	0.219514	-0.00350613	1	1	1
GTF2B	0.234262	0.0211631	1	1	1
KLF4	0.234262	0.0101095	1	1	1
TCF7L2	0.234262	0.00903823	1	1	1
ZNF580	0.234262	-0.00520522	1	1	1
BATF	0.244443	0.00929336	0.846	0.632	1
ATF3	0.249698	-0.00403481	1	1	1
E2F2	0.249698	-0.00279114	1	1	1
GATA3	0.249698	0.00501311	1	1	1
HNF4A	0.249698	0.00772201	1	1	1
LHX2	0.253121	-0.00799653	0	0.105	1
NANOG	0.265832	-0.000186501	1	1	1
SP1	0.265832	0.00368894	1	1	1
THAP11	0.265832	-0.00667453	1	1	1
NR4A3	0.274563	-0.0092557	0.077	0.211	1
CDX2	0.280809	0.00602573	0.538	0.316	1
JUNB	0.282669	0.0111101	1	1	1
MAFF	0.282669	0.00474792	1	1	1
STAT1	0.282669	0.0197643	0.923	1	1
ZBTB7B	0.282669	0.00802143	1	1	1
GMEB1	0.300214	0.00970589	1	1	1
MLX	0.300214	-0.0147248	1	1	1
TBP	0.318471	0.0288393	1	1	1
TFAP2C	0.318471	0.00565475	1	1	1
TCF3	0.33744	0.00754964	1	1	1
TFDP1	0.33744	-0.0024966	1	1	1
YBX1	0.33744	0.0206437	1	1	1
ZBTB21	0.34281	0.0122561	0.462	0.316	1
ZBTB7A	0.347211	0.0260285	0.769	0.579	1
FOXJ3	0.353388	0.0464152	0.846	0.684	1
DDIT3	0.35712	0.0121773	1	1	1
ETV4	0.35712	-0.00544525	1	1	1
IRX4	0.377508	-0.00441601	1	1	1
PITX1	0.377508	-0.0105248	1	1	1
SMAD5	0.377508	0.00322617	1	1	1
ZNF431	0.377508	0.0102105	1	1	1
HMGA2	0.377896	-0.00014991	0.769	0.421	1
HOXC6	0.394996	-0.024493	0.462	0.579	1
MTA3	0.39744	-0.0273458	0.385	0.474	1
ETS1	0.398598	0.00845038	1	1	1
KLF11	0.398598	0.00979588	1	1	1
ZBTB43	0.398598	0.00779838	1	1	1
ZNF74	0.405177	0.00154665	0.154	0.316	1
TCF4	0.440453	0.015038	0.923	0.684	1
DNMT1	0.442851	0.00519871	1	1	1
ELF2	0.442851	0.00399813	1	1	1
FOXA2	0.442851	0.00444378	1	1	1
POU5F1B	0.442851	-0.0499826	0.923	1	1
REL	0.463687	-0.0156686	0.769	0.789	1
CREB3L2	0.46599	0.00243359	1	1	1
FOXO3	0.46599	-0.000871966	1	1	1
HSF1	0.46599	-0.0388478	1	1	1
NANOGP8	0.46599	0.00869037	1	1	1
SP8	0.46599	0.00368115	1	1	1
ZBTB14	0.46599	0.0398597	1	1	1
JUND	0.489786	0.00641184	1	1	1
KMT2B	0.489786	-0.00252361	1	1	1
TCF12	0.489786	-0.00460647	1	1	1
POU2F3	0.501885	0.00671438	0.923	0.947	1
RFXANK	0.514028	-0.0273356	0.923	0.895	1
GLI3	0.514182	0.00791016	1	0.947	1
CEBPZ	0.514221	-0.00460328	1	1	1
MAFK	0.514221	0.00990813	1	0.947	1
MYBL2	0.514221	0.00713518	1	1	1
ZNF83	0.514221	-0.00388126	1	1	1
ZNF329	0.539126	-0.0175585	1	0.842	1
MSX2	0.539237	-0.00619771	1	1	1
NFE2L2	0.539274	0.0176629	1	1	1
PBX3	0.539274	-0.0439479	1	1	1
NR2C1	0.560582	-0.0835304	0.692	0.737	1
ATF1	0.564925	0.0117854	1	1	1
CPHXL	0.564925	-0.0603327	1	1	1
MBD2	0.564925	0.00288941	1	1	1
MECP2	0.564925	-0.00574096	1	1	1
ZNF410	0.564925	-0.021197	1	1	1
RFX2	0.574919	0.0130218	0.462	0.368	1
POU3F4	0.590809	-0.0191143	0.846	0.895	1
BPTF	0.591149	0.00849752	1	1	1
YY1	0.591149	0.00330014	1	1	1
ZNF496	0.591149	-0.00479532	1	1	1
ZNF93	0.591149	0.0109581	1	1	1
ELF4	0.604434	0.00026335	0.923	1	1
SOX13	0.604434	0.00880815	1	1	1
CXXC1	0.611649	-0.00088445	0.538	0.368	1
ESRRG	0.617919	0.0135647	1	0.947	1
GATAD1	0.617919	-0.00254533	1	1	1
MIXL1	0.617919	0.000660007	1	1	1
SOX2	0.617919	-0.00684404	1	1	1
ZNF595	0.617919	-0.0196582	0.923	1	1
CREB5	0.62693	-0.00561655	0.462	0.579	1
BRF1	0.645205	0.00500475	1	1	1
ERF	0.645205	0.00307384	1	1	1
FOXO1	0.645205	-0.00116821	1	1	1
GATA6	0.645205	0.000677216	1	1	1
GCM2	0.670581	0.00504815	0.692	0.789	1
NFIL3	0.67295	0.00296574	1	1	1
KLF3	0.672979	0.00126942	1	1	1
OTX2	0.672979	-0.00475645	1	1	1
PURA	0.691481	0.00529975	0.308	0.316	1
PBX2	0.700682	-0.0252369	0.769	0.895	1
ESRRA	0.701205	0.00791393	1	1	1
HHEX	0.701205	-0.00117241	1	1	1
HNF1B	0.701205	0.00372634	1	1	1
KLF17	0.701205	0.0100789	1	1	1
ZNF200	0.701205	-0.00163557	1	1	1
ZNF557	0.701205	0.00143884	1	1	1
KLF12	0.713467	0.00765944	0.154	0.105	1
CEBPE	0.72985	0.00760498	1	1	1
CREB3	0.72985	0.00564421	1	1	1
RXRB	0.72985	0.00653976	1	1	1
SP6	0.72985	0.00366891	1	1	1
BACH2	0.733364	0.00259254	0.615	0.526	1
HOXB7	0.734876	0.000484899	0.231	0.316	1
GATA5	0.744296	0.00342013	0.923	0.947	1
CEBPB	0.758877	-0.000851565	1	1	1
FOSB	0.758877	0.00117882	1	1	1
FOXM1	0.758877	-0.00590318	1	1	1
POU2F1	0.758877	-0.0036211	1	1	1
ZFP42	0.758877	-0.00168317	1	1	1
KLF16	0.814206	0.00494438	0.615	0.684	1
ZNF274	0.817907	0.00699054	1	0.895	1
ATF5	0.817924	0.00277676	1	1	1
CEBPA	0.817924	-0.0224191	1	1	1
MXD3	0.840076	-0.00137549	0.231	0.263	1
GATA4	0.847862	-0.00360659	1	1	1
KLF5	0.847862	-0.00379126	1	1	1
OLIG3	0.855502	-0.0324668	0.154	0.158	1
IRF8	0.873592	0.00827314	0.231	0.211	1
FOXH1	0.878022	0.0226994	1	1	1
HOXA10	0.878022	-0.00117141	1	1	1
ZNF707	0.879417	0.0207003	0.077	0.105	1
ATF6B	0.884605	-1.36336e-05	0.308	0.263	1
CEBPD	0.893054	-0.00450257	0.846	0.895	1
ETV5	0.908359	-0.00185528	1	1	1
HNF1A	0.908359	0.00053031	1	1	1
ZNF202	0.908359	0.013277	1	1	1
ZNF705G	0.908359	-0.0133802	1	1	1
ZNF770	0.908359	-0.0127406	1	0.947	1
ZNF639	0.936115	0.0213463	0.538	0.579	1
RFX1	0.938149	-0.00427257	0.692	0.737	1
ZNF677	0.9541	-0.00540222	0.923	0.947	1
DLX3	0.969393	-0.00119707	1	1	1
E2F6	0.969393	0.00584956	1	1	1
GABPB1	0.969393	0.00198133	1	1	1
ZNF676	0.969393	-0.0241621	1	1	1
ZNF790	0.969393	0.00131153	1	1	1
FOXA1	1	-0.00148982	1	1	1
SOX11	1	0.00200868	1	1	1

## Sheet: EPI T16 D8
Table 7.5 Lists of differentially activated TFs between EPI T16 and euploid embryos at d.p.f.8. P-val: p-values estimated with Wilcoxon Rank Sum tests. avg_log2FC: log fold-chage of the average expression between the two groups. Positive values indicate that the gene is more highly expressed in the aneuploid embryos. pct.1: The percentage of cells where the gene is detected in the aneuploid embry…
gene	p_val	avg_log2FC	pct.1	pct.2	p_val_adj
ZNF790	3.35677e-05	0.0340281	1	1	0.00839192
EGR1	0.000154848	0.0276191	1	1	0.0387119
MYB	0.000282074	-0.102167	0.944	1	0.0705186
ETS1	0.000400023	0.0305547	1	1	0.100006
E2F2	0.000629624	0.015459	1	1	0.157406
CPHXL	0.000876728	-0.129617	1	1	0.219182
SOX11	0.000876728	0.0225525	1	1	0.219182
CHD1	0.000977326	-0.0981654	1	1	0.244331
NFIA	0.00121132	0.028142	1	1	0.302831
ZBTB25	0.00121132	0.0152835	1	1	0.302831
KLF5	0.00184162	-0.0226618	1	1	0.460404
KLF17	0.00225903	-0.0723358	1	1	0.564758
TFDP2	0.00225903	0.0233159	1	1	0.564758
ZIC3	0.00249728	0.037148	1	1	0.624319
KLF4	0.00276154	-0.00740375	1	1	0.690386
NR2C1	0.00296395	-0.214525	0.278	0.737	0.740987
CPSF4	0.00408454	-0.00545888	1	1	1
ARID3B	0.00426241	0.0716493	0.944	0.842	1
YY1	0.00494209	-0.0140413	1	1	1
ZNF235	0.00494209	0.0427671	1	0.947	1
ETV1	0.00542924	0.0320142	1	1	1
SP1	0.00542924	-0.0305196	1	1	1
ZFP42	0.00542924	-0.0223843	1	1	1
RARG	0.00595934	-0.0302595	1	1	1
ZFY	0.00653563	0.0174683	1	1	1
NFE2	0.00782613	0.0352703	1	0.842	1
E2F1	0.00857324	0.0158775	1	1	1
FOSL1	0.00857717	-0.0156113	1	1	1
NFIL3	0.0102334	-0.0352274	1	1	1
ZNF676	0.011171	-0.0804621	1	1	1
ZNF341	0.0120768	0.0440556	0.944	0.789	1
ZBTB43	0.0132667	-0.0108765	1	1	1
TCF4	0.0141101	0.0450263	0.944	0.684	1
IRF3	0.0144394	0.0126567	1	1	1
E4F1	0.0152301	0.115845	0.778	0.579	1
KLF3	0.0157026	-0.016148	1	1	1
TCF7L2	0.0157026	0.0231058	1	1	1
FOXH1	0.017062	0.180892	0.944	1	1
ZNF705G	0.0200937	-0.0168446	1	1	1
CREB5	0.0210222	-0.0221339	0.222	0.579	1
TCF3	0.0217786	0.0134625	1	1	1
BCLAF1	0.0235851	0.00667704	1	1	1
BATF	0.023827	0.0631528	0.944	0.632	1
ZNF200	0.0275914	-0.0138707	1	1	1
ZBTB21	0.0297903	0.0387796	0.667	0.316	1
ESRRA	0.0321715	-0.0546105	1	1	1
POU3F4	0.0343209	-0.0466971	0.778	0.895	1
TBX20	0.0346532	-0.0302073	0.889	0.947	1
GATA2	0.0346962	0.000501367	1	1	1
DDIT3	0.0373882	-0.0401162	1	1	1
BRCA1	0.040256	0.0162659	1	1	1
FOXA1	0.040256	0.0101741	1	1	1
HNF1B	0.0433081	0.00778836	1	1	1
SP6	0.0433081	0.00269282	1	1	1
ZBTB7A	0.0461471	0.0680407	0.778	0.579	1
JUND	0.0465536	0.0330573	1	1	1
ZNF496	0.0465536	0.0109685	1	1	1
GATA3	0.0536607	-0.000837547	1	1	1
ZNF431	0.057541	-0.0103786	1	1	1
TEAD4	0.0616518	0.00354992	1	1	1
HOXA10	0.0660028	0.0106928	1	1	1
MECP2	0.0660028	-0.00910611	1	1	1
ZNF595	0.070587	-0.0815659	0.889	1	1
CLOCK	0.0733879	-0.032413	0.667	0.842	1
MYF6	0.0756651	0.0227589	0.611	0.421	1
KLF10	0.080595	0.00120795	1	1	1
POU5F1	0.080595	0.015882	1	1	1
RARB	0.080595	-0.02366	0.944	1	1
ZNF43	0.0859866	-0.0135345	1	1	1
IRF7	0.0860052	0.0240741	1	1	1
RFXANK	0.0886292	-0.00691363	0.944	0.895	1
OLIG3	0.0889799	-0.0507997	0	0.158	1
BHLHE40	0.0917052	0.0431359	1	1	1
ELF1	0.0917052	-0.00684484	1	1	1
ELK4	0.0917052	0.00721494	1	1	1
YBX1	0.0917052	-0.0368374	1	1	1
JUN	0.092424	0.0197585	0.556	0.421	1
ATF4	0.0977049	-0.00616873	1	1	1
XBP1	0.0977049	-0.00120649	1	1	1
DRAP1	0.104014	0.0388786	1	1	1
GABPB1	0.104014	-0.00744917	1	1	1
PHF20	0.104014	0.00517197	1	1	1
LHX2	0.104304	0.0129978	0.333	0.105	1
GATA6	0.110643	0.00960167	1	1	1
HEY1	0.110643	-0.0190988	1	0.947	1
NFE2L1	0.110643	-0.00727924	1	1	1
TFDP1	0.110643	0.00504836	1	1	1
ZNF639	0.113504	-0.0679324	0.5	0.579	1
ATF1	0.117601	0.0175468	1	1	1
JUNB	0.117601	-0.00736932	1	1	1
PITX1	0.117601	-0.0145342	0.944	1	1
ARID3A	0.124875	0.0222887	1	0.895	1
CEBPG	0.132543	-0.0157331	1	1	1
VEZF1	0.132543	0.00681269	1	1	1
GATA4	0.140546	0.0248262	1	1	1
CEBPE	0.157634	-0.0182235	0.889	1	1
FOXO3	0.157659	-0.0418504	1	1	1
SIX4	0.157659	0.0138723	1	1	1
ZNF83	0.157659	-0.0057483	1	1	1
ZXDC	0.157659	0.00928299	1	1	1
KLF16	0.161217	0.0295188	0.722	0.684	1
REL	0.166535	0.0182179	1	0.789	1
ZNF707	0.174871	-0.00515091	0	0.105	1
HDAC2	0.176307	-0.0147572	1	1	1
SP2	0.176307	0.00798322	1	1	1
TCF12	0.186225	-0.00963517	1	1	1
TFE3	0.19131	0.00662995	1	1	1
NFE2L2	0.196551	-0.0167905	1	1	1
THAP11	0.196551	0.00464576	1	1	1
ZNF74	0.19816	-0.00198742	0.111	0.316	1
CREB3L2	0.207289	0.00922677	1	1	1
GATAD1	0.207289	0.00856786	1	1	1
ELK1	0.212788	-0.0192648	1	1	1
MSX2	0.21842	-0.0021775	1	1	1
ATF6	0.218447	0.00102478	1	1	1
GABPA	0.218447	0.00734834	1	1	1
ETS2	0.23003	-0.00889537	1	1	1
HHEX	0.23003	-0.0173666	1	1	1
NANOGP8	0.23003	0.0137643	1	1	1
SOX13	0.23003	-0.0466157	1	1	1
MYOD1	0.235927	-0.00832145	1	1	1
ATF3	0.242044	0.00596683	1	1	1
GRHL1	0.242044	0.00843094	1	1	1
RXRA	0.242044	0.0092613	1	1	1
SP8	0.242044	-0.0100235	1	1	1
TFAP2A	0.254492	0.00294917	1	1	1
ATF6B	0.256928	-0.00650026	0.111	0.263	1
IRF2	0.266543	-0.00894343	0.333	0.474	1
POU2F1	0.267378	-0.00201936	1	1	1
POU5F1B	0.267378	-0.0464708	1	1	1
MAFK	0.273703	-0.00765864	0.833	0.947	1
ZFHX3	0.280707	0.0117464	1	1	1
ERF	0.294479	-0.00483395	1	1	1
ETV5	0.294479	0.00476245	1	1	1
FOXO1	0.294479	-0.00413672	1	1	1
HNF4A	0.294479	0.00463074	1	1	1
TFAP2C	0.294479	0.00808757	1	1	1
ZNF770	0.294479	0.0233645	1	0.947	1
ZNF331	0.308697	0.021394	0.944	1	1
ZNF672	0.308697	0.0124349	1	1	1
MYCN	0.323362	0.0245464	1	1	1
ZBTB10	0.323362	-0.000207464	1	1	1
MXD3	0.33601	0.00395068	0.444	0.263	1
DNMT1	0.338473	0.0109131	1	1	1
GTF2B	0.338473	-0.0120525	1	1	1
KMT2B	0.338473	-0.0040969	1	1	1
ZNF557	0.354031	-0.0110649	1	1	1
POU2F3	0.361948	0.00755234	0.944	0.947	1
BRF1	0.370033	-0.00910169	1	1	1
TFAP4	0.370033	0.008638	1	0.947	1
ZNF559	0.383071	-0.00714355	0.778	0.737	1
E2F8	0.386448	0.0174496	1	0.895	1
GMEB1	0.386476	0.00274056	1	1	1
EOMES	0.386692	0.00553369	0.722	0.632	1
ZNF91	0.387129	-0.0161489	0.556	0.632	1
MYBL2	0.403358	0.00342878	1	1	1
OTX2	0.403358	0.00417443	1	1	1
ZNF805	0.412742	-0.000617071	0.278	0.474	1
SMAD5	0.420674	-0.00747172	1	1	1
ZNF410	0.420674	-0.0298018	1	1	1
PBX1	0.43842	0.000781385	1	1	1
ELF4	0.447424	0.00573446	1	1	1
E2F6	0.456587	-0.00126027	1	1	1
ZIC2	0.456587	0.000162641	1	1	1
RUNX1	0.472271	0.00712191	0.333	0.211	1
CEBPD	0.474883	-0.0162561	0.889	0.895	1
HMGA2	0.485677	-0.00142104	0.722	0.421	1
SKI	0.494162	-0.0350113	0.944	1	1
SOX2	0.494162	-0.00460727	1	1	1
SREBF2	0.494162	0.0047356	1	1	1
STAT1	0.494162	-0.000610947	1	1	1
TEAD1	0.494162	0.000616469	1	1	1
HOXB7	0.498429	0.0248709	0.389	0.316	1
MAFB	0.500373	0.0142606	0.111	0.053	1
PAX4	0.513302	-0.00215869	0.889	0.895	1
HTATIP2	0.513552	0.00142589	1	1	1
FOXJ3	0.530391	0.0151583	0.833	0.684	1
MTA3	0.53298	0.00166712	0.611	0.474	1
FOXM1	0.533306	0.00315826	1	1	1
HNF1A	0.53333	0.00192468	1	1	1
NANOG	0.53333	-0.0064335	1	1	1
PURA	0.544711	0.00428617	0.389	0.316	1
LHX1	0.553392	-0.0109794	0.889	0.947	1
ZBTB14	0.553487	0.00587569	1	1	1
ZNF329	0.563472	0.0126939	0.944	0.842	1
SOX4	0.574009	0.00985262	0.944	1	1
ZNF33A	0.574009	0.004874	1	1	1
GCM2	0.591234	0.0124694	0.667	0.789	1
FOSB	0.594885	0.0152384	1	1	1
IRX4	0.594885	0.00325409	1	1	1
ZNF580	0.594885	0.00442403	1	1	1
RFX2	0.602409	0.00630572	0.5	0.368	1
ESRRG	0.626812	0.0228295	0.944	0.947	1
ZNF432	0.636522	-0.0104834	0.833	0.789	1
ETV4	0.637643	0.00323262	1	1	1
MAFG	0.637643	-0.00242692	1	1	1
KLF12	0.645417	0.000284334	0.167	0.105	1
CEBPA	0.659496	-0.00806905	0.944	1	1
ELF2	0.659496	-0.000895334	1	1	1
ZNF507	0.681643	-0.0203755	1	1	1
ZNF561	0.687739	0.0161391	0.611	0.737	1
TCF7L1	0.703464	0.00651513	0.778	0.895	1
ATF5	0.704067	0.00135913	1	1	1
CEBPZ	0.704067	-0.00949213	1	1	1
RXRB	0.704067	0.00174268	1	1	1
RFX1	0.70774	-0.000128432	0.5	0.737	1
MXI1	0.715346	-0.00589007	1	1	1
FOXA3	0.726752	-0.0037306	1	1	1
BACH2	0.746707	-0.00240327	0.5	0.526	1
THRB	0.74968	0.00166023	1	1	1
ZNF202	0.74968	0.000784396	1	1	1
GLI3	0.761214	0.00749428	0.944	0.947	1
PBX2	0.772568	-0.0268918	0.833	0.895	1
ILF2	0.77283	-0.00378925	1	1	1
MLX	0.77283	0.00307301	1	1	1
ELF3	0.796184	-0.00162985	1	1	1
MBD2	0.796184	-0.00159217	1	1	1
CXXC1	0.797643	-0.00692283	0.444	0.368	1
KLF11	0.807921	0.0160417	1	1	1
CDX2	0.812292	-0.00588101	0.333	0.316	1
CEBPB	0.819712	0.00151916	1	1	1
ZNF93	0.819723	-0.00471805	1	1	1
PDX1	0.840074	-0.000541306	0.278	0.211	1
FOXA2	0.843425	-3.83001e-05	1	1	1
HSF1	0.843425	-0.0114248	1	1	1
PBX3	0.843425	-0.0433892	1	1	1
TBP	0.843425	-0.00230306	1	1	1
ZBTB17	0.843425	-0.00207875	1	1	1
CUX1	0.864338	-0.0035298	0.667	0.632	1
BPTF	0.86727	0.000697006	1	1	1
FOSL2	0.86727	0.00718721	1	1	1
KLF6	0.86727	-0.00043693	1	1	1
NR2C2	0.86727	-0.0066543	1	1	1
ZBTB7B	0.86727	0.00871377	1	1	1
MIXL1	0.879232	-0.00204788	1	1	1
SP4	0.891229	0.00253396	1	1	1
ZNF274	0.891229	0.000720208	1	0.895	1
SP3	0.891236	-0.00894512	1	1	1
ZFP64	0.891236	0.00209333	1	1	1
ZNF677	0.9032	-0.0161647	0.833	0.947	1
HOXC6	0.9109	-0.00049986	0.5	0.579	1
EP300	0.915301	3.21261e-05	1	1	1
MAFF	0.915301	0.00758079	1	1	1
NR4A3	0.929149	0.0143541	0.167	0.211	1
GATA5	0.939431	0.0116921	0.889	0.947	1
CREB3	0.963645	0.00132268	1	1	1
DLX3	0.963645	0.00673288	1	1	1
KLF8	0.963645	-0.00202825	1	1	1
IRF8	0.964539	0.013516	0.167	0.211	1
HMGA1	1	-0.00735349	1	1	1

## Sheet: EPI T16 D10
Table 7.6 Lists of differentially activated TFs between EPI T16 and euploid embryos at d.p.f.10. P-val: p-values estimated with Wilcoxon Rank Sum tests. avg_log2FC: log fold-chage of the average expression between the two groups. Positive values indicate that the gene is more highly expressed in the aneuploid embryos. pct.1: The percentage of cells where the gene is detected in the aneuploid embr…
gene	p_val	avg_log2FC	pct.1	pct.2	p_val_adj
RFXANK	2.2545e-06	0.0755859	1	1	0.000559116
THAP11	6.81975e-06	0.0478207	1	1	0.0016913
MLX	1.59173e-05	-0.0399105	1	1	0.0039475
ILF2	1.95749e-05	-0.0155949	1	1	0.00485458
YY1	2.06073e-05	0.0265718	1	1	0.00511061
KMT2B	2.52787e-05	0.0266272	1	1	0.00626912
ZXDC	6.18343e-05	0.0314398	1	1	0.0153349
TCF3	0.000115027	0.0523141	1	1	0.0285267
ZBTB10	0.000191301	0.0199067	1	1	0.0474426
ZFP42	0.000191301	-0.0173764	1	1	0.0474426
TEAD4	0.000219193	-0.0115536	1	1	0.0543599
VEZF1	0.000390225	0.0313804	1	1	0.0967758
FOXA1	0.000407597	0.0192333	1	1	0.101084
SOX2	0.00044448	0.0404066	1	1	0.110231
JUND	0.000837756	0.0573175	1	1	0.207764
KLF5	0.00102852	0.0094127	1	1	0.255073
CEBPB	0.00107119	0.0110222	1	1	0.265655
KLF12	0.00123857	0.0364825	0.462	0.104	0.307166
HTATIP2	0.00125876	-0.0103435	1	1	0.312173
DRAP1	0.00133648	0.0943441	1	1	0.331447
EP300	0.00147627	0.0194833	1	1	0.366115
HDAC2	0.00147627	-0.0258157	1	1	0.366115
ZNF770	0.00209791	0.0876776	1	1	0.520282
MBD2	0.00226525	0.0113985	1	1	0.561782
EGR1	0.00235343	0.0202334	1	1	0.58365
TFDP2	0.00253917	0.0251808	1	1	0.629715
ZIC2	0.00284332	0.0162481	1	1	0.705142
SOX13	0.00289688	0.120805	1	0.987	0.718425
NFE2L1	0.00426409	0.0182699	1	1	1
ZNF331	0.00442039	-0.0505605	1	1	1
NR2C1	0.00445959	0.0643652	0.846	0.545	1
ZFP64	0.00510162	-0.0172875	1	1	1
SP8	0.00528599	0.0120824	1	1	1
MYF6	0.00557639	0.0259082	0.846	0.61	1
HMGA2	0.00678602	0.0218354	0.769	0.403	1
ZNF790	0.0069913	0.032955	1	1	1
PHF20	0.00699153	0.00780657	1	1	1
TFDP1	0.00748872	-0.00692273	1	1	1
THRB	0.00774877	0.0178696	1	1	1
CPHXL	0.00801713	0.0340025	1	1	1
PBX2	0.00828847	0.0751444	1	0.935	1
BPTF	0.00887314	0.049381	1	1	1
SOX4	0.00887314	0.0617769	1	1	1
ZFHX3	0.0108331	0.00874814	1	1	1
CHD1	0.0111948	0.075217	1	1	1
SP1	0.012345	0.0121496	1	1	1
ETV1	0.0159391	0.0232776	1	1	1
MYB	0.0162001	0.0359507	1	0.805	1
CEBPG	0.0172366	-0.0366589	1	1	1
ELK1	0.0198076	-0.0239192	1	1	1
CREB3L2	0.0198081	-0.00856718	1	1	1
ZNF410	0.020423	-0.0851737	1	0.987	1
ELF1	0.0217028	0.0111965	1	1	1
BRCA1	0.0223685	0.017149	1	1	1
KLF6	0.0223685	-0.00812659	1	1	1
XBP1	0.0230518	0.00485286	1	1	1
YBX1	0.0230518	0.0473379	1	1	1
ZNF580	0.0248395	0.0199554	1	1	1
GCM2	0.0279924	0.015301	0.846	0.623	1
CEBPD	0.0337196	-0.0265213	0.846	0.987	1
ZIC3	0.0356921	0.0204893	1	1	1
ATF5	0.0377597	0.0053471	1	1	1
ELF2	0.0399266	-0.00330625	1	1	1
ZNF507	0.0399274	-0.0174828	1	1	1
ZBTB14	0.0404848	-0.02284	0.923	0.987	1
GLI3	0.0410495	0.0476317	1	1	1
HMGA1	0.0410503	-0.0319603	1	1	1
ZNF672	0.0410503	-0.0257315	1	1	1
PBX3	0.0445624	0.114216	0.923	0.948	1
ETV4	0.0445808	0.0121037	1	1	1
FOXO1	0.0458132	0.00637412	1	1	1
MAFB	0.0464541	0.026292	0.308	0.104	1
ZNF559	0.0489391	0.069624	1	0.896	1
FOXH1	0.0496827	-0.0528893	1	1	1
TCF4	0.0522603	0.0600731	0.846	0.714	1
E2F8	0.0524095	-0.0267039	0.923	0.974	1
BHLHE40	0.0524125	0.0180522	1	1	1
ZNF496	0.0524134	0.0141456	1	1	1
TBX20	0.0571965	-0.0371896	0.769	0.883	1
ZNF235	0.058249	0.0178464	1	0.974	1
CXXC1	0.0607434	-0.0301347	0.077	0.312	1
IRF7	0.0646155	0.0107992	1	1	1
ELK4	0.0646166	0.0152536	1	1	1
ARID3A	0.0654492	0.0177452	1	0.974	1
CPSF4	0.0680092	0.0049648	1	1	1
SOX11	0.075234	0.015388	1	1	1
KLF16	0.0842692	0.0351339	0.769	0.623	1
IRF2	0.0889969	-0.00823138	0.308	0.584	1
HHEX	0.0893773	-0.00884932	1	1	1
ZBTB43	0.0893773	-0.00982607	1	1	1
NR2C2	0.0915622	0.00947	1	1	1
ZFY	0.0915622	-0.00749231	1	1	1
MYBL2	0.0937898	0.02344	1	1	1
TBP	0.0960593	0.0410149	1	1	1
ZBTB7A	0.0975996	-0.0689313	0.692	0.857	1
BACH2	0.0996061	-0.00295553	0	0.182	1
IRF8	0.0996061	-0.0115358	0	0.182	1
MAFG	0.100734	0.00562343	1	1	1
ZNF341	0.103123	0.0220772	1	0.948	1
TCF7L2	0.103138	0.00554277	1	1	1
GATAD1	0.108081	0.00580906	1	1	1
PURA	0.112001	-0.00866496	0.154	0.39	1
ELF3	0.113213	-0.0357687	1	1	1
PBX1	0.124047	0.0161811	1	1	1
GRHL1	0.12976	-0.0109606	1	1	1
KLF3	0.132692	-0.00657059	1	1	1
TEAD1	0.132692	0.00572485	1	1	1
RFX1	0.134751	0.015861	0.692	0.494	1
CEBPA	0.135673	0.0198904	1	0.974	1
ETS2	0.135674	-0.00893733	1	1	1
MSX2	0.135674	0.0098688	1	1	1
CLOCK	0.140999	0.0424579	0.615	0.545	1
ZBTB17	0.14974	-0.00822982	1	1	1
ZNF43	0.15467	-0.0012191	1	1	1
MAFF	0.161432	0.00412622	1	1	1
BCLAF1	0.164895	0.00844238	1	1	1
MYOD1	0.171989	0.0158071	1	1	1
NFE2L2	0.183055	-0.0180839	1	1	1
FOSL2	0.186859	0.012136	1	0.987	1
NANOGP8	0.19464	0.0187369	1	1	1
SP3	0.198615	0.0253073	1	1	1
ATF6B	0.200992	-0.00543786	0	0.117	1
LHX2	0.200992	-0.00937148	0	0.117	1
ZNF74	0.200992	-0.0039788	0	0.117	1
FOXA2	0.202657	0.00236159	1	1	1
HOXB7	0.207423	-0.0336684	0.231	0.377	1
RXRB	0.210909	0.00402798	1	1	1
GATA5	0.219087	-0.0154948	1	0.87	1
FOXJ3	0.2193	0.0209131	0.846	0.935	1
ATF4	0.219406	-0.00783479	1	1	1
E4F1	0.219879	0.0469901	0.538	0.481	1
HNF4A	0.223741	-0.00622918	1	1	1
PRDM5	0.231143	-0.00562068	0	0.104	1
BRF1	0.232605	0.0132319	1	1	1
GABPA	0.241711	-0.00371071	1	1	1
DNMT1	0.251062	-0.00484345	1	1	1
TFAP2C	0.251066	0.00102091	1	1	1
PAX4	0.260403	-0.00536979	0.538	0.753	1
TFAP2A	0.275547	0.00338922	1	1	1
RXRA	0.280629	0.00483813	1	1	1
DDIT3	0.296268	0.00378545	1	1	1
ZNF557	0.296268	-0.0125736	1	1	1
JUN	0.30401	0.000283858	0.538	0.416	1
ERF	0.332114	0.00317092	1	1	1
GABPB1	0.334985	-0.00606017	1	1	1
JUNB	0.334985	-0.00771139	1	1	1
ZNF677	0.340764	-0.0164254	1	0.987	1
ZBTB25	0.34077	0.000745015	1	1	1
ZNF274	0.346597	0.0311089	1	0.948	1
SP6	0.352532	0.00178371	1	1	1
ZNF676	0.358506	0.00544569	1	1	1
ETV5	0.364547	-0.00247529	1	1	1
GATA6	0.376816	0.00496605	1	1	1
ZNF200	0.376816	0.0115862	1	1	1
POU2F3	0.389224	0.00891826	1	0.909	1
ATF6	0.402105	0.0015737	1	1	1
HNF1B	0.408583	-0.00128271	1	1	1
ZNF432	0.415474	0.00435226	0.385	0.597	1
HOXC6	0.419648	0.00150666	0.538	0.688	1
IRF3	0.428385	0.000146374	1	1	1
ZNF329	0.430871	0.0346693	0.846	0.844	1
MIXL1	0.435108	0.00337983	1	1	1
GTF2B	0.4626	-0.0104292	1	1	1
SP2	0.462602	9.90965e-05	1	1	1
HEY1	0.469623	-0.0145833	1	1	1
FOSB	0.480262	-0.0150225	1	1	1
ATF1	0.520387	-0.00747961	1	1	1
NFE2	0.521831	-0.000325844	0.923	0.753	1
SIX4	0.527862	0.0164781	1	1	1
MYCN	0.542975	-0.0362791	1	1	1
NFIL3	0.542978	-0.0175431	0.923	1	1
CREB3	0.550616	0.00291022	1	1	1
SKI	0.554436	-0.00880758	0.923	0.961	1
ZNF561	0.573265	-0.0187298	0.923	0.844	1
MXI1	0.573831	0.0121235	1	0.987	1
HNF1A	0.573839	-0.00185265	1	1	1
E2F6	0.57384	-0.00114668	1	1	1
CDX2	0.577034	0.0169304	0.538	0.468	1
GMEB1	0.581682	-0.00649945	1	1	1
ZNF805	0.588029	0.0379879	0.385	0.338	1
RARB	0.601505	0.00331238	1	1	1
E2F2	0.613547	-0.00128044	1	1	1
STAT1	0.62155	-0.00362837	0.923	0.922	1
KLF10	0.621632	-0.00142368	1	1	1
ZNF83	0.621632	0.000396856	1	1	1
POU3F4	0.629656	0.00537186	0.462	0.429	1
NFIA	0.629762	0.0170553	1	1	1
ZNF595	0.642028	-0.0162572	0.923	0.961	1
FOSL1	0.646158	-0.00297061	1	1	1
POU2F1	0.654422	0.00157058	1	1	1
RUNX1	0.657172	0.0014281	0.077	0.13	1
ZNF202	0.662726	0.00927494	1	1	1
DLX3	0.666895	-0.00844699	1	1	1
ZBTB21	0.668672	-0.00801237	0.462	0.416	1
POU5F1	0.671075	0.00947016	1	1	1
GATA2	0.679464	-0.00333752	1	1	1
MXD3	0.68134	0.0408351	0.308	0.299	1
ZNF93	0.687891	-0.000233597	1	1	1
ZNF431	0.687892	0.000240105	1	1	1
ZNF639	0.690875	0.00964803	0.692	0.662	1
ETS1	0.713407	0.00401827	1	1	1
GATA3	0.721985	-0.00193099	1	1	1
KLF17	0.730599	-0.00346745	1	1	1
NANOG	0.730599	0.00224009	1	1	1
MAFK	0.739225	-0.0148118	0.923	0.948	1
MECP2	0.747927	0.00399751	1	1	1
SP4	0.747927	-0.00342524	1	1	1
MTA3	0.748906	0.0123293	0.308	0.403	1
KLF4	0.75664	-0.0035732	1	1	1
ZBTB7B	0.765384	-0.00491438	1	1	1
CEBPZ	0.774157	0.00232859	1	1	1
ELF4	0.787341	-0.00309865	0.923	0.935	1
KLF11	0.79179	-0.00186869	1	1	1
IRX4	0.791791	0.000573568	1	1	1
FOXA3	0.809503	-0.00240914	0.923	0.935	1
HOXA10	0.809531	-0.000641594	1	1	1
CEBPE	0.813767	-0.00278633	0.769	0.883	1
BATF	0.815383	-0.00118123	0.615	0.688	1
PITX1	0.822901	-0.000162171	1	0.974	1
OTX2	0.827363	-0.0015794	0.846	0.974	1
SMAD5	0.82737	-0.000733966	1	1	1
TCF12	0.82737	0.00388835	1	1	1
ZNF91	0.831366	-0.000636124	0.538	0.623	1
FOXM1	0.836324	-0.00467286	1	1	1
RFX2	0.839942	0.0336562	0.769	0.779	1
TFE3	0.845298	-0.000186368	1	1	1
REL	0.849786	-0.00105756	1	0.948	1
NR4A3	0.855927	-0.0352865	0.154	0.117	1
HSF1	0.867821	-0.00548849	1	1	1
CUX1	0.871271	0.00340624	0.615	0.766	1
RARG	0.890452	-0.00191164	1	0.987	1
FOXO3	0.913172	0.0162525	1	0.987	1
LHX1	0.91767	0.000452672	0.846	0.896	1
ZNF705G	0.917724	-0.000956318	1	0.987	1
EOMES	0.925726	-0.00145631	0.308	0.286	1
ZNF33A	0.935964	0.000114271	1	1	1
TFAP4	0.935964	0.0170926	1	0.987	1
KLF8	0.963382	-0.000264095	1	1	1
ARID3B	0.972532	0.00122684	1	0.987	1
POU5F1B	0.972532	0.00462503	1	1	1
CREB5	0.975717	-0.000914587	0.231	0.247	1
TCF7L1	0.981669	0.00246326	0.846	0.883	1
ESRRA	0.981686	0.00678191	1	1	1
ATF3	0.981686	-0.00487912	1	1	1
SREBF2	0.981686	0.0012213	1	1	1
ESRRG	0.990842	-0.00896852	0.923	1	1
GATA4	0.990842	0.000137521	1	1	1
E2F1	1	0.0011687	1	1	1

## Sheet: Pre-STB M16
Table 7.7 Lists of differentially activated TFs between CTB M16 and euploid embryos at d.p.f.8. P-val: p-values estimated with Wilcoxon Rank Sum tests. avg_log2FC: log fold-chage of the average expression between the two groups. Positive values indicate that the gene is more highly expressed in the aneuploid embryos. pct.1: The percentage of cells where the gene is detected in the aneuploid embry…
gene	p_val	avg_log2FC	pct.1	pct.2	p_val_adj
ATF1	4.40258e-09	0.12664	1	1	1.07863e-06
BATF	4.55338e-09	-0.172115	0.743	1	1.11558e-06
TFE3	2.24341e-08	0.050957	1	1	5.49635e-06
FOSB	1.7128e-07	-0.191109	1	1	4.19636e-05
CREB3L2	3.58058e-07	-0.0794161	1	1	8.77243e-05
KLF8	3.82534e-07	0.0344152	1	1	9.37207e-05
MAFF	4.36417e-07	-0.076512	1	1	0.000106922
XBP1	4.66035e-07	-0.0645547	1	1	0.000114179
E2F1	4.97588e-07	-0.038635	1	1	0.000121909
HNF1B	6.05096e-07	0.0137055	1	1	0.000148249
ZXDC	8.35781e-07	0.0815452	1	1	0.000204766
SMAD5	9.50028e-07	0.0472978	1	1	0.000232757
TCF12	1.01265e-06	0.0498907	1	1	0.000248099
TCF7L2	1.07924e-06	0.109286	1	1	0.000264413
ATF3	1.78645e-06	-0.0902065	1	1	0.000437681
ELF4	1.78645e-06	0.0789209	1	0.969	0.000437681
ARID3A	2.59045e-06	0.0941346	1	1	0.000634661
ZFP42	2.7545e-06	0.0394419	1	1	0.000674851
ATF6	2.92848e-06	-0.0565455	1	1	0.000717478
IRF7	3.11299e-06	-0.0848231	1	1	0.000762681
SOX4	6.03543e-06	0.251674	1	0.969	0.00147868
ZNF677	1.48628e-05	0.122528	1	0.938	0.00364139
CEBPB	2.83627e-05	-0.0494344	1	1	0.00694886
E2F6	2.83627e-05	0.0277181	1	1	0.00694886
FOXO1	3.34556e-05	0.0130701	1	1	0.00819662
POU2F3	3.73212e-05	-0.0846011	1	1	0.00914369
TCF7L1	3.8092e-05	0.0310415	0.857	0.375	0.00933254
ZNF341	3.94095e-05	-0.0849805	0.971	1	0.00965532
ESRRG	4.16084e-05	-0.272028	1	1	0.0101941
PITX1	4.16084e-05	-0.0948738	1	1	0.0101941
RFXANK	4.51024e-05	0.0631904	1	0.969	0.0110501
KLF6	6.38953e-05	0.0218338	1	1	0.0156544
ZNF43	0.00013916	0.0204165	1	1	0.0340942
GATAD1	0.000146396	-0.0250383	1	1	0.0358671
PBX2	0.000170162	0.0936237	1	0.906	0.0416896
REL	0.000173077	-0.0492443	0.686	0.875	0.0424038
SOX13	0.000207884	0.159366	1	1	0.0509317
ZFP64	0.000229483	0.0402374	1	1	0.0562233
ZBTB7A	0.000239057	-0.122903	0.886	0.906	0.058569
GATA6	0.000265862	0.0252823	1	1	0.0651362
SP8	0.000265862	0.00977263	1	1	0.0651362
MECP2	0.000279144	0.0172073	1	1	0.0683903
ETS2	0.000307595	-0.0254226	1	1	0.0753608
FOXA2	0.000391043	0.00809446	1	1	0.0958055
ARID3B	0.000410036	-0.152455	0.943	1	0.100459
ZNF331	0.000439885	0.0825904	1	0.906	0.107772
TCF3	0.000543819	0.015152	1	1	0.133236
ZBTB14	0.000615549	-0.035937	0.8	0.938	0.15081
GABPB1	0.000624988	-0.0242669	1	1	0.153122
ZNF202	0.000717225	0.0128695	1	1	0.17572
HDAC2	0.00082218	0.037108	1	1	0.201434
GATA5	0.000860184	-0.0625574	1	0.969	0.210745
SREBF2	0.000860184	0.0191151	1	1	0.210745
CREB5	0.000906163	-0.0287281	0.2	0.562	0.22201
THRB	0.000940681	-0.0347179	0.943	0.969	0.230467
FOXO3	0.000949921	0.088133	0.943	0.562	0.232731
MYBL2	0.00102907	0.0366183	1	1	0.252123
IRX4	0.00112457	-0.0628538	1	1	0.275521
FOXH1	0.00171512	0.0885523	0.8	0.469	0.420204
GCM2	0.00181297	-0.0651557	1	0.969	0.444178
ETV4	0.00189174	-0.0299337	1	1	0.463477
PHF20	0.00197365	0.0149608	1	1	0.483544
ZFHX3	0.00197365	-0.0477353	1	1	0.483544
CDX2	0.00210633	0.085154	0.6	0.25	0.516051
MYF6	0.00231512	-0.079292	0.886	0.875	0.567204
DLX3	0.00233486	-0.0719881	1	1	0.572042
RFX2	0.00237399	0.0198755	0.257	0	0.581627
ZNF805	0.00247497	0.0261658	0.8	0.469	0.606367
HSF1	0.00253732	-0.0988074	1	1	0.621644
TEAD4	0.00253732	0.0279045	1	1	0.621644
TBX20	0.00292072	-0.202892	0.914	0.906	0.715577
HNF4A	0.00324481	-0.00785922	1	1	0.79498
NFE2L2	0.00324481	0.0736288	1	1	0.79498
NR4A3	0.00392077	-0.0885411	0	0.219	0.960588
ELF2	0.00396694	0.00883948	1	1	0.971902
HOXC6	0.00401053	-0.0213339	0.143	0.469	0.982581
ZNF676	0.00412743	0.0189878	1	1	1
FOSL2	0.00412781	-0.0560809	1	1	1
ATF4	0.00429456	-0.0329336	1	1	1
MAFK	0.00464653	-0.0799191	1	1	1
YBX1	0.0052236	0.0648325	1	1	1
TEAD1	0.00564349	0.0244035	1	1	1
ZNF790	0.00564349	-0.0104588	1	1	1
ZBTB21	0.00575576	-0.0342402	0.543	0.781	1
CEBPA	0.0060936	0.15155	1	1	1
TFAP2C	0.0060936	-0.0727479	1	1	1
HMGA1	0.00682952	0.040611	1	1	1
CUX1	0.00689171	0.0342815	0.971	0.75	1
ZNF595	0.00776684	0.0825604	0.971	0.844	1
POU5F1	0.00823493	0.0063041	1	1	1
ZNF496	0.00854527	0.0143375	1	1	1
PRDM5	0.00868638	-0.0581171	0.257	0.5	1
GATA4	0.00973053	0.0148304	0.657	0.406	1
ZNF432	0.0129711	-0.0201226	0.771	0.906	1
RXRB	0.0131714	0.0230687	1	1	1
GMEB1	0.0146287	-0.0453137	1	1	1
BHLHE40	0.0151451	-0.0838744	1	1	1
SP6	0.0162262	-0.0513217	1	1	1
TFAP2A	0.0167918	-0.0488787	1	1	1
ILF2	0.0185938	0.0176307	1	1	1
FOXA1	0.019887	-0.0103813	1	1	1
E2F2	0.0219741	0.0192556	1	1	1
NR2C1	0.0312323	0.0409471	0.571	0.312	1
MXI1	0.0313274	0.00144596	0.971	1	1
GABPA	0.0313375	0.00783169	1	1	1
JUNB	0.0333675	-0.0622604	1	1	1
ZNF557	0.0333675	0.022817	1	1	1
RUNX1	0.0344032	0.128658	0.971	0.906	1
STAT1	0.0349596	0.0348878	1	0.969	1
MTA3	0.0356583	-0.017209	0.314	0.5	1
E2F8	0.0377624	-0.0635951	1	1	1
ZBTB7B	0.0377624	-0.0475555	1	1	1
ELF3	0.0413736	-0.0509003	1	1	1
YY1	0.0439401	-0.0108723	1	1	1
NFE2	0.0461544	-0.0222335	0.771	0.906	1
ZNF74	0.0464062	-0.00915575	0.2	0.438	1
KLF5	0.0480411	0.00573168	1	1	1
NFE2L1	0.0494777	-0.0217751	1	1	1
JUND	0.0502071	-0.0543806	1	1	1
KLF10	0.0555892	-0.06387	1	1	1
ZNF91	0.0605442	0.0722541	0.771	0.75	1
FOXA3	0.0624985	-0.00705623	0.571	0.656	1
KLF17	0.0640978	0.00653279	1	1	1
HEY1	0.0641004	-0.0963417	1	1	1
ZNF83	0.0641004	-0.00626843	1	1	1
HNF1A	0.0677909	0.00267903	0.971	1	1
ZNF410	0.0677937	0.0585707	1	1	1
ETV5	0.0716602	-0.0213267	1	1	1
MAFG	0.0716602	0.0467977	1	1	1
CXXC1	0.0736544	0.0921806	0.971	0.969	1
ZFY	0.0757055	0.00952162	1	1	1
NR2C2	0.0821212	0.0239785	1	1	1
SP3	0.0821212	0.0515871	1	1	1
NANOG	0.0843552	0.00450703	1	1	1
ZIC2	0.0889676	0.00365981	1	1	1
SP4	0.0889708	0.00759102	1	1	1
ZBTB10	0.0889708	-0.0441462	1	1	1
HHEX	0.0937878	0.00453467	1	1	1
CEBPD	0.109503	0.00029738	0.971	1	1
ETS1	0.113736	0.00342184	1	1	1
TFDP2	0.115181	0.0166279	1	1	1
PURA	0.117261	-0.000405716	0.086	0.25	1
CHD1	0.121088	0.021489	1	1	1
ATF5	0.124129	-0.00366196	1	1	1
PBX1	0.13039	0.0022329	1	1	1
LHX2	0.135435	0.00235142	0.2	0.062	1
ZNF200	0.147113	0.00394837	1	1	1
NANOGP8	0.157907	0.00633024	1	1	1
ZNF33A	0.157907	-0.0113975	1	1	1
CPHXL	0.161635	0.0147302	1	0.969	1
ZNF705G	0.161635	-0.0305614	1	1	1
CEBPZ	0.16929	0.00824042	1	1	1
TFAP4	0.170286	0.00698215	0.829	0.688	1
E4F1	0.171702	-0.00113066	0.086	0.219	1
MXD3	0.172164	-0.00660676	0.314	0.469	1
BPTF	0.177214	0.0141046	1	1	1
MYOD1	0.187498	-0.0122329	1	1	1
DNMT1	0.193884	-0.0210396	1	1	1
CREB3	0.202639	0.00551896	1	1	1
TBP	0.204863	-0.01575	1	1	1
OTX2	0.21074	0.000881538	0.714	0.438	1
FOSL1	0.211678	0.00775416	1	1	1
ZBTB17	0.211678	-0.0357778	1	1	1
MYB	0.212567	0.0174545	0.657	0.625	1
CLOCK	0.213728	-0.0222428	0.743	0.812	1
ZNF672	0.216305	-0.0213066	1	1	1
NFIL3	0.221005	-0.0409552	1	1	1
ELK1	0.230623	-0.0218313	1	1	1
FOXM1	0.230623	0.0405196	1	1	1
PBX3	0.230881	0.0305725	0.714	0.594	1
ZIC3	0.235276	0.00546115	0.914	0.875	1
HOXA10	0.235542	0.00350155	1	1	1
ESRRA	0.240516	0.0260377	1	0.906	1
DRAP1	0.248159	-0.0168892	1	1	1
RXRA	0.250743	0.0173255	1	1	1
POU5F1B	0.25184	0.00831983	0.457	0.344	1
HOXB7	0.27097	0.00424076	0.286	0.156	1
CPSF4	0.283167	-0.0462607	1	1	1
DDIT3	0.283167	-0.0784945	1	1	1
KLF11	0.283167	0.0404162	1	1	1
ZNF507	0.288817	0.00537858	0.943	0.969	1
ERF	0.31832	0.00337605	1	1	1
CEBPG	0.336925	-0.029083	1	1	1
BCLAF1	0.343279	0.00474786	1	1	1
KLF4	0.349709	-0.0429574	1	1	1
EOMES	0.372438	-0.00338962	0.143	0.219	1
FOXJ3	0.375571	-0.0129262	0.543	0.688	1
ELK4	0.376186	0.00519186	1	1	1
EP300	0.396835	0.010973	1	1	1
GATA2	0.396835	-0.0222018	1	1	1
LHX1	0.396942	0.000228429	0.171	0.094	1
ZNF639	0.400739	-0.0108242	0.114	0.188	1
SOX11	0.418148	0.00151109	1	1	1
BRF1	0.425406	-0.00604386	1	0.969	1
SIX4	0.432727	-0.00167587	1	1	1
GLI3	0.440126	-0.00918715	1	1	1
ZBTB25	0.447601	0.00091942	1	1	1
MYCN	0.451354	0.00406177	1	1	1
ZNF93	0.455138	-0.00429292	1	1	1
IRF2	0.47015	0.00163285	0.114	0.062	1
HTATIP2	0.47044	0.00203718	1	1	1
TFDP1	0.478193	0.00750411	1	1	1
IRF3	0.493908	0.00367359	1	1	1
MSX2	0.501868	0.023437	1	1	1
GTF2B	0.517989	0.0124988	1	1	1
IRF8	0.522144	-0.00907829	0.4	0.5	1
RFX1	0.536747	-0.001072	0.429	0.438	1
SP1	0.542662	-0.00747354	1	1	1
MLX	0.551015	-0.00920547	1	1	1
CEBPE	0.559427	-0.0416781	1	1	1
RARB	0.603834	-0.00245807	0.4	0.281	1
ZNF561	0.609014	0.003292	0.371	0.312	1
ZNF329	0.610552	-0.00169289	0.343	0.469	1
PAX4	0.611185	-0.016054	1	0.969	1
KLF12	0.611223	-0.00163228	0.086	0.125	1
KLF16	0.613645	-0.00737297	0.343	0.375	1
ZNF770	0.618744	0.000491312	0.714	0.906	1
NFIA	0.628895	-0.00263138	1	1	1
GATA3	0.646835	-0.00821991	1	1	1
TCF4	0.652427	0.00609049	0.229	0.188	1
ATF6B	0.659254	-0.0325561	0.771	0.844	1
KMT2B	0.674116	-0.000277593	1	1	1
ZNF274	0.683248	-0.00601037	0.857	1	1
EGR1	0.701832	-0.000208984	1	1	1
ZBTB43	0.701832	-0.0117516	1	1	1
THAP11	0.711162	0.00144675	1	1	1
BRCA1	0.739407	0.000615022	1	1	1
POU3F4	0.744947	-0.00535863	0.371	0.375	1
ETV1	0.748767	0.000667173	0.857	0.938	1
RARG	0.776171	-0.00210765	0.543	0.531	1
MIXL1	0.777614	-0.00257743	0.971	1	1
VEZF1	0.787255	-0.00527375	1	1	1
SOX2	0.792086	0.00111728	1	1	1
POU2F1	0.82613	-0.012086	1	1	1
ZNF235	0.830881	-0.00233915	0.914	0.844	1
SKI	0.875313	-0.0135955	1	1	1
ZNF580	0.885222	0.00444239	1	1	1
MAFB	0.915008	-0.0273243	0.257	0.25	1
KLF3	0.915031	-0.00905812	1	1	1
ZNF559	0.934098	0.00641983	0.314	0.344	1
ELF1	0.964957	-0.000761981	1	1	1
MBD2	0.984978	0.000731849	1	1	1
GRHL1	0.994992	0.000533756	1	1	1
SP2	0.994992	-0.000138234	1	1	1
ZNF431	0.994992	-0.00266359	1	1	1

## Sheet: Pre-STB M22
Table 7.8 Lists of differentially activated TFs between pre-STB M22 and euploid embryos at d.p.f.8. P-val: p-values estimated with Wilcoxon Rank Sum tests. avg_log2FC: log fold-chage of the average expression between the two groups. Positive values indicate that the gene is more highly expressed in the aneuploid embryos. pct.1: The percentage of cells where the gene is detected in the aneuploid e…
gene	p_val	avg_log2FC	pct.1	pct.2	p_val_adj
ZNF33A	1.13032e-09	0.0525532	1	1	2.74667e-07
TEAD1	1.38088e-09	0.055634	1	1	3.35554e-07
KLF8	2.78848e-08	0.0424118	1	1	6.77601e-06
TFDP2	1.57497e-07	0.072386	1	1	3.82717e-05
ELK1	1.32137e-06	0.110969	1	1	0.000321092
ETS1	3.79562e-06	-0.00891238	1	1	0.000922335
TCF12	8.13539e-06	0.0330498	1	1	0.0019769
MXI1	8.97579e-06	0.0153782	1	1	0.00218112
PBX1	3.89746e-05	-0.00579084	1	1	0.00947083
ATF6B	6.23417e-05	-0.0822268	0.349	0.844	0.015149
RFXANK	9.61231e-05	-0.049743	0.884	0.969	0.0233579
CEBPD	0.000115051	0.0357059	1	1	0.0279574
CHD1	0.000146199	0.0572524	1	1	0.0355262
FOXA3	0.000161511	-0.0168038	0.349	0.656	0.0392471
MBD2	0.000173625	0.0185525	1	1	0.0421908
MECP2	0.000253985	0.0139351	1	1	0.0617183
TCF7L2	0.000287794	0.0730572	1	1	0.069934
FOXJ3	0.000402518	0.0744645	0.884	0.688	0.0978118
KMT2B	0.000645345	-0.0113426	1	1	0.156819
ARID3A	0.000799664	0.0510677	1	1	0.194318
ELF1	0.00160656	0.0127785	1	1	0.390394
SOX11	0.00214765	-0.00579079	1	1	0.521878
SP3	0.00214765	0.0867431	1	1	0.521878
NFE2	0.00251865	0.0405585	0.977	0.906	0.612033
TCF3	0.00316559	0.0108828	1	1	0.769238
ZNF677	0.00388968	0.0441537	1	0.938	0.945193
HNF4A	0.00430646	0.00803044	1	1	1
FOSB	0.00600234	0.102803	1	1	1
IRX4	0.00705804	-0.060619	1	1	1
CDX2	0.0073333	0.0568499	0.558	0.25	1
NR2C2	0.00827758	0.0230472	1	1	1
EP300	0.008543	-0.0369742	1	1	1
CREB3L2	0.00998755	0.0423394	1	1	1
ZNF580	0.0109552	-0.00755747	1	1	1
TBP	0.0116452	-0.0256271	1	1	1
FOXA2	0.0157102	0.00437141	1	1	1
ZBTB17	0.0166587	0.0261074	1	1	1
ZFHX3	0.0176572	0.0366043	1	1	1
RFX2	0.0179515	0.0129352	0.163	0	1
NFE2L1	0.0187076	-0.0236499	1	1	1
ZNF235	0.0188268	-0.0122855	0.721	0.844	1
ZNF557	0.0189778	-0.0200648	1	1	1
SP4	0.0198124	-0.01275	1	1	1
IRF8	0.0199215	0.0413234	0.651	0.5	1
ETV5	0.0221939	0.0081045	1	1	1
ZBTB14	0.023065	-0.0238355	0.86	0.938	1
SREBF2	0.0234753	-0.0063715	1	1	1
HTATIP2	0.0248205	0.0118869	1	1	1
E4F1	0.0251208	-0.00881198	0.047	0.219	1
GATA4	0.0253076	-0.00653547	0.163	0.406	1
DNMT1	0.0262319	0.0275834	1	1	1
HEY1	0.0262319	0.0130716	1	1	1
ZNF74	0.0266181	-0.0080769	0.186	0.438	1
ELK4	0.029264	0.00754812	1	1	1
HNF1B	0.029264	0.00450285	1	1	1
SP2	0.0300675	-0.0169762	1	1	1
SOX2	0.0325928	-0.00411384	1	1	1
PURA	0.0329677	-0.000884737	0.07	0.25	1
POU2F3	0.0339209	0.0419862	1	1	1
CUX1	0.0360221	0.026327	0.953	0.75	1
CEBPA	0.0392002	-0.0639527	1	1	1
RXRA	0.0392002	0.027434	1	1	1
MYB	0.0439058	0.024601	0.721	0.625	1
ZNF91	0.0462006	0.0414696	0.86	0.75	1
DRAP1	0.0481115	-0.0247688	1	1	1
GABPB1	0.0481115	-0.0126185	1	1	1
MYF6	0.0486872	0.0528631	0.977	0.875	1
NFE2L2	0.0487193	-0.0417281	1	1	1
RARB	0.0504638	0.0047602	0.535	0.281	1
KLF3	0.050588	-0.0723468	1	1	1
KLF6	0.050588	0.00876571	1	1	1
SP1	0.0531704	-0.0204682	1	1	1
ZNF805	0.0533715	0.0141293	0.628	0.469	1
BRCA1	0.0545024	-0.00876615	1	1	1
DDIT3	0.0572499	-0.119456	1	1	1
ZNF274	0.0572499	0.0242198	1	1	1
ERF	0.0586663	-0.0239757	1	1	1
BHLHE40	0.0615865	-0.052689	1	1	1
PAX4	0.0615865	0.0411103	1	0.969	1
TBX20	0.0623164	0.0596382	0.977	0.906	1
E2F8	0.0623331	-0.0530388	1	1	1
GMEB1	0.072769	-0.0274479	1	1	1
ZNF770	0.0766022	-0.00856836	0.698	0.906	1
NANOGP8	0.0817333	-0.00587709	1	1	1
ZBTB7A	0.0884446	0.05505	0.93	0.906	1
CEBPZ	0.0915734	0.00829041	1	1	1
STAT1	0.0926054	0.0137062	1	0.969	1
THRB	0.0957669	0.0280994	1	0.969	1
GATA5	0.101221	-0.0444921	0.977	0.969	1
PBX2	0.106394	-0.014737	0.628	0.906	1
ESRRG	0.106925	0.0836596	1	1	1
MXD3	0.107301	0.0117436	0.581	0.469	1
BATF	0.111667	0.0432379	1	1	1
CREB3	0.112875	0.00625583	1	1	1
HDAC2	0.124248	-0.0136085	1	1	1
HHEX	0.125562	0.00481136	1	1	1
NFIL3	0.126889	-0.0459807	1	1	1
CPHXL	0.129577	-0.0237857	1	0.969	1
ZNF672	0.12958	0.0112877	1	1	1
ETV1	0.131857	-0.00450271	0.814	0.938	1
ZNF341	0.135087	0.0319412	1	1	1
SKI	0.136475	-0.0423572	1	1	1
HMGA1	0.140774	-0.0190991	1	1	1
ZNF202	0.146641	0.00473453	1	1	1
ATF6	0.149648	0.0168905	1	1	1
SIX4	0.152698	0.00975299	1	1	1
ZNF705G	0.152698	0.0349267	1	1	1
KLF10	0.165376	-0.0456823	1	1	1
ZNF507	0.170326	0.00716946	0.977	0.969	1
THAP11	0.189442	-0.00484525	1	1	1
YBX1	0.19308	0.0241454	1	1	1
FOXM1	0.19677	-0.0131592	1	1	1
MAFG	0.19677	-0.0227597	1	1	1
ZNF431	0.200511	-0.0347986	1	1	1
ETV4	0.204304	-0.00122141	1	1	1
CEBPG	0.215995	-0.0341657	1	1	1
JUND	0.217986	-0.0309234	1	1	1
ELF2	0.219997	0.00425066	1	1	1
ZFP42	0.219997	0.00477821	1	1	1
MAFF	0.224052	0.0144576	1	1	1
FOXO1	0.22816	0.00274339	1	1	1
GRHL1	0.22816	0.0295398	1	1	1
KLF4	0.22816	-0.0631864	1	1	1
ZNF432	0.229953	-0.00985634	0.884	0.906	1
MAFK	0.232322	0.0142115	1	1	1
ZNF790	0.240806	-0.00297097	1	1	1
BCLAF1	0.245129	0.00484029	1	1	1
ZNF496	0.245129	0.00291046	1	1	1
ZNF410	0.249506	0.0381632	1	1	1
HOXB7	0.250342	-0.00976152	0.07	0.156	1
GATAD1	0.258423	0.00894809	1	1	1
GATA6	0.267559	0.00929963	1	1	1
EGR1	0.272209	-0.00223428	1	1	1
ATF4	0.276914	0.000306802	1	1	1
TFE3	0.296287	0.00891812	1	1	1
ETS2	0.301268	-0.00685687	1	1	1
SOX4	0.306305	0.0485175	1	0.969	1
ZIC3	0.310984	-0.00315417	0.884	0.875	1
CREB5	0.311454	0.00978081	0.674	0.562	1
TCF7L1	0.316051	-0.00327046	0.279	0.375	1
FOSL2	0.321749	0.0189497	1	1	1
RARG	0.323272	-0.00469701	0.488	0.531	1
ZFP64	0.327009	0.00429706	1	1	1
ZNF559	0.330129	0.0045329	0.442	0.344	1
CPSF4	0.332323	-0.0402393	1	1	1
ZNF331	0.334009	-0.0311098	0.791	0.906	1
ZNF200	0.337693	0.00181558	1	1	1
IRF7	0.343119	0.0214649	1	1	1
GCM2	0.354136	-0.0152244	1	0.969	1
MYBL2	0.359727	-0.00138201	1	1	1
PRDM5	0.370038	-0.0283864	0.512	0.5	1
ATF5	0.371076	0.005095	1	1	1
JUNB	0.371076	-0.031061	1	1	1
TFDP1	0.371076	0.00515445	1	1	1
MAFB	0.38172	-0.0407353	0.186	0.25	1
SP8	0.382643	0.00250069	1	1	1
ZFY	0.382643	-0.00412063	1	1	1
ARID3B	0.388509	0.0313794	1	1	1
E2F1	0.388509	-0.000912038	1	1	1
ZBTB25	0.400404	0.000585065	1	1	1
GTF2B	0.406433	-0.0287158	1	1	1
PITX1	0.406433	-0.0253508	1	1	1
ZBTB7B	0.412515	-0.0177411	1	1	1
NR2C1	0.415877	0.030395	0.372	0.312	1
FOXA1	0.418648	0.00290711	1	1	1
POU2F1	0.418651	0.0286988	1	1	1
PBX3	0.421235	-0.0170204	0.512	0.594	1
ZNF561	0.462929	0.000977844	0.419	0.312	1
HOXC6	0.464228	-0.00326811	0.349	0.469	1
FOXO3	0.480001	-0.00206861	0.442	0.562	1
ELF4	0.489609	0.00768532	1	0.969	1
EOMES	0.490189	-0.00386597	0.186	0.219	1
YY1	0.496366	0.000734312	1	1	1
E2F2	0.49976	0.00291041	1	1	1
ZNF83	0.503173	-0.00160096	1	1	1
TCF4	0.50735	-0.00369998	0.14	0.188	1
KLF17	0.510025	-0.00243463	1	1	1
MYOD1	0.510028	0.0058813	1	1	1
TFAP2A	0.516932	-0.0130772	1	1	1
ZNF676	0.53793	0.00274392	1	1	1
KLF5	0.552163	0.00204021	1	1	1
PHF20	0.552163	0.000184042	1	1	1
KLF11	0.566579	-0.0276882	1	1	1
HSF1	0.573854	-0.0161061	1	1	1
TEAD4	0.573854	0.00180141	1	1	1
RUNX1	0.581162	0.00233428	1	0.906	1
VEZF1	0.581172	-0.0066479	1	1	1
CLOCK	0.584079	-0.0122349	0.86	0.812	1
POU3F4	0.585368	0.00404914	0.442	0.375	1
BRF1	0.595937	0.00484621	1	0.969	1
ILF2	0.603386	0.00202663	1	1	1
CXXC1	0.607123	1.00105e-05	0.977	0.969	1
POU5F1B	0.607996	0.00200862	0.419	0.344	1
ZNF595	0.625837	0.00180483	0.953	0.844	1
ATF1	0.633582	0.00880504	0.977	1	1
ZIC2	0.680035	-0.0019051	1	1	1
KLF12	0.681932	-0.00206041	0.093	0.125	1
CEBPE	0.687898	-0.0197858	1	1	1
NFIA	0.707713	-0.000270972	1	1	1
BPTF	0.727731	0.00381016	1	1	1
FOXH1	0.733202	-0.01667	0.488	0.469	1
ELF3	0.735792	-0.00919217	1	1	1
ZNF93	0.76014	-0.00918004	1	1	1
MLX	0.768313	-0.00620281	1	1	1
RFX1	0.771239	0.000648092	0.488	0.438	1
ATF3	0.77651	0.00754128	1	1	1
DLX3	0.77651	0.0124123	1	1	1
MTA3	0.785162	-0.00470257	0.535	0.5	1
NANOG	0.801246	0.000774878	1	1	1
MYCN	0.817848	-0.00173824	1	1	1
ZBTB43	0.826184	-0.00660587	1	1	1
LHX1	0.833736	-0.00143182	0.116	0.094	1
SMAD5	0.842909	0.000219381	1	1	1
OTX2	0.847823	-0.00199231	0.488	0.438	1
REL	0.851126	0.00202352	0.86	0.875	1
MIXL1	0.851299	-0.00235563	1	1	1
SP6	0.859705	0.00328965	1	1	1
TFAP2C	0.859705	-0.00104938	1	1	1
GABPA	0.868126	-0.000768751	1	1	1
IRF3	0.868127	-0.0036756	1	1	1
GATA3	0.876565	0.00330599	1	1	1
POU5F1	0.876565	0.000388396	1	1	1
MSX2	0.885016	-0.00175387	1	1	1
ZBTB21	0.897385	-0.00226251	0.837	0.781	1
HOXA10	0.897717	0.000411856	1	1	1
XBP1	0.901957	7.88743e-05	1	1	1
ZNF639	0.920608	-0.00540248	0.209	0.188	1
NR4A3	0.932961	-0.0527809	0.279	0.219	1
FOSL1	0.935966	-0.000842689	1	1	1
TFAP4	0.939653	0.000304698	0.767	0.688	1
RXRB	0.944489	-0.00159079	1	1	1
KLF16	0.946446	-0.00416282	0.395	0.375	1
GLI3	0.953018	0.000752463	1	1	1
SOX13	0.957284	0.00269779	0.953	1	1
ZNF329	0.957972	0.000871222	0.442	0.469	1
ESRRA	0.970091	-0.00335463	1	0.906	1
ZXDC	0.970092	0.00187601	1	1	1
ZNF43	0.970092	0.00162094	1	1	1
HNF1A	0.978635	3.94851e-05	1	1	1
GATA2	0.978635	0.0053744	1	1	1
E2F6	0.98718	0.00121658	1	1	1
CEBPB	0.995727	-0.00929617	1	1	1
ZBTB10	0.995727	-0.000800593	1	1	1

## Sheet: Pre-STB T16 D8
Table 7.9 Lists of differentially activated TFs between pre-STB T16 and euploid embryos at d.p.f.8. P-val: p-values estimated with Wilcoxon Rank Sum tests. avg_log2FC: log fold-chage of the average expression between the two groups. Positive values indicate that the gene is more highly expressed in the aneuploid embryos. pct.1: The percentage of cells where the gene is detected in the aneuploid e…
gene	p_val	avg_log2FC	pct.1	pct.2	p_val_adj
ELF1	2.62721e-07	0.0417701	1	1	6.38411e-05
RFXANK	2.34851e-06	-0.0719802	0.833	0.969	0.000570688
MYF6	3.95535e-06	0.219132	1	0.875	0.000961151
ZNF790	1.57928e-05	0.0191057	1	1	0.00383766
ATF6	5.78224e-05	0.0498483	1	1	0.0140508
CEBPA	7.334e-05	-0.172968	1	1	0.0178216
ZBTB7A	8.99457e-05	0.123372	1	0.906	0.0218568
ETS1	9.2741e-05	-0.00708511	1	1	0.0225361
NFE2	0.000113489	0.0511781	1	0.906	0.0275778
ERF	0.000375556	-0.0391553	1	1	0.09126
MSX2	0.000417892	-0.0906813	1	1	0.101548
TCF7L2	0.000417892	-0.0716521	1	1	0.101548
RXRB	0.000489822	-0.0253715	1	1	0.119027
ZNF33A	0.000544021	0.0256915	1	1	0.132197
ZNF580	0.000573168	-0.0121937	1	1	0.13928
SP3	0.000635875	0.102554	1	1	0.154518
SOX13	0.000704916	-0.125027	0.967	1	0.171295
TFE3	0.000741991	-0.0229266	1	1	0.180304
ETV5	0.00078087	0.0311926	1	1	0.189751
ZNF91	0.00106797	-0.0482004	0.367	0.75	0.259516
ATF1	0.00125642	-0.0289983	1	1	0.305309
PITX1	0.00128805	0.0856924	1	1	0.312996
FOSB	0.00142048	0.12284	1	1	0.345176
MAFG	0.00142048	-0.0707326	1	1	0.345176
XBP1	0.00164279	0.0346569	1	1	0.399199
ZXDC	0.00172374	-0.0339332	1	1	0.418869
ATF4	0.00189674	0.0310147	1	1	0.460908
KLF11	0.00198909	-0.0976065	1	1	0.48335
ELK4	0.0031675	0.010044	1	1	0.769703
ZNF93	0.0033146	-0.0532217	1	1	0.805447
ZNF83	0.00331499	0.0145201	1	1	0.805543
BHLHE40	0.00379577	-0.097528	1	1	0.922373
ZNF672	0.00379577	0.0402651	1	1	0.922373
FOXA1	0.00415062	0.0125205	1	1	1
YY1	0.00415062	0.011754	1	1	1
EP300	0.00453532	-0.0432135	1	1	1
HEY1	0.00453532	0.0731137	1	1	1
MAFF	0.00473953	0.0383306	1	1	1
E4F1	0.00480658	0.0344691	0.533	0.219	1
MYB	0.00588537	0.0307028	0.833	0.625	1
HMGA1	0.00589088	-0.0397	1	1	1
MAFK	0.00589088	0.0692601	1	1	1
CREB3L2	0.00641804	0.0367897	1	1	1
SP1	0.00698726	-0.0309899	1	1	1
RARB	0.00800495	0.00816123	0.667	0.281	1
MYBL2	0.00826356	-0.0103712	1	1	1
SP4	0.0086136	-0.0181104	1	1	1
GATA3	0.00897683	-0.0471468	1	1	1
ZBTB17	0.00897683	-0.0585039	1	1	1
EGR1	0.00935368	-0.00504382	1	1	1
ZBTB21	0.0105156	0.0328249	1	0.781	1
CEBPZ	0.0114577	0.0150779	1	1	1
SOX4	0.0114577	-0.122207	1	0.969	1
GABPB1	0.0124106	0.0218778	1	1	1
ETV4	0.0129129	0.0177213	1	1	1
KLF3	0.0129129	-0.0887475	1	1	1
STAT1	0.0131696	-0.0151281	0.967	0.969	1
HNF1A	0.0134284	-0.00351518	1	1	1
SIX4	0.0134331	0.0122826	1	1	1
TFAP2C	0.0145293	-0.06853	1	1	1
ZBTB25	0.0145293	0.01044	1	1	1
IRX4	0.0151064	-0.0608223	1	1	1
ZNF341	0.0160086	0.0508846	1	1	1
FOXA2	0.0163215	-0.00375932	1	1	1
SMAD5	0.0163215	-0.0238882	1	1	1
PAX4	0.0183051	0.0523537	1	0.969	1
IRF8	0.0203548	0.0425658	0.667	0.5	1
KLF4	0.0204966	-0.0948778	1	1	1
ARID3A	0.0229135	-0.0379444	1	1	1
HTATIP2	0.0229135	0.01659	1	1	1
SP2	0.0229135	-0.0192994	1	1	1
CUX1	0.0236455	-0.0279832	0.567	0.75	1
TBX20	0.0237654	0.0644756	1	0.906	1
KLF6	0.0237724	-0.00936561	1	1	1
GATAD1	0.0246591	0.0161261	1	1	1
MXI1	0.0264959	0.00952195	1	1	1
BCLAF1	0.0265187	0.0130571	1	1	1
MBD2	0.0265187	0.00997633	1	1	1
GRHL1	0.0274931	-0.0579948	1	1	1
ZFY	0.0284983	0.00931514	1	1	1
GATA6	0.0295349	-0.0170159	1	1	1
ZNF200	0.0295349	0.00517156	1	1	1
JUNB	0.0317058	-0.0595517	1	1	1
ZIC2	0.0317058	-0.00534399	1	1	1
NANOGP8	0.0328416	-0.0070102	1	1	1
TCF12	0.0328416	0.00958789	1	1	1
IRF3	0.035218	0.0166879	1	1	1
ZNF559	0.0363543	0.0108977	0.633	0.344	1
ZNF431	0.0390571	-0.0470004	1	1	1
FOXA3	0.0411846	-0.0105239	0.5	0.656	1
ATF3	0.0418093	0.0338192	1	1	1
HOXC6	0.0423769	-0.0127181	0.2	0.469	1
CPSF4	0.0432459	-0.081041	1	1	1
ZBTB10	0.0462444	-0.0603184	1	1	1
NFE2L1	0.0494161	-0.0226738	1	1	1
DNMT1	0.0510692	-0.0266472	1	1	1
E2F1	0.0510692	0.0146122	1	1	1
PRDM5	0.0553849	0.0417044	0.767	0.5	1
ATF6B	0.0569255	-0.0680065	0.633	0.844	1
ZNF557	0.0572207	-0.0148807	1	1	1
BRCA1	0.0600443	0.00847376	1	1	1
KLF17	0.066028	-0.00702707	1	1	1
MXD3	0.0673359	0.0128894	0.7	0.469	1
RFX2	0.0719683	0.0080543	0.1	0	1
ESRRG	0.0747709	0.0819058	1	1	1
SOX2	0.0747709	-0.00420548	1	1	1
ZBTB7B	0.0747709	-0.0427552	1	1	1
ZNF331	0.0766509	-0.0482954	0.8	0.906	1
CEBPB	0.0794828	0.00980921	1	1	1
HHEX	0.0794828	-0.00674458	1	1	1
GATA2	0.0870004	-0.0374022	1	1	1
ZNF74	0.0902685	0.0199379	0.567	0.438	1
TFDP2	0.0979055	0.0115223	1	1	1
RUNX1	0.100084	-0.0678828	0.767	0.906	1
SOX11	0.103754	-0.00318181	1	1	1
POU3F4	0.104099	-0.00960099	0.2	0.375	1
ILF2	0.10678	0.0129747	1	1	1
CPHXL	0.108275	-0.0230488	0.9	0.969	1
MYOD1	0.109876	-0.0198784	1	1	1
ZNF507	0.109876	0.00656775	1	0.969	1
HOXA10	0.113043	-0.00376326	0.967	1	1
SP8	0.126428	-0.00327325	1	1	1
RFX1	0.128879	-0.00154952	0.2	0.438	1
MTA3	0.128963	-0.0155181	0.4	0.5	1
RARG	0.129356	-0.00709154	0.433	0.531	1
HDAC2	0.129966	-0.0131954	1	1	1
DLX3	0.133576	-0.0359501	1	1	1
SP6	0.133576	-0.0361235	1	1	1
POU2F1	0.144871	-0.0417144	1	1	1
CHD1	0.148794	-0.020475	1	1	1
ZNF770	0.149936	-0.00296775	0.767	0.906	1
GTF2B	0.156883	-0.0388548	1	1	1
ZNF43	0.156883	-0.00678023	1	1	1
VEZF1	0.165301	-0.0115088	1	1	1
KLF10	0.169636	-0.0478687	1	1	1
KLF5	0.174055	0.00602992	1	1	1
ZNF677	0.17628	0.0228613	1	0.938	1
TFAP4	0.181132	0.00578943	0.9	0.688	1
JUND	0.18315	-0.0376326	1	1	1
POU5F1	0.187828	-0.00224434	1	1	1
ARID3B	0.192593	0.0246279	1	1	1
MLX	0.202389	0.00899338	1	1	1
NR2C2	0.202389	0.0116927	1	1	1
ZNF202	0.207415	0.00326828	1	1	1
CDX2	0.209058	-0.0231217	0.133	0.25	1
ZNF329	0.225459	0.0271067	0.533	0.469	1
SKI	0.225729	-0.0350997	0.967	1	1
PBX1	0.228456	-0.00177864	1	1	1
TFAP2A	0.228456	-0.0245317	1	1	1
KLF16	0.238318	-0.0107294	0.267	0.375	1
PURA	0.238318	0.0037193	0.4	0.25	1
CXXC1	0.248066	-0.0293779	0.967	0.969	1
THRB	0.25683	-0.012768	1	0.969	1
EOMES	0.260788	0.00237893	0.367	0.219	1
ELF3	0.268838	-0.0249356	1	1	1
E2F6	0.274984	-0.00454034	1	1	1
MYCN	0.274984	-0.0120631	1	1	1
GATA4	0.277066	-0.00596883	0.3	0.406	1
FOXO3	0.278193	-0.0190791	0.4	0.562	1
ELK1	0.287562	-0.0199589	1	1	1
FOXJ3	0.289827	0.0130128	0.8	0.688	1
CREB3	0.293994	0.00373703	1	1	1
PBX2	0.296235	-0.0179852	0.767	0.906	1
ZFP42	0.300522	-0.00834586	1	1	1
BRF1	0.307146	0.00905388	1	0.969	1
FOSL1	0.320683	-0.00737115	1	1	1
GMEB1	0.334603	-0.0205462	1	1	1
TBP	0.341701	-0.0125786	1	1	1
ZNF235	0.347152	-0.00679096	0.767	0.844	1
GCM2	0.348906	-0.0186281	1	0.969	1
ELF4	0.352536	-0.0144642	1	0.969	1
FOXH1	0.353725	0.0100096	0.567	0.469	1
ZFP64	0.356202	0.00307959	1	1	1
E2F8	0.363593	-0.0225711	1	1	1
GABPA	0.371073	0.00247583	1	1	1
HOXB7	0.378419	0.00320528	0.267	0.156	1
ZNF496	0.378659	0.00063627	1	1	1
NFIL3	0.394105	-0.0306816	1	1	1
BATF	0.409925	-0.0174744	1	1	1
CEBPE	0.417969	-0.0579672	1	1	1
E2F2	0.417975	0.00691826	1	1	1
TEAD1	0.417975	-0.00716079	1	1	1
ZNF561	0.425148	-0.0171001	0.233	0.312	1
LHX1	0.439069	0.000610384	0.167	0.094	1
POU2F3	0.442676	0.0158526	1	1	1
ZBTB43	0.442676	-0.01898	1	1	1
KLF12	0.4502	-0.00328506	0.067	0.125	1
ZFHX3	0.451092	0.00782338	1	1	1
HNF4A	0.494502	-0.00236042	1	1	1
ETV1	0.512418	-0.00293027	0.933	0.938	1
FOXM1	0.512471	-0.0133215	1	1	1
FOXO1	0.530775	-0.00206337	1	1	1
DDIT3	0.587607	-0.0564653	1	1	1
NFIA	0.592453	-0.000546676	1	1	1
ZBTB14	0.597336	0.00618968	1	0.938	1
ETS2	0.597346	0.00293246	1	1	1
HSF1	0.607157	-0.0207754	1	1	1
ZNF595	0.611713	-0.0289516	0.9	0.844	1
ZNF432	0.621854	-0.00332694	0.9	0.906	1
NR2C1	0.622118	0.00127908	0.233	0.312	1
CEBPD	0.62698	-0.00319518	1	1	1
BPTF	0.637014	-0.00783732	0.967	1	1
MAFB	0.637387	-0.0186206	0.2	0.25	1
MIXL1	0.647102	-0.00330007	0.967	1	1
TFDP1	0.647102	0.00551969	1	1	1
TEAD4	0.657255	0.00220574	1	1	1
OTX2	0.666049	-0.00264905	0.467	0.438	1
KMT2B	0.667472	5.13618e-05	1	1	1
ZNF705G	0.682909	0.0128937	1	1	1
NANOG	0.68809	0.000938535	1	1	1
GATA5	0.714187	-0.022475	0.967	0.969	1
YBX1	0.74063	0.00166289	1	1	1
CEBPG	0.751292	-0.00426915	1	1	1
ZNF805	0.754028	0.00510104	0.467	0.469	1
HNF1B	0.762007	-0.00107252	1	1	1
FOSL2	0.783563	-0.00808574	1	1	1
ZNF639	0.791473	-0.00523484	0.167	0.188	1
ATF5	0.805293	-0.00144733	1	1	1
ZNF410	0.816214	0.00597139	1	1	1
REL	0.8215	-0.00394775	0.867	0.875	1
TCF7L1	0.83468	-0.00295229	0.4	0.375	1
CLOCK	0.849026	-0.000663689	0.933	0.812	1
IRF7	0.849184	0.00988196	1	1	1
SREBF2	0.860236	0.000318016	1	1	1
ELF2	0.871315	0.00167206	1	1	1
POU5F1B	0.88217	-0.00295378	0.367	0.344	1
PHF20	0.88242	-0.00102531	1	1	1
TCF3	0.88242	-0.000128267	1	1	1
ESRRA	0.887974	-0.00718296	1	0.906	1
GLI3	0.910276	0.00114118	1	1	1
RXRA	0.915865	-0.00523313	1	1	1
NR4A3	0.923366	-0.0339783	0.233	0.219	1
PBX3	0.924544	0.00284277	0.6	0.594	1
DRAP1	0.927049	0.00468144	1	1	1
KLF8	0.927049	0.00013986	1	1	1
ZNF676	0.927049	-0.00207495	1	1	1
CREB5	0.94108	-0.00074247	0.533	0.562	1
NFE2L2	0.949459	0.00280418	1	1	1
MECP2	0.96068	-0.00115604	1	1	1
ZIC3	0.977515	-0.00110514	0.933	0.875	1
ZNF274	0.994381	-0.000310852	1	1	1
TCF4	1	-0.000928645	0.2	0.188	1
THAP11	1	0.000354592	1	1	1

## Sheet: Pre-STB T16 D10
Table 7.9 Lists of differentially activated TFs between pre-STB T16 and euploid embryos at d.p.f.10. P-val: p-values estimated with Wilcoxon Rank Sum tests. avg_log2FC: log fold-chage of the average expression between the two groups. Positive values indicate that the gene is more highly expressed in the aneuploid embryos. pct.1: The percentage of cells where the gene is detected in the aneuploid …
gene	p_val	avg_log2FC	pct.1	pct.2	p_val_adj
ZNF559	0.0122765	0.0573995	1	0.333	1
MECP2	0.0132448	-0.0219764	1	1	1
NFE2L2	0.0132448	0.0713356	1	1	1
PBX2	0.0230941	0.0903873	1	0.75	1
HSF1	0.0307039	0.176892	1	1	1
CREB5	0.0398326	0.0907627	1	0.917	1
MYB	0.0457856	0.0380099	0.8	0.333	1
E4F1	0.0596693	0.0769496	0.8	0.333	1
CEBPD	0.0650867	-0.0346484	1	1	1
REL	0.0650867	-0.0676773	1	1	1
TCF4	0.0768782	0.0457449	0.8	0.333	1
ATF6	0.0819903	0.0274182	1	1	1
BPTF	0.0819903	-0.036839	1	1	1
CEBPA	0.0819903	-0.0851517	1	1	1
CUX1	0.0897008	-0.0608485	0.8	0.75	1
ZNF770	0.101871	0.00215175	1	0.833	1
IRF7	0.102292	0.0439782	1	1	1
PAX4	0.102292	-0.101575	1	1	1
MXD3	0.113252	-0.0314254	0.2	0.75	1
EGR1	0.126405	-0.00899471	1	1	1
HHEX	0.126405	-0.0175743	1	1	1
NFIA	0.126405	-0.00811311	1	1	1
SREBF2	0.126405	0.00629575	1	1	1
ZNF329	0.14795	0.065016	0.8	0.417	1
CEBPB	0.154729	0.0387315	1	1	1
FOXM1	0.154729	-0.0292056	1	1	1
GLI3	0.154729	-0.0398899	1	1	1
HEY1	0.154729	0.103894	1	1	1
XBP1	0.154729	0.0302432	1	1	1
KLF12	0.15558	0.00902173	0.2	0	1
STAT6	0.15558	0.0133693	0.2	0	1
ZNF707	0.15558	0.00333264	0.2	0	1
CREB3	0.187632	-0.0144298	1	1	1
ELF1	0.187632	0.0171193	1	1	1
KLF6	0.187632	-0.00292193	1	1	1
SP8	0.187632	-0.00770814	1	1	1
ZIC2	0.187632	-0.00848167	1	1	1
RARB	0.196031	0.0147428	0.8	0.583	1
TCF7L1	0.200591	-0.0202912	0.2	0.667	1
DDIT3	0.225433	0.0793066	1	1	1
E2F6	0.225433	0.00876196	1	1	1
ETS1	0.225433	-0.00676438	1	1	1
ETV5	0.225433	0.0238412	1	1	1
GATA6	0.225433	0.000282872	1	1	1
HMGA1	0.225433	0.0160416	1	1	1
KLF5	0.225433	0.0124342	1	1	1
MAFK	0.225433	0.0888158	1	1	1
YY1	0.225433	0.00943135	1	1	1
ZFHX3	0.225433	-0.0432247	1	1	1
LHX2	0.26728	-0.0190108	0	0.25	1
MXI1	0.268088	-0.00658322	1	1	1
BATF	0.268382	0.0494618	1	1	1
FOXA2	0.268382	-0.0101749	1	1	1
HDAC2	0.268382	0.0224497	1	1	1
MAFF	0.268382	0.0369951	1	1	1
MBD2	0.268382	0.00676428	1	1	1
RXRA	0.268382	-0.0330029	1	1	1
SOX4	0.268382	-0.0552279	1	1	1
ZNF580	0.268382	0.00825679	1	1	1
ZNF790	0.268382	0.0108186	1	1	1
ATF6B	0.278239	0.0283621	0.6	0.417	1
FOXA3	0.310635	0.00774221	0.8	0.667	1
NR4A3	0.313656	0.151217	1	0.667	1
ARID3B	0.316639	-0.0696147	1	1	1
E2F1	0.316639	-0.0143605	1	1	1
ELF4	0.316639	0.0294905	1	1	1
HNF1B	0.316639	-0.0124362	1	1	1
MAFG	0.316639	-0.00268439	1	1	1
POU2F3	0.316639	0.0368833	1	1	1
THRB	0.316639	-0.0233201	1	1	1
ZNF202	0.316639	0.00394869	1	1	1
ZNF410	0.316639	0.0267447	1	1	1
ZNF672	0.316639	0.0167702	1	1	1
ZXDC	0.316639	-0.0152587	1	1	1
GATA4	0.331973	-0.0553831	0.4	0.5	1
RARG	0.332192	0.0119217	0.8	0.583	1
HOXC6	0.354943	0.0051961	0.6	0.25	1
PRDM5	0.36432	-0.0447461	0.6	0.75	1
ZNF235	0.367312	-0.0107903	0.6	0.833	1
IRX4	0.370264	0.0122158	1	1	1
KMT2B	0.370264	-0.00657996	1	1	1
MLX	0.370264	0.0111576	1	1	1
MYBL2	0.370264	-0.018357	1	1	1
ZNF557	0.370264	-0.0166129	1	1	1
ZNF677	0.370264	-0.0350042	1	1	1
BACH2	0.397068	-0.00479725	0	0.167	1
HOXB7	0.397068	-0.055811	0	0.167	1
ZNF595	0.423456	0.0155435	1	0.583	1
ZNF432	0.428061	0.0182839	0.8	0.833	1
ZNF805	0.428061	0.00577042	1	0.75	1
ARID3A	0.429195	0.0533947	1	1	1
ATF4	0.429195	0.0183951	1	1	1
ELF2	0.429195	0.00483612	1	1	1
GABPB1	0.429195	0.0145193	1	1	1
GRHL1	0.429195	0.0428685	1	1	1
HNF4A	0.429195	-0.00958971	1	1	1
KLF11	0.429195	-0.000187942	1	1	1
KLF17	0.429195	-0.00643132	1	1	1
NFIL3	0.429195	0.0613055	1	1	1
ZNF33A	0.429195	0.0155637	1	1	1
ZNF676	0.429195	-0.0106594	1	1	1
ZNF83	0.429195	0.0114383	1	1	1
ZNF93	0.429195	-0.0220787	1	1	1
ZNF331	0.477732	-0.0858832	0.6	0.583	1
HNF1A	0.492978	-0.00765587	1	1	1
ATF5	0.493243	-0.00843183	1	1	1
CEBPZ	0.493243	0.00242006	1	1	1
CREB3L2	0.493243	-0.00449621	1	1	1
EP300	0.493243	0.00587772	1	1	1
ERF	0.493243	0.010738	1	1	1
GATA5	0.493243	0.0406302	1	1	1
KLF8	0.493243	-0.0109248	1	1	1
MIXL1	0.493243	-0.0015715	1	1	1
MYF6	0.493243	0.0417178	1	1	1
NANOGP8	0.493243	0.0051378	1	1	1
TCF7L2	0.493243	-0.000298005	1	1	1
TEAD4	0.493243	-0.00873148	1	1	1
YBX1	0.493243	-0.0488425	1	1	1
ZBTB10	0.493243	0.00944813	1	1	1
ZNF705G	0.493243	0.00943776	1	1	1
MAFB	0.510104	0.0401152	0.2	0.083	1
JUN	0.513133	0.0101124	0.4	0.25	1
MTA3	0.517974	0.0188786	0.8	0.583	1
ZBTB21	0.561121	0.0106983	1	0.75	1
ATF3	0.562083	0.0166364	1	1	1
E2F2	0.562083	-0.0106897	1	1	1
GMEB1	0.562083	0.00760369	1	1	1
ILF2	0.562083	0.00337765	1	1	1
MSX2	0.562083	0.0399581	1	1	1
SP2	0.562083	0.00898445	1	1	1
TBP	0.562083	-0.0105897	1	1	1
TFDP1	0.562083	-0.0149624	1	1	1
TFE3	0.562083	-0.00344102	1	1	1
ZIC3	0.562083	-0.00255332	1	1	1
ZNF431	0.562083	0.0107743	1	1	1
LHX1	0.595375	-0.00667296	0.6	0.333	1
ZNF91	0.5959	0.0411362	0.8	0.75	1
CXXC1	0.597937	-0.0308326	0.8	0.917	1
ELF3	0.597937	0.0438989	1	1	1
EOMES	0.607526	0.00330521	0.6	0.417	1
FOXO3	0.623068	-0.0427766	0.4	0.667	1
PBX3	0.623068	0.0348091	0.6	0.583	1
CEBPG	0.635256	-0.00806859	1	1	1
CPSF4	0.635256	0.0066748	1	1	1
DNMT1	0.635256	-0.0196662	1	1	1
ELK1	0.635256	-0.00765298	1	1	1
ETS2	0.635256	0.0102485	1	1	1
FOSL2	0.635256	-0.0212081	1	1	1
FOXO1	0.635256	-7.14358e-05	1	1	1
GATAD1	0.635256	-0.00484933	1	1	1
HTATIP2	0.635256	-0.00412797	1	1	1
KLF10	0.635256	0.0350526	1	1	1
MYCN	0.635256	0.0307277	1	1	1
PITX1	0.635256	0.0319066	1	1	1
POU5F1	0.635256	-0.00666202	1	1	1
SKI	0.635256	0.019664	1	1	1
SMAD5	0.635256	0.00305331	1	1	1
TCF3	0.635256	-0.00668916	1	1	1
THAP11	0.635256	-0.00119516	1	1	1
ZFY	0.635256	0.00819772	1	1	1
POU5F1B	0.636887	-0.0327299	0.4	0.417	1
ATF7	0.63801	0.00826574	0.2	0.083	1
NR2C1	0.63801	0.00168241	0.2	0.083	1
PDX1	0.63801	-0.00157171	0.2	0.083	1
ZNF639	0.63801	0.0099657	0.2	0.083	1
ZNF561	0.665969	0.0173999	0.2	0.417	1
ZNF74	0.665969	0.00947422	0.4	0.333	1
ZNF274	0.671387	-0.00506204	0.8	0.75	1
FOXJ3	0.711502	-0.0357517	0.8	0.833	1
CPHXL	0.712009	0.0029866	1	1	1
BCLAF1	0.712178	-0.00289892	1	1	1
BHLHE40	0.712178	-0.060059	1	1	1
BRCA1	0.712178	-0.00437076	1	1	1
BRF1	0.712178	-0.00614703	1	1	1
CHD1	0.712178	0.0128103	1	0.917	1
DRAP1	0.712178	-0.025133	1	1	1
ESRRG	0.712178	-0.00161803	1	1	1
ETV4	0.712178	0.00234126	1	1	1
FOSB	0.712178	0.0218181	1	1	1
GATA3	0.712178	0.0132428	1	1	1
HOXA10	0.712178	-0.00220993	1	1	1
IRF3	0.712178	0.00179728	1	1	1
JUNB	0.712178	0.0150601	1	1	1
JUND	0.712178	0.00307303	1	1	1
NR2C2	0.712178	0.010772	1	1	1
PHF20	0.712178	-0.00139793	1	1	1
SIX4	0.712178	-0.00402034	1	1	1
ZBTB43	0.712178	-0.00608009	1	1	1
ZBTB7A	0.712178	-0.0224721	1	1	1
ZNF43	0.712178	0.00257581	1	1	1
CDX2	0.74368	-0.00149969	0.2	0.333	1
OTX2	0.789613	-0.00664216	0.8	0.667	1
SOX13	0.792023	-0.0143595	1	0.917	1
STAT1	0.792023	-0.000630536	1	0.833	1
DLX3	0.792147	-0.0138821	1	1	1
ESRRA	0.792147	-0.00198338	0.8	1	1
FOSL1	0.792147	0.0129769	1	1	1
FOXA1	0.792147	-0.0089461	1	1	1
GATA2	0.792147	0.0300253	1	1	1
NANOG	0.792147	-0.00520967	1	1	1
NFE2L1	0.792147	0.00465685	1	1	1
POU2F1	0.792147	0.00277475	1	1	1
RXRB	0.792147	0.0122831	1	1	1
SOX11	0.792147	0.000933166	1	1	1
SP1	0.792147	0.00630457	1	1	1
SP4	0.792147	0.00679354	1	1	1
TBX20	0.792147	-0.0186989	1	1	1
TEAD1	0.792147	-0.00473658	1	1	1
TFDP2	0.792147	-0.000860444	1	1	1
ZFP64	0.792147	0.00848695	1	1	1
HMGA2	0.8121	0.00498623	0.2	0.167	1
RFX1	0.867418	0.00150535	0.6	0.5	1
ATF1	0.874367	0.0113151	1	1	1
CEBPE	0.874367	0.0344349	1	1	1
E2F8	0.874367	0.00785402	1	1	1
GABPA	0.874367	0.00331747	1	1	1
SP3	0.874367	-0.00697026	1	1	1
TFAP4	0.874367	0.000654026	1	0.917	1
VEZF1	0.874367	0.00227962	1	1	1
ZFP42	0.874367	-0.000442955	1	1	1
ZNF341	0.874367	0.00841059	1	1	1
ZNF496	0.874367	-0.00437148	1	1	1
ZNF507	0.874367	-0.00432868	1	0.917	1
PURA	0.957443	0.00654413	0.6	0.75	1
RFXANK	0.957443	0.0131329	0.6	0.75	1
CLOCK	0.957864	0.0344833	0.8	0.833	1
ELK4	0.957967	0.0032075	1	1	1
ETV1	0.957967	0.00766123	1	1	1
GCM2	0.957967	0.0255096	1	1	1
KLF3	0.957967	0.0212646	1	1	1
MYOD1	0.957967	0.00285848	1	1	1
NFE2	0.957967	0.00546595	1	1	1
PBX1	0.957967	-0.000865763	1	1	1
SOX2	0.957967	-0.00728169	1	1	1
TCF12	0.957967	-0.00474024	1	1	1
TFAP2A	0.957967	0.0335231	1	1	1
ZBTB14	0.957967	-0.00204122	1	0.917	1
ZBTB25	0.957967	0.000475982	1	1	1
ZBTB7B	0.957967	0.0184403	1	1	1
FOXH1	1	-0.02384	0.8	0.667	1
GTF2B	1	0.00599286	1	1	1
IRF8	1	-0.021882	0.8	0.917	1
KLF16	1	-0.00878037	0.6	0.5	1
KLF4	1	0.0262148	1	1	1
POU3F4	1	-0.00557013	0.6	0.5	1
RUNX1	1	0.00140652	0.8	0.75	1
SP6	1	0.0242076	1	1	1
TFAP2C	1	0.0119272	1	1	1
ZBTB17	1	0.0173959	1	1	1
ZNF200	1	-0.003145	1	1	1

[truncated: 2 more sheets: STB T16 D8, STB T16 D10]
