# Supplementary material for: Abnormal lineage differentiation of peri‐implantation aneuploid embryos revealed by single‐cell RNA sequencing
Source: Clin Transl Med. 2025 May 7;15(5):e70326. doi: 10.1002/ctm2.70326 (PMC12056499; doi:10.1002/ctm2.70326)
Supplement: Supplementary file 9 — Supporting Information [file CTM2-15-e70326-s008.xlsx]

## Sheet: Sheet1
Table 8 shRNA sequences used for RNA interference.
shRNA	Sequence
CREBBP shRNA1	GGGATGAATATTATCACTTATCTCGAGATAAGTGATAATATTCATCCC
CREBBP shRNA2	GCTATCAGAATAGGTATCATTCTCGAGAATGATACCTATTCTGATAGC
