# Supplementary material for: Abnormal lineage differentiation of peri‐implantation aneuploid embryos revealed by single‐cell RNA sequencing
Source: Clin Transl Med. 2025 May 7;15(5):e70326. doi: 10.1002/ctm2.70326 (PMC12056499; doi:10.1002/ctm2.70326)
Supplement: Supplementary file 10 — Supporting Information [file CTM2-15-e70326-s001.xlsx]

## Sheet: Sheet1
Table 9 Primer sets used for quantitative real-time PCR.
Target gene symbol	Forward primer	Reverse primer
CGB	CAGCATCCTATCACCTCCTGGT	CTGGAACATCTCCATCCTTGGT
PSG1	GAGGAGTAACTGGACGTTTCACC	TGGAGTCTCAGGGTCACAGGTT
SDC1	CTATTCCCACGTCTCCAGAACC	GGACTACAGCCTCTCCCTCCTT
TEAD4	CAGGTGGTGGAGAAAGTTGAGA	GTGCTTGAGCTTGTGGATGAAG
TP63	AGAAACGAAGATCCCCAGATGA	CTGTTGCTGTTGCCTGTACGTT
CDH1	CGAGAGCTACACGTTCACGG	GGGTGTCGAGGGAAAAATAGG
CGA	TGCCCAGAATGCACGCTAC	TTGGACCTTAGTGGAGTGGGA
NR2F2	CGGGTGGTCGCCTTTATGG	ACAGGCATCTGAGGTGAACAG
CREBBP	AGTAACGGCACAGCCTCTCAGT	CCTGTCGATACAGTGCTTCTAGG
EP300	AGCCAAGCGGCCTAAACTC	TCACCACCATTGGTTAGTCCC
